# Supplementary material for: Effects of Different Types and Ratios of Dry Tea Residues on Nutrient Content, In Vitro Rumen Fermentation, and the Bacterial Community of Ensiled Sweet Sorghum
Source: Microorganisms. 2024 Oct 29;12(11):2178. doi: 10.3390/microorganisms12112178 (PMC11596653; doi:10.3390/microorganisms12112178)
Supplement: Supplementary file 1 [file microorganisms-12-02178-s001.zip]

Archive with 5 entries (5 files):
- otu_table.absolute.xls
- otu_table.relative.xls
- otu_table.txt
- otu_table_group.relative.xls
- Supplementary material.pdf
