# Supplementary material for: Effects of Different Types and Ratios of Dry Tea Residues on Nutrient Content, In Vitro Rumen Fermentation, and the Bacterial Community of Ensiled Sweet Sorghum
Source: Microorganisms. 2024 Oct 29;12(11):2178. doi: 10.3390/microorganisms12112178 (PMC11596653; doi:10.3390/microorganisms12112178)
Supplement: Supplementary file 1 [file microorganisms-12-02178-s001.zip › otu_table.relative.xls]

#OTU_num	TCK1	TCK2	TCK3	TG11	TG12	TG13	TG21	TG22	TG23	TB11	TB12	TB13	TB21	TB22	TB23	TZ11	TZ12	TZ13	TZ21	TZ22	TZ23	TW11	TW12	TW13	TW21	TW22	TW23	TD11	TD12	TD13	TD21	TD22	TD23	Taxonomy
OTU_1	0.176246161	0.573434311	0.014021098	0.478892047	0.029911677	0.646592015	0.115278228	0.039678755	0.006753019	0.042521127	0.226874726	0.059174758	0.109364568	0.223345606	0.253505275	0.739493714	0.65948761	0.757597146	0.631369108	0.29946014	0.444211289	0.726159364	0.366017436	0.549188302	0.778695561	0.578718453	0.456916121	0.302321589	0.563667233	0.30651838	0.85452395	0.826901433	0.038305259	k__Bacteria;p__Firmicutes;c__Bacilli;o__Lactobacillales;f__Lactobacillaceae;g__Lactiplantibacillus;s__Lactobacillus_plantarum
OTU_2	0.00331928	0.000801206	0.016443792	0.107476012	0.053394632	0.01302913	0.010091376	0.017187768	0.759123252	0.513439271	0.021193796	0.008832338	0.024494	0.020545201	0.039526144	0.044161691	0.036264093	0.004521089	0.256252265	0.011789168	0.016577326	0.070773163	0.003338357	0.002251006	0.105797295	0.001526106	0.344384884	0.001621488	0.000247992	0.000228916	1.91E-05	1.91E-05	1.91E-05	k__Bacteria;p__Cyanobacteria;c__Cyanobacteriia;o__Chloroplast;f__unidentified_Chloroplast;g__unidentified_Chloroplast
OTU_3	0.008279125	0.002880525	0.014803228	0.00280422	0.002403617	0.009557239	0.000171687	0.000763053	5.72E-05	0.000991969	0.003452815	0.001354419	0.004978921	0.000686748	0	0.001278114	0.002060243	0.003204822	0.000114458	0.000247992	0.000114458	0.00093474	0.001678717	0.000743977	0.003719883	0.000171687	0.022548215	3.82E-05	0.000171687	0	0	0	0	k__Bacteria;p__Cyanobacteria;c__Cyanobacteriia;o__Chloroplast;f__unidentified_Chloroplast;g__unidentified_Chloroplast
OTU_4	0.06092978	0.015528128	0.032773125	0.096640659	0.026268099	0.086968963	0.011102421	0.352168024	0.005055226	0.06741573	0.073291238	0.168901776	0.019839377	0.033078346	0.053890616	0.017168692	0.022700826	0.021995002	0.012304229	0.124759161	0.005894584	0.017244997	0.025810267	0.08454627	0.011045192	0.027240991	0.013773106	0.116689876	0.03492875	0.023311268	0.021193796	0.020030141	0.2448637	k__Bacteria;p__Firmicutes;c__Bacilli;o__Lactobacillales;f__Streptococcaceae;g__Lactococcus;s__Lactococcus_lactis
OTU_5	0.020297209	0.008450812	0.022529139	0.008965872	0.011045192	0.010167681	0.001640564	0.002251006	0.00057229	0.003662654	0.006066271	0.004921692	0.003986952	0.00202209	0.003796189	0.008546193	0.023311268	0.007363461	0.002575304	0.001316266	0.001011045	0.006066271	0.004234944	0.005112455	0.004902615	0.000705824	0.005131531	0.001201808	0.001259037	9.54E-05	1.91E-05	7.63E-05	0.001068274	k__Bacteria;p__Proteobacteria;c__Gammaproteobacteria;o__Enterobacterales;f__Enterobacteriaceae;g__Kosakonia;s__Kosakonia_cowanii
OTU_6	0.083268156	0.080044257	0.0929017	0.03420385	0.526182255	0.047881574	0.022529139	0.085423781	0.038839396	0.076610519	0.101066367	0.08008241	0.164342534	0.067015128	0.076419755	0.011693787	0.03565365	0.035806261	0.009633544	0.074893649	0.02247191	0.014440778	0.032277141	0.044447836	0.013963869	0.088247077	0.024570306	0.092138647	0.02174701	0.052097442	0.013639572	0.026516091	0.095305317	k__Bacteria;p__Firmicutes;c__Bacilli;o__Lactobacillales;f__Enterococcaceae;g__Enterococcus;s__Enterococcus_casseliflavus
OTU_7	0.021441789	0.006047195	0.018084356	0.002975907	0.008641575	0.004521089	0.000648595	0.000171687	0.000343374	0.001144579	0.002785143	0.00020984	0.001049198	0.006505027	0.000133534	0.003109441	0.019057248	0.003872494	0.001125503	7.63E-05	9.54E-05	0.002003014	0.000476908	1.91E-05	0.001755022	0.003567273	7.63E-05	0.100131627	0.011197802	0.006657637	0.002422693	0.01115965	0.061998054	k__Bacteria;p__Firmicutes;c__Bacilli;o__Bacillales;f__Bacillaceae;g__Bacillus;s__Bacillus_coagulans
OTU_8	0.00020984	3.82E-05	5.72E-05	3.82E-05	5.72E-05	0.000171687	3.82E-05	0	0	3.82E-05	5.72E-05	3.82E-05	5.72E-05	0	0	5.72E-05	0.000114458	0.000267069	7.63E-05	0	0	0.000114458	1.91E-05	7.63E-05	9.54E-05	3.82E-05	3.82E-05	0.000247992	0.000114458	1.91E-05	1.91E-05	0	5.72E-05	k__Bacteria;p__Firmicutes;c__Bacilli;o__Lactobacillales;f__Lactobacillaceae;g__Weissella;s__Weissella_paramesenteroides
OTU_9	0.005818279	0.003014059	0.004025104	0.000438755	0.000190763	0.003204822	5.72E-05	7.63E-05	1.91E-05	0.000286145	0.005799203	0.001888556	0.000286145	0.000476908	0.000381526	0.000686748	0.000438755	0.003567273	0.000171687	0.000286145	5.72E-05	0.000343374	0.006085347	0.002289159	0.000419679	0.000610442	0.001774098	0.002422693	0.007477919	0.130157761	0.001564259	0.004559242	0.002098396	k__Bacteria;p__Firmicutes;c__Bacilli;o__Lactobacillales;f__Lactobacillaceae;g__Pediococcus;s__Pediococcus_pentosaceus
OTU_10	0.017988974	0.041853456	0.019553232	0.021270102	0.036054253	0.019724919	0.085023178	0.0115221	0.123423819	0.047232979	0.058983995	0.024932756	0.010682742	0.01613857	0.023807253	0.009843383	0.015718891	0.007363461	0.034985979	0.017397608	0.045611492	0.007287156	0.010835352	0.04940768	0.004540165	0.001373495	0.020583354	0.000553213	0.000801206	0.004234944	0.003567273	0.003510044	0.009004025	k__Bacteria;p__Proteobacteria;c__Alphaproteobacteria;o__Rickettsiales;f__Mitochondria;g__unidentified_Mitochondria;s__Oryza_meyeriana
OTU_11	0.001602411	0.000591366	0.002823296	0.000457832	0.000133534	0.000247992	0.000247992	0	0	0.001278114	0.002861449	3.82E-05	0.000247992	0.004711852	1.91E-05	0.000324298	0.000419679	0.000324298	3.82E-05	5.72E-05	3.82E-05	0.002060243	0.002479922	3.82E-05	0.000324298	0.003376509	0	0.037618512	0.036149635	0.043322333	0.009557239	0.019496004	0.051200855	k__Bacteria;p__Firmicutes;c__Clostridia;o__Clostridiales;f__Clostridiaceae;g__Clostridium_sensu_stricto_12;s__Clostridium_tyrobutyricum
OTU_12	0.063276168	0.002727914	0.001011045	0.003471891	0.00202209	0.005951813	0.002251006	0.004692776	0.000839358	0.015070296	0.03975506	0.004997997	0.019248011	0.012533145	0.019190782	0.00150703	0.001468877	0.002403617	0.002079319	0.003262051	0.000610442	0.003872494	0.007115469	0.002842372	0.004597394	0.001907632	0.013315274	0.016863471	0.007649606	0.033841399	0.001259037	0.00165964	0.001640564	k__Bacteria;p__Firmicutes;c__Bacilli;o__Lactobacillales;f__Lactobacillaceae;g__Leuconostoc;s__Leuconostoc_pseudomesenteroides
OTU_13	7.63E-05	5.72E-05	5.72E-05	0	0	1.91E-05	0	0	0	0	0	0	3.82E-05	0	0	0	0	1.91E-05	0	0	0	0	0	0	9.54E-05	0	0	0	0	0	0	0	0	k__Bacteria;p__Proteobacteria;c__Gammaproteobacteria;o__Enterobacterales;f__Morganellaceae;g__Proteus;s__Proteus_vulgaris
OTU_14	0.000114458	3.82E-05	0	3.82E-05	0.000133534	3.82E-05	3.82E-05	0	1.91E-05	3.82E-05	5.72E-05	0	7.63E-05	0	0.000553213	0	9.54E-05	0	5.72E-05	0	0	3.82E-05	0	0	0	0	0.00576105	0	0	0	0	0.000133534	7.63E-05	k__Bacteria;p__Proteobacteria;c__Gammaproteobacteria;o__Pseudomonadales;f__Pseudomonadaceae;g__Pseudomonas
OTU_15	0.01743576	0.012323306	0.003128517	0.001163656	0.000896587	0.001926709	0.002060243	0.001945785	0.000419679	0.001106427	0.009748002	0.000267069	0.006104424	0.001354419	0.004349402	0.0007249	0.002060243	0.001259037	0.000553213	0.0223193	0.000438755	0.001144579	0.000743977	0.001068274	0.000610442	0.000228916	0.000152611	0.000133534	0.000247992	0.002575304	1.91E-05	0.000267069	0.000419679	k__Bacteria;p__Proteobacteria;c__Alphaproteobacteria;o__Rhizobiales;f__Beijerinckiaceae;g__Methylobacterium-Methylorubrum;s__Methylorubrum_extorquens
OTU_16	0.009442781	0.002880525	0.009728925	0.002994983	0.004540165	0.004177715	0.000763053	0.043932775	0.000400603	0.004425707	0.013620496	0.010434749	0.00316667	0.012323306	0.010167681	0.002384541	0.00389157	0.004330326	0.001011045	0.007115469	0.001220885	0.00129719	0.008660651	0.011121497	0.002613456	0.005799203	0.001373495	0.005894584	0.013563267	0.004273097	0.001030122	0.001812251	0.022796208	k__Bacteria;p__Proteobacteria;c__Gammaproteobacteria;o__Enterobacterales;f__Enterobacteriaceae
OTU_17	0.17609355	0.112130635	0.270769348	0.118502127	0.080998073	0.057934797	0.715991683	0.035596421	0.011026115	0.078136625	0.096697888	0.409244387	0.502870987	0.022433757	0.187291353	0.033364491	0.032105454	0.021289178	0.00965262	0.109421797	0.383147975	0.00871788	0.012723908	0.045687797	0.009595391	0.0651838	1.91E-05	0.000286145	0.011865474	0.279258313	0.02621087	0.021060262	0.06388661	k__Bacteria;p__Cyanobacteria;c__Cyanobacteriia;o__Chloroplast;f__unidentified_Chloroplast;g__unidentified_Chloroplast;s__Lolium_perenne
OTU_18	0.000133534	9.54E-05	9.54E-05	0.000114458	7.63E-05	0.00150703	5.72E-05	0	0	0.000114458	0	9.54E-05	5.72E-05	1.91E-05	0	0.000133534	7.63E-05	0.001602411	3.82E-05	0	0	5.72E-05	3.82E-05	3.82E-05	1.91E-05	0	0.000171687	0	0	0	0	0	0	k__Bacteria;p__Firmicutes;c__Bacilli;o__Lactobacillales;f__Lactobacillaceae;g__Lapidilactobacillus;s__Lactobacillus_dextrinicus
OTU_19	0.008679728	0.011846397	0.005837355	0.002384541	0.002136548	0.001030122	0.000953816	0.002289159	0.000667671	0.002346388	0.011789168	0.000610442	0.007573301	0.00482631	0.00742069	0.000972893	0.00165964	0.000667671	0.000457832	0.025390588	0.001011045	0.001144579	0.001011045	0.001392572	0.001335343	0.000629519	0.000286145	7.63E-05	0.00036245	0.005646592	0.00410141	0.00057229	0.000953816	k__Bacteria;p__Proteobacteria;c__Alphaproteobacteria;o__Rhizobiales;f__Rhizobiaceae;g__Aureimonas
OTU_20	0.001468877	0.000972893	0.03695084	0.001640564	0.00093474	0.000515061	0.000133534	0.000171687	0.000648595	0.00036245	0.000553213	0.000114458	0.00108735	0.001163656	0.001755022	0.00036245	0.001487953	0.00020984	5.72E-05	0.000400603	0.000801206	0.000419679	0.000152611	0.000400603	0.000629519	0.000133534	0.000286145	5.72E-05	0.000152611	0.000305221	0.001068274	5.72E-05	0	k__Bacteria;p__Proteobacteria;c__Alphaproteobacteria;o__Sphingomonadales;f__Sphingomonadaceae;g__Sphingomonas;s__Sphingomonas_paucimobilis
OTU_21	0.006924706	0.005207837	0.003090365	0.003605425	0.001354419	0.001449801	0.002479922	0.00057229	0.00036245	0.000896587	0.002365464	7.63E-05	0.003815265	0.000553213	0.003796189	0.002270083	0.002003014	0.000877511	0.000286145	0.003586349	0.000228916	0.003796189	0.000515061	0.00057229	0.003090365	0.000667671	0.000400603	3.82E-05	7.63E-05	0.002575304	0.000114458	0.000228916	0.000324298	k__Bacteria;p__Proteobacteria;c__Alphaproteobacteria;o__Rhizobiales;f__Beijerinckiaceae;g__Methylobacterium-Methylorubrum
OTU_22	0.002632533	0.000896587	0.000495984	0.000763053	0.000190763	0.000305221	0	0	0	0	0.000305221	0	0.000476908	0	0	0.000629519	0.000267069	0.000305221	7.63E-05	0	3.82E-05	0	1.91E-05	9.54E-05	0.00093474	9.54E-05	0.000495984	0	9.54E-05	0.000190763	0	7.63E-05	9.54E-05	k__Bacteria;p__Firmicutes;c__Bacilli;o__Lactobacillales;f__Lactobacillaceae;g__Lactobacillus
OTU_23	0.001392572	0.00108735	0.000457832	0.001812251	0.001316266	0.00150703	0.000171687	0.000743977	0.00036245	0.0007249	0.001201808	0.002861449	0.000667671	0.001602411	0.000648595	0.001697793	0.003357433	0.001697793	0.000381526	0.008660651	0.000247992	0.000610442	0.000457832	0.004368478	0.000782129	0.000686748	0.000610442	0.001697793	0.001030122	0.00036245	0.000286145	0.000858435	0.001755022	k__Bacteria;p__Firmicutes;c__Bacilli;o__Lactobacillales;f__Streptococcaceae;g__Lactococcus;s__Lactococcus_garvieae
OTU_24	0.000133534	0.000343374	0.00057229	0.00020984	0.000228916	0.000381526	0.000190763	7.63E-05	0.000286145	0.002403617	0.000286145	0.000247992	0.000763053	0.003910646	7.63E-05	0.000133534	0.000324298	0.000267069	1.91E-05	3.82E-05	0.000286145	0.003052212	0.000228916	0.0007249	5.72E-05	0.000114458	1.91E-05	0.000820282	7.63E-05	0.000152611	0.000591366	1.91E-05	0.000228916	k__Bacteria;p__Proteobacteria;c__Alphaproteobacteria;o__Rhizobiales;f__Rhizobiaceae;g__Allorhizobium-Neorhizobium-Pararhizobium-Rhizobium
OTU_25	0.000286145	0.000190763	0.001011045	0.000534137	0.00020984	0.000400603	5.72E-05	1.91E-05	3.82E-05	0.000553213	0.000400603	5.72E-05	0.000171687	0.000133534	3.82E-05	0.000419679	0.000400603	0.000190763	5.72E-05	1.91E-05	7.63E-05	0.000743977	0.000267069	1.91E-05	9.54E-05	0.000133534	1.91E-05	0.037332367	0.006161653	0.00259438	0.003014059	0.003433738	0.004845386	k__Bacteria;p__Actinobacteria;c__unidentified_Actinobacteria;o__Micrococcales;f__Micrococcaceae;g__Kocuria
OTU_26	0.001735946	0.010987963	0.029644608	0.001793174	0.00150703	0.001983938	0.00057229	0.001983938	0.001755022	0.003300204	0.014135556	0.000648595	0.002041167	0.02413155	0.006886553	0.000324298	0.001144579	0.00057229	0.000228916	0.00331928	0.001049198	0.00150703	0.001850403	0.000648595	0.000381526	0.001163656	0.000400603	0.003510044	0.001220885	0.003357433	0.001373495	0.001049198	0.00150703	k__Bacteria;p__Actinobacteria;c__unidentified_Actinobacteria;o__Micrococcales;f__Microbacteriaceae;g__Microbacterium;s__Microbacterium_testaceum
OTU_27	0.001030122	0.000495984	0.000343374	0.001144579	0.000839358	0.000228916	0.000495984	0.000228916	0.000114458	0.000152611	0.000915664	9.54E-05	0.004997997	0.00020984	0.000457832	0.000858435	0.001449801	0.000228916	9.54E-05	0.001888556	0.000152611	0.005093379	0.000305221	0.000190763	0.000686748	0.000515061	0.000419679	1.91E-05	5.72E-05	0.000705824	0	3.82E-05	7.63E-05	k__Bacteria;p__Proteobacteria;c__Alphaproteobacteria;o__Rhizobiales;f__Beijerinckiaceae;g__Methylobacterium-Methylorubrum;s__Methylobacterium_komagatae
OTU_28	7.63E-05	3.82E-05	0.000438755	0.000114458	7.63E-05	0.000114458	0	5.72E-05	0	0.000743977	0.000267069	0	0	3.82E-05	0	3.82E-05	0.000114458	5.72E-05	1.91E-05	0	0	0.000953816	0.000133534	0	1.91E-05	0	0	0.097403712	0.008107438	0.004788157	0.002174701	0.007554224	0.013773106	k__Bacteria;p__Actinobacteria;c__unidentified_Actinobacteria;o__Micrococcales;f__Brevibacteriaceae;g__Brevibacterium
OTU_29	0	0	0	0	0	0	0	0	0	0	5.72E-05	0	0	0	0	0	0	0	0	0	0	0	0	0	0	0	0	0	0	0	0	0	0	k__Bacteria;p__Cyanobacteria;c__Cyanobacteriia;o__Chloroplast;f__unidentified_Chloroplast;g__unidentified_Chloroplast;s__Geranium_incanum
OTU_30	0	0	0	0	0	0	0	0	0	0	0	0	0	0	0	0	0	0	0	0	0	0	0	0	0	0	0.018294195	0	0	0	0	0	0	k__Bacteria;p__Proteobacteria;c__Gammaproteobacteria;o__Burkholderiales;f__unidentified_Burkholderiales;g__2013Ark19i;s__bacterium_2013Arg42i
OTU_31	0	0	0	0.000972893	3.82E-05	0	0	0	0	0.000133534	0	0	1.91E-05	0.000171687	0	0.001354419	0.000782129	0.000190763	1.91E-05	0.000114458	0.000286145	0.016958852	0.000190763	0.000114458	0.000267069	0.001049198	0.000419679	7.63E-05	0	0	0	0	0	k__Bacteria;p__Proteobacteria;c__Alphaproteobacteria;o__Rhizobiales;f__Beijerinckiaceae;g__1174-901-12;s__
OTU_32	0	0	0	0	0	0	0	0	0	0	0	0	0	0	0	0	0	0	0	0	0	0	0	0	0	0	5.72E-05	0	0	0	0	0	0	k__Bacteria;p__Proteobacteria;c__Gammaproteobacteria;o__Burkholderiales;f__Burkholderiaceae;g__Polynucleobacter;s__Polynucleobacter_asymbioticus
OTU_33	0.000228916	0	3.82E-05	0.00057229	0.000457832	0.00036245	0.000114458	0.00020984	0.000286145	0.000324298	0.000419679	0.000114458	0.00036245	0.028156655	5.72E-05	7.63E-05	7.63E-05	0	3.82E-05	3.82E-05	7.63E-05	7.63E-05	0.001030122	3.82E-05	5.72E-05	0.000438755	0	0	1.91E-05	0	5.72E-05	0	9.54E-05	k__Bacteria;p__Proteobacteria;c__Alphaproteobacteria;o__Rhizobiales;f__Xanthobacteraceae;g__Starkeya;s__
OTU_34	0	0	0	0	0	0	0	0	0	0	0	0	0	0	0	0	0	0	0	0	0	0	0	0	0	0	0	0	0	0	0	0	0	k__Bacteria
OTU_35	0	0	0	0	0	0	0	0	0	0	0	0	0	0	0	0	0	0	0	0	0	0	0	0	0	0	0.000114458	0	0	0	0	0	0	k__Bacteria;p__Proteobacteria;c__Gammaproteobacteria;o__Enterobacterales;f__Vibrionaceae;g__Photobacterium;s__Photobacterium_damselae
OTU_36	0.00150703	0.000400603	0.000667671	0.001392572	0.00093474	0.000171687	0.000171687	0.000267069	7.63E-05	0.000305221	0.000667671	0.001259037	0.000286145	7.63E-05	0.000324298	0.000190763	0.001526106	7.63E-05	0.000133534	0.000133534	0.000495984	0.000286145	7.63E-05	0.000171687	0.000114458	0.000171687	7.63E-05	0.001602411	0.000190763	1.91E-05	0.000171687	9.54E-05	0.000152611	k__Bacteria;p__Proteobacteria;c__Gammaproteobacteria;o__Burkholderiales;f__Burkholderiaceae;g__Ralstonia;s__Ralstonia_pickettii
OTU_37	0.002842372	0.004788157	0.000343374	0	1.91E-05	1.91E-05	7.63E-05	0.000114458	3.82E-05	0	1.91E-05	0.000114458	0.000114458	0	9.54E-05	1.91E-05	0.000190763	0.001430724	3.82E-05	3.82E-05	1.91E-05	7.63E-05	0	0.000286145	0.000190763	5.72E-05	0	0.000171687	0	1.91E-05	0	0	1.91E-05	k__Bacteria;p__Firmicutes;c__Bacilli;o__Lactobacillales;f__Lactobacillaceae;g__Levilactobacillus;s__Lactobacillus_brevis
OTU_38	0.001373495	0.001163656	0.00705824	0.000114458	3.82E-05	0.000152611	0.000190763	0.000515061	0.000190763	0.000152611	0.002003014	1.91E-05	0.000400603	0.000190763	0.003910646	0.000114458	0.000228916	0.000152611	7.63E-05	0.005131531	0.00036245	0.000247992	0.000324298	0.000190763	0.000152611	3.82E-05	5.72E-05	1.91E-05	0.000171687	0.000705824	3.82E-05	1.91E-05	7.63E-05	k__Bacteria;p__Actinobacteria;c__unidentified_Actinobacteria;o__Kineosporiales;f__Kineosporiaceae;g__Quadrisphaera;s__Quadrisphaera_granulorum
OTU_39	0.000228916	9.54E-05	0.000629519	0.000152611	0.000972893	0.000152611	0	0	0	0	0	0	7.63E-05	0.000171687	0	0.000228916	0.001735946	0.000190763	0	0	0	0	0	0	0.000152611	0.000152611	0	0	1.91E-05	9.54E-05	1.91E-05	0.000591366	0.001068274	k__Bacteria;p__Firmicutes;c__Clostridia;o__Clostridiales;f__Clostridiaceae;g__Clostridium_sensu_stricto_12;s__Clostridium_luticellarii
OTU_40	0	0	0	0	0	0	0	0	0	0	0	0	0	0	0	0	0	0	0	0	0	0	0	0	0	0	0	0	0	0	0	0	0	k__Bacteria;p__Chloroflexi;c__Anaerolineae;o__SBR1031;f__;g__;s__
OTU_41	0	0	0	0	0	0	0	0	0	0	0	0	0	0	0	0	0	0	0	0	0	0	0	0	0	0	0	0	0	0	0	0	0	k__Bacteria
OTU_42	0	0	0	0	0	0	0	0	0	0	0	0	0	0	0	0	0	0	0	0	0	0	0	0	0	0	0	1.91E-05	3.82E-05	1.91E-05	1.91E-05	0	0	k__Bacteria;p__Proteobacteria;c__Alphaproteobacteria;o__Rhizobiales;f__Rhizobiaceae;g__Chelativorans;s__Chelativorans_composti
OTU_43	0.001487953	0.000190763	0.000286145	0.000495984	0.000915664	0.000286145	0.000171687	0.000286145	0.000286145	0.000782129	0.000915664	0.000133534	0.000915664	0.012685756	5.72E-05	3.82E-05	0.000324298	1.91E-05	7.63E-05	0	0.000152611	0.000247992	0.000305221	0.000152611	5.72E-05	0.000553213	7.63E-05	0.000515061	1.91E-05	1.91E-05	9.54E-05	7.63E-05	0.000114458	k__Bacteria;p__Proteobacteria;c__Alphaproteobacteria;o__Rhizobiales;f__Rhizobiaceae;g__Allorhizobium-Neorhizobium-Pararhizobium-Rhizobium
OTU_44	0.000247992	7.63E-05	0.000114458	9.54E-05	0.000152611	0.000133534	0	0	0	0.000247992	0.000457832	0	3.82E-05	7.63E-05	0	5.72E-05	7.63E-05	3.82E-05	1.91E-05	0	0	0.000381526	0.000381526	0	0.000133534	7.63E-05	3.82E-05	0.007916675	0.002785143	0.001182732	0.000515061	0.000915664	0.001602411	k__Bacteria;p__Firmicutes;c__Bacilli;o__Staphylococcales;f__Staphylococcaceae;g__Staphylococcus
OTU_45	0.000839358	7.63E-05	0.000267069	0.000286145	0.000114458	0.000152611	7.63E-05	0.000114458	7.63E-05	0.000267069	0.008775109	0.000114458	0.000171687	0.000190763	0.001678717	5.72E-05	9.54E-05	3.82E-05	0	0.000324298	9.54E-05	5.72E-05	0.000629519	0.000324298	5.72E-05	0	0	0	0.000190763	0.000171687	0	0	0	k__Bacteria;p__Proteobacteria;c__Alphaproteobacteria;o__Sphingomonadales;f__Sphingomonadaceae
OTU_46	0	0	0	0.003242975	1.91E-05	0	0	1.91E-05	0	7.63E-05	0	0	0	0	0	0.002155625	0.00020984	7.63E-05	0	1.91E-05	7.63E-05	0.003929723	0	9.54E-05	0	3.82E-05	0.000515061	0	0	0	0	0	0	k__Bacteria;p__Proteobacteria;c__Alphaproteobacteria;o__Rhizobiales;f__Beijerinckiaceae;g__Methylocella;s__
OTU_47	0.000114458	0.007668682	0.000247992	1.91E-05	1.91E-05	0	0	0.000381526	3.82E-05	0	0.000534137	0	0	3.82E-05	1.91E-05	1.91E-05	0	1.91E-05	0	0.001163656	1.91E-05	0	5.72E-05	0	0	0	0	0	1.91E-05	5.72E-05	0	0	0	k__Bacteria;p__Deinococcota;c__Deinococci;o__Deinococcales;f__Deinococcaceae;g__Deinococcus;s__Deinococcus_citri
OTU_48	5.72E-05	3.82E-05	9.54E-05	1.91E-05	3.82E-05	5.72E-05	3.82E-05	0	0	0.000324298	9.54E-05	0	3.82E-05	3.82E-05	0	3.82E-05	1.91E-05	1.91E-05	5.72E-05	0	0	0.000228916	3.82E-05	0	3.82E-05	5.72E-05	0	0.014631541	0.000915664	0.000324298	0.000419679	0.000591366	0.000629519	k__Bacteria;p__Actinobacteria;c__unidentified_Actinobacteria;o__Micrococcales;f__Dermabacteraceae;g__Brachybacterium;s__
OTU_49	3.82E-05	3.82E-05	0	0.000286145	9.54E-05	0.000267069	5.72E-05	0.000114458	0.000152611	0.00020984	0.00020984	9.54E-05	0.000286145	0.005589363	5.72E-05	7.63E-05	3.82E-05	0	0	0.000305221	0	0.000133534	0	0	3.82E-05	0.000419679	0	1.91E-05	0	5.72E-05	0.00020984	0	0	k__Bacteria;p__Firmicutes;c__Clostridia;o__Lachnospirales;f__Lachnospiraceae;g__Lachnotalea;s__
OTU_50	0	0	0	0	0	0	0	0	0	0	0	0	3.82E-05	0	0	0	0	1.91E-05	0	0	0	3.82E-05	0	0	3.82E-05	0	5.72E-05	0	0	0	0	0	0	k__Bacteria;p__Firmicutes;c__Bacilli;o__Lactobacillales;f__Lactobacillaceae;g__Companilactobacillus;s__Lactobacillus_paralimentarius
OTU_51	0	0	0	0	0	0	0	0	0	0	0	0	0	0	0	0	0	0	0	0	0	0	0	0	0	0	0	0	0	0	0	0	0	k__Bacteria;p__Proteobacteria;c__Alphaproteobacteria;o__Rickettsiales;f__Fokiniaceae;g__MD3-55;s__
OTU_52	0	3.82E-05	0.000400603	1.91E-05	3.82E-05	1.91E-05	0	0	0.000114458	0	5.72E-05	0	0	1.91E-05	0	0	0	0	0	0	0.000286145	1.91E-05	1.91E-05	1.91E-05	0	0	0	7.63E-05	0	0	0.000228916	0	1.91E-05	k__Bacteria;p__Proteobacteria;c__Gammaproteobacteria;o__Xanthomonadales;f__Xanthomonadaceae;g__Xanthomonas;s__
OTU_53	0.000133534	0	0.000114458	3.82E-05	1.91E-05	7.63E-05	0	0	0	0.000114458	5.72E-05	0	0	0	0	1.91E-05	3.82E-05	0	0	0	0	0.000171687	3.82E-05	0	0	3.82E-05	0	0.005684745	0.000991969	0.00020984	0.000247992	0.000171687	0.00020984	k__Bacteria;p__Actinobacteria;c__unidentified_Actinobacteria;o__Corynebacteriales;f__Corynebacteriaceae;g__Corynebacterium
OTU_54	0	0	0	0	0	0	0	0	0	0	0	0	0	0	0	0	0	0	0	0	0	0	0	0	0	0	3.82E-05	0	0	0	0	0	0	k__Bacteria;p__Proteobacteria;c__Gammaproteobacteria;o__Enterobacterales;f__Vibrionaceae;g__Vibrio;s__Vibrio_campbellii
OTU_55	1.91E-05	0	0.000114458	0.000114458	1.91E-05	3.82E-05	0	0	0	0.000171687	0.000171687	0	0	1.91E-05	0	3.82E-05	9.54E-05	5.72E-05	0	0	0	0.000190763	5.72E-05	0	0	0	0	0.007535148	0.00129719	0.000495984	0.000152611	0.000667671	0.000553213	k__Bacteria;p__Actinobacteria;c__unidentified_Actinobacteria;o__Micrococcales;f__Microbacteriaceae;g__Microbacterium
OTU_56	0	0	0	0	0	0	0	0	0	0	0	0	0	0	0	0	0	0	0	0	0	0	0	0	0	0	9.54E-05	0	0	0	0	0	0	k__Bacteria;p__Proteobacteria;c__Gammaproteobacteria;o__Burkholderiales;f__unidentified_Burkholderiales;g__2013Ark19i;s__bacterium_2013Arg42i
OTU_57	0	0	0	0	0	0	0	0	0	0	0	0	0	0	0	0	0	0	0	0	0	0	0	0	0	0	0	9.54E-05	0	5.72E-05	0	0	3.82E-05	k__Bacteria;p__Firmicutes;c__Bacilli;o__Lactobacillales;f__Listeriaceae;g__Listeria;s__
OTU_58	7.63E-05	0	1.91E-05	5.72E-05	0.002079319	5.72E-05	1.91E-05	3.82E-05	0	0	3.82E-05	3.82E-05	5.72E-05	0.000228916	7.63E-05	0	0.001487953	0	0	0	1.91E-05	0	1.91E-05	3.82E-05	0	1.91E-05	7.63E-05	0	1.91E-05	0	0	0	5.72E-05	k__Bacteria;p__Proteobacteria;c__Alphaproteobacteria;o__Sphingomonadales;f__Sphingomonadaceae;g__Sphingobium;s__Sphingobium_xenophagum
OTU_59	3.82E-05	0	0	1.91E-05	1.91E-05	0	0	3.82E-05	0	0.000190763	0	1.91E-05	1.91E-05	5.72E-05	0	0	0	0	0	0	0	0	0	0	3.82E-05	0	0	0	0	9.54E-05	0.006314263	0.000133534	0.000114458	k__Bacteria;p__Proteobacteria;c__Alphaproteobacteria;o__Caulobacterales;f__Caulobacteraceae;g__Asticcacaulis;s__Asticcacaulis_excentricus
OTU_60	0	0	0	0	0	0	0	0	0	0	0	0	0	0	0	0	0	0	0	0	0	0	0	0	0	0	0	0	0	0	0	0	0	k__Bacteria;p__Chloroflexi;c__Anaerolineae;o__SBR1031;f__unidentified_SBR1031;g__unidentified_SBR1031
OTU_61	0	0	0	0.000228916	7.63E-05	0	0	0	0	9.54E-05	0	0	1.91E-05	1.91E-05	0	0.000476908	0.000286145	7.63E-05	0	3.82E-05	5.72E-05	0.007172698	7.63E-05	9.54E-05	0.000114458	0.000171687	0	0	0	0	0	0	0	k__Bacteria;p__Proteobacteria;c__Alphaproteobacteria;o__Rhizobiales;f__Beijerinckiaceae;g__1174-901-12;s__Rhizobiales_bacterium_8433D
OTU_62	0	1.91E-05	0	1.91E-05	0	0	0	3.82E-05	0	3.82E-05	0.001697793	0	1.91E-05	0	0.00518876	0	0	0	0	0.0007249	0	0	3.82E-05	0	1.91E-05	0	0	0	0	0.000324298	0	3.82E-05	3.82E-05	k__Bacteria;p__Bacteroidota;c__Bacteroidia;o__Cytophagales;f__Spirosomaceae;g__Spirosoma;s__Spirosoma_oryzae
OTU_63	0.003490967	0.000400603	0.000381526	0.000286145	0.000171687	0.00020984	0.000247992	0.000267069	0.000228916	0.000400603	0.000152611	0.000190763	0.00036245	0.00446386	0.000133534	1.91E-05	9.54E-05	7.63E-05	0.000114458	0.000190763	7.63E-05	0.000190763	0.000190763	7.63E-05	3.82E-05	0.000247992	0.000152611	3.82E-05	1.91E-05	1.91E-05	0.000171687	3.82E-05	0.000152611	k__Bacteria;p__Firmicutes;c__Clostridia;o__Lachnospirales;f__Lachnospiraceae;g__Lachnoclostridium
OTU_64	3.82E-05	0	1.91E-05	0.000190763	5.72E-05	9.54E-05	1.91E-05	5.72E-05	0	7.63E-05	0.000152611	7.63E-05	7.63E-05	0.005074302	0	0	0	0	0	0	0	0	0	0	0	0.000152611	0	0	0	0	1.91E-05	0	0	k__Bacteria;p__Proteobacteria;c__Alphaproteobacteria;o__Rhizobiales;f__Kaistiaceae;g__Kaistia;s__
OTU_65	0.000324298	0	5.72E-05	9.54E-05	0.000419679	1.91E-05	1.91E-05	7.63E-05	1.91E-05	0.000267069	0.000152611	3.82E-05	0.000476908	0.002918678	5.72E-05	0	0.000133534	0	0	0	0	1.91E-05	0.00020984	3.82E-05	1.91E-05	3.82E-05	3.82E-05	3.82E-05	0	0	0.00020984	3.82E-05	5.72E-05	k__Bacteria;p__Proteobacteria;c__Alphaproteobacteria;o__Caulobacterales;f__Caulobacteraceae;g__Brevundimonas;s__Brevundimonas_vesicularis
OTU_66	0.000324298	0.000171687	7.63E-05	1.91E-05	0.000152611	1.91E-05	3.82E-05	3.82E-05	3.82E-05	5.72E-05	0.000190763	3.82E-05	9.54E-05	0.001259037	0	0	9.54E-05	0	0	3.82E-05	1.91E-05	3.82E-05	7.63E-05	1.91E-05	0	7.63E-05	0	1.91E-05	1.91E-05	0.000133534	0.004692776	0.000171687	0.000190763	k__Bacteria;p__Proteobacteria;c__Alphaproteobacteria;o__Rhizobiales;f__Devosiaceae;g__Devosia;s__Devosia_riboflavina
OTU_67	0	0	0	0	0	0	0	0	0	0	0	0	0	0	0	0	0	0	0	0	0	0	0	0	0	0	0	0	0	0	0	0	0	k__Bacteria;p__Firmicutes;c__Limnochordia;o__Limnochordales;f__Limnochordaceae;g__;s__
OTU_68	0	0	0	0	0	0	0	0	0	0	0	0	0	0	0	0	0	0	0	0	0	0	0	0	0	0	0	0	0	0	0	0	0	k__Bacteria;p__unidentified_Bacteria;c__Gammaproteobacteria;o__Methylococcales;f__Methylococcaceae;g__;s__
OTU_69	0.000152611	3.82E-05	0.000152611	0	0	0	0	0	0	0	0	0	1.91E-05	0.000324298	0	0	0	1.91E-05	0	0	0	0	0	0	1.91E-05	0.000247992	0	0	0	0	0	0	0	k__Bacteria;p__unidentified_Bacteria;c__Clostridia;o__Lachnospirales;f__Lachnospiraceae;g__unidentified_Lachnospiraceae;s__Lachnospiraceae_bacterium_BTY6
OTU_70	0	0	0	0	0	0	0	0	0	0	0	0	0	0	0	0	0	0	0	0	0	0	0	0	0	0	0	0	0	0	0	0	0	k__Bacteria;p__Proteobacteria;c__Gammaproteobacteria;o__Xanthomonadales;f__Rhodanobacteraceae;g__Pseudofulvimonas;s__
OTU_71	3.82E-05	1.91E-05	0.000171687	3.82E-05	0	1.91E-05	0	0	1.91E-05	0.000305221	0.000133534	0	0	9.54E-05	0	3.82E-05	0	0	0	0	1.91E-05	0.000133534	9.54E-05	0	0	1.91E-05	0	0.012494992	0.002899601	0.00020984	0.000171687	0.000305221	0.000438755	k__Bacteria;p__Actinobacteria;c__unidentified_Actinobacteria;o__Pseudonocardiales;f__Pseudonocardiaceae;g__Saccharopolyspora
OTU_72	0	0	0	0	0	0	0	0	0	0	0	0	0	0	0	0	0	0	0	0	0	0	0	0	0	0	0	0	0	0	0	0	0	k__Bacteria;p__Bacteroidota;c__Bacteroidia;o__Cytophagales;f__MWH-CFBk5;g__;s__
OTU_73	0	0	0	0	0	0	0	0	0	0	0	0	0	0	0	0	0	0	0	5.72E-05	0	0	0	0	0	0	0	0	0	0	0	0	0	k__Bacteria;p__Firmicutes;c__Bacilli;o__Bacillales;f__Bacillaceae;g__Bacillus;s__[Bacillus]_thermocloacae
OTU_74	0	0	0	0	0	0	0	0	0	0	0	0	0	0	0	0	0	0	0	0	0	0	0	0	0	0	1.91E-05	0	0	0	0	0	0	k__Bacteria;p__Proteobacteria;c__Gammaproteobacteria;o__Enterobacterales;f__Vibrionaceae;g__Vibrio;s__Vibrio_ponticus
OTU_75	0.133725034	0.023177734	0.032754049	0.036035177	0.04832033	0.029511074	0.007134545	0.096354514	0.009023101	0.0529368	0.132981057	0.110986055	0.023177734	0.288701093	0.175902787	0.044848439	0.035367505	0.063619542	0.014097404	0.15974514	0.033002041	0.021441789	0.101772191	0.105034242	0.01115965	0.056504073	0.015432746	0.043436791	0.156082486	0.034146621	0.004273097	0.011464871	0.081513134	k__Bacteria;p__Proteobacteria;c__Gammaproteobacteria;o__Enterobacterales;f__Erwiniaceae;g__Pantoea
OTU_76	3.82E-05	0	0	5.72E-05	0	0	0	0	0	0	0	0	0	0	0	0.000114458	5.72E-05	0	0	0	0	0	0	0	0	0	0	0	0	0	0	0	0	k__Bacteria;p__Firmicutes;c__Bacilli;o__Lactobacillales;f__Lactobacillaceae;g__Bombilactobacillus;s__
OTU_77	1.91E-05	7.63E-05	0.000152611	0.000247992	0.00036245	9.54E-05	0.000133534	5.72E-05	0.000114458	0.000133534	0.000152611	7.63E-05	0.000286145	0.00280422	1.91E-05	3.82E-05	0.000114458	0	1.91E-05	0.000114458	3.82E-05	3.82E-05	0.000114458	5.72E-05	7.63E-05	5.72E-05	7.63E-05	0.000114458	0	7.63E-05	0.002251006	3.82E-05	1.91E-05	k__Bacteria;p__Proteobacteria;c__Alphaproteobacteria;o__Rhizobiales;f__Beijerinckiaceae;g__Bosea;s__
OTU_78	0	0	0	0	0	0	0	0	0	0	0	0	0	0	0	0	0	0	0	0	0	0	0	0	0	0	0	0	0	0	0	0	0	k__Bacteria;p__Bacteroidota;c__Bacteroidia;o__Bacteroidales;f__Marinilabiliaceae;g__Ruminofilibacter;s__
OTU_79	0	0	0	0	0	0	0	0	0	0	0	0	0	0	0	0	0	0	0	0	0	0	0	0	0	0	0	0	0	0	0	0	0	k__Bacteria
OTU_80	0.000400603	0.000286145	0.000305221	0.000286145	0.000114458	1.91E-05	0.000133534	9.54E-05	5.72E-05	0.001335343	0.000267069	7.63E-05	0.000305221	0.001354419	0.000381526	5.72E-05	5.72E-05	0	3.82E-05	0.000247992	5.72E-05	0.000305221	0.000133534	0.000133534	7.63E-05	0.000324298	0	9.54E-05	0.000190763	0.000152611	0.002346388	0.000152611	0.000705824	k__Bacteria;p__Proteobacteria;c__Alphaproteobacteria;o__Rhizobiales;f__Rhizobiaceae
OTU_81	0	0	0	0	0	0	0	0	0	0	0	0	0	0	0	0	0	0	0	0	0	0	0	0	0	0	0	0	0	0	0	0	0	Unknown
OTU_82	0	0	0	0	0	0	0	0	0	0	0	0	0	0	0	0	0	0	0	0	0	0	0	0	0	0	0	0	0	0	0	0	0	k__Bacteria;p__unidentified_Bacteria;c__Vicinamibacteria;o__Vicinamibacterales
OTU_83	0	0	0	0	0	0	0	0	0	0	0	3.82E-05	0	0	0	0	0	0	0	0	0	0	0	0	0	0	0	0	0	0	0	0	3.82E-05	k__Bacteria;p__Firmicutes;c__Bacilli;o__Lactobacillales;f__Lactobacillaceae;g__Fructilactobacillus;s__
OTU_84	0	0	0	0	0	0	0	0	0	0	0	0	0	0	0	0	0	0	0	0	0	0	0	0	0	0	0	0	0	0	0	0	0	k__Bacteria
OTU_85	1.91E-05	0	0	3.82E-05	3.82E-05	0.00020984	0	0	0	1.91E-05	0	3.82E-05	5.72E-05	0	0	0	7.63E-05	0.000114458	0	0	0	0	0	0	0	0	5.72E-05	0	0	0	0	0	0	k__Bacteria;p__Firmicutes;c__Bacilli;o__Lactobacillales;f__Vagococcaceae;g__Vagococcus
OTU_86	7.63E-05	0	0	0	3.82E-05	3.82E-05	5.72E-05	3.82E-05	0	3.82E-05	0.000305221	1.91E-05	0	0	0	0	0	0	9.54E-05	1.91E-05	0	0.000114458	5.72E-05	0	1.91E-05	1.91E-05	1.91E-05	0	1.91E-05	0	0	7.63E-05	0	k__Bacteria;p__Firmicutes;c__Clostridia;o__Clostridiales;f__Clostridiaceae;g__Clostridium_sensu_stricto_1;s__
OTU_87	0	0	0	0.00057229	5.72E-05	0	0	0	0	5.72E-05	0	0	0	0	0	0.000476908	9.54E-05	3.82E-05	0	0	3.82E-05	0.003185746	0	1.91E-05	7.63E-05	9.54E-05	1.91E-05	3.82E-05	0	0	0	0	0	k__Bacteria;p__Proteobacteria;c__Alphaproteobacteria;o__Acetobacterales;f__Acetobacteraceae;g__Acidiphilium
OTU_88	0	0	0	0	0	0	0	0	0	0	0	0	0	0	0	0	0	0	0	0	0	0	0	0	0	0	0.000782129	0	0	0	0	0	0	k__Bacteria;p__Proteobacteria;c__Alphaproteobacteria
OTU_89	0	0	0	0	0	0	0	0	0	0	0	0	0	0	0	0	0	0	0	0	0	0	0	0	0	0	0	0	0	0	0	0	0	k__Bacteria;p__unidentified_Bacteria;c__Gammaproteobacteria;o__Pseudomonadales;f__Cellvibrionaceae;g__;s__
OTU_90	0.000915664	0.000343374	0.000324298	1.91E-05	0	0	5.72E-05	1.91E-05	7.63E-05	1.91E-05	7.63E-05	3.82E-05	9.54E-05	0	0.001201808	0	9.54E-05	0	3.82E-05	0.000286145	1.91E-05	5.72E-05	0	9.54E-05	3.82E-05	0	0	1.91E-05	3.82E-05	7.63E-05	3.82E-05	3.82E-05	0	k__Bacteria;p__Actinobacteria;c__unidentified_Actinobacteria;o__Kineosporiales;f__Kineosporiaceae;g__Pseudokineococcus
OTU_91	0	0	0	0	0	0.001316266	0	0	0	0	0	0	0	0	0	0	0	0.000553213	0	0	0	0	0	0	0	0	0	0	0	0	0	0	0	k__Bacteria;p__Firmicutes;c__Clostridia;o__Eubacteriales;f__Garciellaceae;g__Rhabdanaerobium;s__Rhabdanaerobium_thermarum
OTU_92	0	0	0	0	0	0	0	0	0	0	0	0	0	0	0	0	0	0	0	0	0	0	0	0	0	0	3.82E-05	0	0	0	0	0	0	k__Bacteria;p__Proteobacteria;c__Gammaproteobacteria;o__Enterobacterales;f__Shewanellaceae;g__Shewanella
OTU_93	0.000381526	0	0	3.82E-05	0	0	0.000133534	0	0	0	5.72E-05	0	0	1.91E-05	7.63E-05	1.91E-05	0	0	0.000152611	0	0	0	0	0	0	0	0.000457832	0	1.91E-05	0	0	9.54E-05	0	k__Bacteria;p__Firmicutes;c__Clostridia;o__Peptostreptococcales-Tissierellales;f__Peptostreptococcaceae;g__Romboutsia;s__Romboutsia_ilealis
OTU_94	9.54E-05	0	0	0	0.000381526	0	0	0	0	0	0	0	1.91E-05	0	0	0	0.001011045	1.91E-05	5.72E-05	0	0	5.72E-05	0	0	0	0	3.82E-05	0	0	0	0	0	0	k__Bacteria;p__Firmicutes;c__Bacilli;o__Lactobacillales;f__Lactobacillaceae;g__Weissella
OTU_95	0.000553213	0.000324298	0.000896587	0.001564259	0.000991969	0.000686748	0.000400603	0.000267069	0.000152611	0.000686748	0.001583335	0.000476908	0.004711852	0.000419679	0.001239961	0.00129719	0.000782129	0.00020984	9.54E-05	0.000476908	0.000247992	0.004635547	0.000305221	0.000419679	0.000591366	0.000419679	0.001812251	0.000743977	0.00129719	0.000648595	0.000534137	0.000114458	0.000133534	k__Bacteria;p__Proteobacteria;c__Alphaproteobacteria;o__Rhizobiales;f__Beijerinckiaceae;g__Methylobacterium-Methylorubrum
OTU_96	0	0	0	0	0	0	0	0	0	0	0	0	0	0	0	0	0	0	0	0	0	0	0	0	0	0	0	0	0	0	0	0	0	k__Bacteria;p__Proteobacteria;c__Gammaproteobacteria;o__Xanthomonadales;f__Xanthomonadaceae;g__Luteimonas
OTU_97	5.72E-05	0	5.72E-05	5.72E-05	5.72E-05	0	3.82E-05	0	0	0	0	5.72E-05	1.91E-05	0.003796189	0	0	0	0	0	1.91E-05	1.91E-05	0	1.91E-05	0	0	3.82E-05	0	0	0	0	0.000534137	0	1.91E-05	k__Bacteria;p__Bacteroidota;c__Bacteroidia;o__Cytophagales;f__Spirosomaceae;g__Dyadobacter;s__Dyadobacter_fermentans
OTU_98	0	0	0	0	0	0	0	0	0	0	0	0	0	0	3.82E-05	0	0	0	0	0	0	0	0	0	0	0	0	0	0	0	0	0	0.009995994	k__Bacteria;p__Bacteroidota;c__Bacteroidia;o__Bacteroidales;f__Rikenellaceae;g__Alistipes;s__
OTU_99	0	0	0	0	0	0	0	0	0	0	0	0	0	0	0	0	0	0	0	0	0	0	0	0	0	0	0	0	0	0	0	0	0	Unknown
OTU_100	0	0	0	0	0	7.63E-05	3.82E-05	0	1.91E-05	0.000228916	0.000343374	0	0.000114458	7.63E-05	3.82E-05	5.72E-05	9.54E-05	1.91E-05	1.91E-05	5.72E-05	7.63E-05	0.000152611	0.001392572	3.82E-05	5.72E-05	7.63E-05	3.82E-05	0.001049198	0.000114458	9.54E-05	0	0	0	k__Bacteria;p__Proteobacteria;c__Gammaproteobacteria;o__Pseudomonadales;f__Moraxellaceae;g__Acinetobacter;s__Acinetobacter_baylyi
OTU_101	0	0	0	0	0	0	0	0	0	0	0	0	0	0	0	0	0	0	0	0	0	0	0	0	0	0	0	0	0	0	0	0	0	k__Bacteria;p__Proteobacteria;c__Gammaproteobacteria;o__Pseudomonadales;f__Porticoccaceae;g__C1-B045;s__
OTU_102	0	0	0	0	0	0	0	0	0	0	0	0	0	0	0	0	0	0	0	0	0	0	0	0	0	0	5.72E-05	0	0	0	0	0	0	k__Bacteria;p__Chlamydiae;c__unidentified_Chlamydiae;o__Chlamydiales;f__Simkaniaceae;g__Candidatus_Fritschea;s__Candidatus_Syngnamydia_venezia
OTU_103	0.000515061	1.91E-05	0	0.000152611	9.54E-05	0	9.54E-05	0	0	1.91E-05	9.54E-05	0	1.91E-05	1.91E-05	0	7.63E-05	5.72E-05	1.91E-05	5.72E-05	0.000114458	9.54E-05	3.82E-05	0	1.91E-05	0	3.82E-05	1.91E-05	0	0	0	1.91E-05	1.91E-05	0	k__Bacteria;p__Proteobacteria;c__Gammaproteobacteria;o__Enterobacterales;f__Enterobacteriaceae;g__Escherichia-Shigella;s__Escherichia_coli
OTU_104	0	0	0	0	0	0	0	0	0	0	0	0	0	0	0	0	0	0	0	0	0	0	0	0	0	0	0	0	0	0	0	0	0	k__Bacteria
OTU_105	9.54E-05	1.91E-05	1.91E-05	1.91E-05	0.00020984	5.72E-05	3.82E-05	0	5.72E-05	0.000343374	9.54E-05	0	1.91E-05	1.91E-05	0	9.54E-05	0.005112455	3.82E-05	0	1.91E-05	3.82E-05	0.000190763	9.54E-05	3.82E-05	7.63E-05	3.82E-05	0	3.82E-05	1.91E-05	5.72E-05	1.91E-05	1.91E-05	0	k__Bacteria;p__Proteobacteria;c__Gammaproteobacteria;o__Pseudomonadales;f__Pseudomonadaceae;g__Pseudomonas
OTU_106	0	0	0	0	0	0	0	0	0	0	0	0	0	0	0	0	0	0	0	0	0	0	0	0	0	0	0	7.63E-05	0	0	0	0	0	k__Bacteria;p__Bacteroidota;c__Bacteroidia;o__Chitinophagales;f__Chitinophagaceae;g__Niabella;s__
OTU_107	9.54E-05	3.82E-05	0	3.82E-05	5.72E-05	0.00020984	5.72E-05	7.63E-05	9.54E-05	0.000114458	0.000171687	1.91E-05	0.000152611	0.002689762	1.91E-05	0	1.91E-05	5.72E-05	5.72E-05	9.54E-05	0	0.000114458	5.72E-05	7.63E-05	0	0.000171687	0	0	0	1.91E-05	7.63E-05	0	5.72E-05	k__Bacteria;p__Firmicutes;c__Bacilli;o__Paenibacillales;f__Paenibacillaceae;g__Paenibacillus;s__Paenibacillus_turicensis
OTU_108	0.000171687	5.72E-05	0.000839358	1.91E-05	0.000133534	3.82E-05	0	1.91E-05	0.000152611	1.91E-05	0.000190763	3.82E-05	7.63E-05	5.72E-05	0.001545182	1.91E-05	9.54E-05	0	0	0.000305221	1.91E-05	7.63E-05	1.91E-05	1.91E-05	1.91E-05	1.91E-05	0	0	0	0	0	0	7.63E-05	k__Bacteria;p__Actinobacteria;c__unidentified_Actinobacteria;o__Propionibacteriales;f__Nocardioidaceae;g__Nocardioides;s__Nocardioides_lentus
OTU_109	0	0	0	0	0	0	0	0	0	0	0	0	0	0	0	0	0	0	0	0	0	0	0	0	0	0	0	0	0	0	0	0	0	Unknown
OTU_110	0	0	0	0	0	0	0	0	0	0	0	0	0	1.91E-05	0	0	0.000114458	0	0	0	0	0	1.91E-05	1.91E-05	0	3.82E-05	0.000152611	0	0	3.82E-05	0	0	0	k__Bacteria;p__Proteobacteria;c__Gammaproteobacteria;o__Enterobacterales;f__Morganellaceae;g__Morganella;s__Morganella_morganii
OTU_111	0	0	0	0	0	0	0	0	0	0	0	0	0	0	0	0	0	0	0	0	0	0	0	0	0	0	0	0	0	0	0	0	0	k__Bacteria;p__unidentified_Bacteria;c__Alphaproteobacteria;o__Kiloniellales;f__Fodinicurvataceae;g__;s__
OTU_112	0	0	0	0	0	0	0	0	0	0	0	0	0	0	0	0	0	0	0	0	0	0	0	0	0	0	0	0	0	0	0	0	0	k__Bacteria;p__Bacteroidota;c__Bacteroidia;o__Cytophagales;f__Microscillaceae;g__Chryseolinea;s__
OTU_113	0	0	0	0	0	0	0	0	0	0	0	0	0	0	0	0	0	0	0	0	0	0	0	0	0	0	0	0	0	0	0	0	0	Unknown
OTU_114	0	0	0	0	0	0	0	0	0	0	0	0	0	0	0	0	0	0	0	0	0	0	0	0	0	0	0	0	0	0	0	0	0	k__Bacteria;p__Proteobacteria;c__Gammaproteobacteria;o__Pseudomonadales;f__Cellvibrionaceae;g__Cellvibrio;s__
OTU_115	0	0	0	0.000286145	0.000114458	1.91E-05	0	0	0	3.82E-05	0	0	0	0	0	0.000133534	0.000190763	0	0	0	3.82E-05	0.001335343	1.91E-05	0	3.82E-05	0	0	0	0	0	0	0	0	k__Bacteria;p__Proteobacteria;c__Alphaproteobacteria;o__Sphingomonadales;f__Sphingomonadaceae;g__Sphingoaurantiacus;s__
OTU_116	0	0	0	0	0	0	0	0	0	0	0	0	0	0	0	0	0	0	0	0	0	0	0	0	0	0	0	0	0	0	0	0	0	k__Bacteria;p__Actinobacteria;c__unidentified_Actinobacteria;o__Micromonosporales;f__Micromonosporaceae;g__Longispora;s__
OTU_117	0	0	0	0	0	0	0	0	0	0	0	0	0	0	0	0	0	0	0	0	0	0	0	0	0	0	0	0	0	0	0	0	0	k__Bacteria;p__Bacteroidota;c__Bacteroidia;o__Chitinophagales;f__Chitinophagaceae;g__Puia;s__
OTU_118	0	0	0	0	0	0	0	0	0	0	0	0	0	0	0	0	0	0	0	0	0	0	0	0	0	0	0	0	0	0	0	0	0	k__Bacteria;p__Deinococcota;c__Deinococci;o__Deinococcales;f__Trueperaceae;g__Truepera;s__
OTU_119	0	0	0	0	0	0	0	0	0	0	0	0	0	0	0	0	0	0	0	0	0	0	0	0	0	0	0	0	0	0	0	0	0	k__Bacteria;p__Firmicutes;c__Limnochordia;o__Limnochordales;f__Limnochordaceae;g__;s__
OTU_120	0.000190763	3.82E-05	0.000324298	5.72E-05	0	0	0	0.00020984	0.000133534	0.000114458	0.000133534	0	1.91E-05	0.000152611	7.63E-05	0	3.82E-05	0	1.91E-05	0.000152611	9.54E-05	0.000133534	3.82E-05	9.54E-05	0	3.82E-05	1.91E-05	0	0	0.000152611	0.002708838	1.91E-05	9.54E-05	k__Bacteria;p__Proteobacteria;c__Alphaproteobacteria;o__Rhizobiales;f__Devosiaceae;g__Devosia
OTU_121	0	0	0.000152611	0	0	3.82E-05	0	0	0	0	0	0	3.82E-05	0	0	7.63E-05	1.91E-05	1.91E-05	0	0	0	3.82E-05	0	0	0	0	0	0.001602411	5.72E-05	9.54E-05	9.54E-05	0.000152611	0.000419679	k__Bacteria;p__Actinobacteria;c__unidentified_Actinobacteria;o__Pseudonocardiales;f__Pseudonocardiaceae;g__Prauserella;s__Prauserella_rugosa
OTU_122	0	0	0	0	0.000152611	0	0	0	0	0	0	0	0	0	0	0	0.000457832	0	0	0	0	3.82E-05	0	0	0	0	0	0	0	0	0	0	0	k__Bacteria;p__Proteobacteria;c__Alphaproteobacteria;o__Rhizobiales;f__Beijerinckiaceae;g__Psychroglaciecola;s__
OTU_123	0	0	0	0	0	0	0	0	0	0	0	0	0	0	0	0	0	0	0	0	0	0	0	0	0	0	0	0	0	0	0	0	0	k__Bacteria;p__Proteobacteria;c__Gammaproteobacteria;o__Burkholderiales;f__Alcaligenaceae;g__Pusillimonas;s__
OTU_124	0	0	0	0	0	0	0	0	0	0	0	0	0	0	0	0	0	0	0	0	0	0	0	0	0	0	0	0	0	0	0	0	0	k__Bacteria;p__Proteobacteria;c__Gammaproteobacteria;o__Xanthomonadales;f__Xanthomonadaceae;g__Arenimonas
OTU_125	0	0	0	0	0	0	0	0	0	0	0	0	0	0	0	0	0	0	0	0	0	0	0	0	0	0	0	0	0	0	0	0	0.004959844	k__Bacteria;p__Proteobacteria;c__Gammaproteobacteria;o__Burkholderiales;f__Neisseriaceae;g__Snodgrassella;s__
OTU_126	0	0	0	0	0	0	0	0	0	0	0	0	0	0	0	0	0	0	0	0	0	0	0	0	0	0	0	0	0	0	0	0	0	Unknown
OTU_127	0	0	0	0	0	0	0	0	0	0	0	0	0	0	0	0	0	0	0	0	0	0	0	0	0	0	0	0	0	0	0	0	0	k__Bacteria;p__Firmicutes;c__Limnochordia;o__Limnochordales;f__Limnochordaceae;g__;s__
OTU_128	7.63E-05	7.63E-05	5.72E-05	0.000591366	0.000171687	9.54E-05	5.72E-05	7.63E-05	1.91E-05	0.000114458	0.000381526	0	1.91E-05	5.72E-05	3.82E-05	0.000114458	9.54E-05	7.63E-05	5.72E-05	0	1.91E-05	0.000152611	0.00057229	0.000114458	3.82E-05	5.72E-05	0	0	1.91E-05	0	0	0	0	k__Bacteria;p__Proteobacteria;c__Gammaproteobacteria;o__Pseudomonadales;f__Pseudomonadaceae;g__Pseudomonas;s__Pseudomonas_psychrotolerans
OTU_129	3.82E-05	0	0	0	3.82E-05	9.54E-05	1.91E-05	0	0	0.000324298	0.000190763	7.63E-05	0.000648595	3.82E-05	0	0	0	0	0	0	0	5.72E-05	1.91E-05	0	1.91E-05	0	0	5.72E-05	5.72E-05	3.82E-05	0	0	0	k__Bacteria;p__Firmicutes;c__Bacilli;o__Lactobacillales;f__Lactobacillaceae;g__Fructobacillus;s__Fructobacillus_fructosus
OTU_130	0	0	0	0	0	0	0	0	0	0	0	0	0	0	0	0	0	0	0	0	0	0	0	0	0	0	0	0	0	0	0	0	0	Unknown
OTU_131	0	0	0	0	0	0	0	0	0	0	0	0	0	0	0	0	0	0	0	0	0	0	0	0	0	0	0	0	0	0	0	0	0	k__Bacteria;p__Proteobacteria;c__Gammaproteobacteria;o__Pseudomonadales;f__Pseudomonadaceae;g__Pseudomonas;s__Pseudomonas_formosensis
OTU_132	0	0	0	0	0	0	0	0	0	0	0	0	0	0	0	0	0	0	0	0	0	0	0	0	0	0	0	0	0	0	0	0	0	k__Bacteria;p__Proteobacteria;c__Alphaproteobacteria;o__Holosporales;f__Holosporaceae;g__Candidatus_Gortzia
OTU_133	0	0	0	0	0	0	0	0	0	0	0	0	0	0	0	0	0	0	0	0	0	0	0	0	0	0	0	0	0	0	0	0	0	k__Bacteria;p__Proteobacteria;c__Alphaproteobacteria;o__Rhizobiales;f__Devosiaceae;g__Pelagibacterium;s__
OTU_134	7.63E-05	0	0.000152611	9.54E-05	0.000190763	0	0	5.72E-05	1.91E-05	0	0.000629519	3.82E-05	0.000476908	0.000801206	1.91E-05	0	0.000133534	0	0	0	1.91E-05	0	0.000152611	0	9.54E-05	5.72E-05	0	5.72E-05	7.63E-05	0	0	1.91E-05	0	k__Bacteria;p__Proteobacteria;c__Alphaproteobacteria;o__Sphingomonadales;f__Sphingomonadaceae;g__Novosphingobium;s__Novosphingobium_capsulatum
OTU_135	0	0	0	0	0	0	0	0	0	0	0	0	0	0	0	0	0	0	0	0	0	0	0	0	0	0	0	0	0	0	0	0	0	k__Bacteria;p__unidentified_Bacteria;c__Fibrobacteria;o__Fibrobacterales;f__Fibrobacteraceae;g__;s__
OTU_136	0.000476908	0.001755022	0.000267069	0.000667671	0.00020984	0.000534137	0.000133534	0.000343374	7.63E-05	0.000247992	0.003071288	3.82E-05	0.000267069	0.000515061	0.00186948	0.000381526	0.00057229	0.000324298	1.91E-05	0.004063257	0.000286145	0.000495984	0.000305221	0.000190763	0.00108735	0.000114458	0.000476908	0	7.63E-05	0.001335343	0	7.63E-05	0.000133534	k__Bacteria;p__Proteobacteria;c__Alphaproteobacteria;o__Sphingomonadales;f__Sphingomonadaceae;g__Sphingomonas
OTU_137	0	0	0	0	0	0	0	0	0	0	0	0	0	0	0	0	0	0	0	0	0	0	0	0	0	0	7.63E-05	0	0	0	0	0	0	k__Bacteria;p__Firmicutes;c__Bacilli;o__Exiguobacterales;f__Exiguobacteraceae;g__Exiguobacterium;s__Exiguobacterium_sp_AT1b
OTU_138	0	0	0	0	0	0	0	0	0	7.63E-05	0	0	7.63E-05	0	0	0	0	7.63E-05	0	0	0	0	0	0	0	0	1.91E-05	0	0	0	0	0	0	k__Bacteria;p__Firmicutes;c__Bacilli;o__Lactobacillales;f__Lactobacillaceae;g__Companilactobacillus;s__Lactobacillus_ginsenosidimutans
OTU_139	0.003929723	0.001621488	0.002365464	0.001106427	0.002041167	0.006543179	0.000515061	0.000152611	3.82E-05	0.000457832	0.004921692	0.000381526	0.001621488	0.00020984	0.000152611	0.0007249	0.004540165	0.004597394	0.000591366	0.000152611	0	0.000629519	0.003643578	0.000190763	0.002365464	0.000114458	0.00373896	0.00020984	0.000705824	0.000247992	0	0	0	k__Bacteria;p__Firmicutes;c__Bacilli;o__Lactobacillales;f__Enterococcaceae;g__Enterococcus
OTU_140	0.000228916	0.000171687	0.000400603	7.63E-05	7.63E-05	3.82E-05	1.91E-05	0.000114458	3.82E-05	0.000114458	0.000400603	3.82E-05	0.000247992	7.63E-05	0.000476908	3.82E-05	9.54E-05	9.54E-05	1.91E-05	0.000114458	9.54E-05	3.82E-05	0.000114458	5.72E-05	0.000667671	5.72E-05	1.91E-05	0	1.91E-05	0.000171687	0	3.82E-05	0	k__Bacteria;p__Actinobacteria;c__unidentified_Actinobacteria;o__Frankiales;f__Geodermatophilaceae
OTU_141	0	0	0	0	0	0	0	0	0	1.91E-05	0	0	3.82E-05	0	3.82E-05	0	0	0	0	0	0	3.82E-05	0	0	0	0	0	0.002270083	0.00020984	1.91E-05	0	0	0	k__Bacteria;p__Actinobacteria;c__unidentified_Actinobacteria;o__Corynebacteriales;f__Corynebacteriaceae;g__Corynebacterium;s__Corynebacterium_provencense
OTU_142	0	0	0	0	0	0	0	0	0	0	0	0	0	0	0	0	0	0	0	0	0	0	0	0	0	0	1.91E-05	0	0	0	0	0	0	k__Bacteria;p__Firmicutes;c__Bacilli;o__Bacillales;f__Planococcaceae;g__Chryseomicrobium;s__
OTU_143	5.72E-05	0.000133534	9.54E-05	0	0.000152611	9.54E-05	1.91E-05	7.63E-05	3.82E-05	5.72E-05	0.000171687	9.54E-05	9.54E-05	1.91E-05	0.003262051	0	9.54E-05	3.82E-05	0	0.000534137	0	0	9.54E-05	1.91E-05	5.72E-05	1.91E-05	0	0	3.82E-05	1.91E-05	0	0	0	k__Bacteria;p__Actinobacteria;c__unidentified_Actinobacteria;o__Propionibacteriales;f__Nocardioidaceae;g__Marmoricola;s__
OTU_144	0	0	0	0	0	0	0	0	0	0	0	0	0	0	0	0	0	0	0	0	0	0	0	0	0	0	0	0	0	0	0	3.82E-05	0.005589363	k__Bacteria;p__Bacteroidota;c__Bacteroidia;o__Bacteroidales;f__Bacteroidaceae;g__Bacteroides;s__Bacteroides_acidifaciens
OTU_145	0.000267069	0.000152611	0.000343374	0.000114458	1.91E-05	1.91E-05	0.000133534	1.91E-05	0.000114458	0.000247992	5.72E-05	1.91E-05	7.63E-05	0.000839358	0.000114458	0	1.91E-05	0	0	0	7.63E-05	0.000152611	0.000152611	0	1.91E-05	7.63E-05	0	1.91E-05	0	0	0	0	7.63E-05	k__Bacteria;p__Actinobacteria;c__unidentified_Actinobacteria;o__Propionibacteriales;f__Nocardioidaceae;g__Aeromicrobium;s__
OTU_146	0	0	0	0	1.91E-05	0	0	0	0	0	0	0	0	0	5.72E-05	0	0	3.82E-05	0	0	0	0	0	0	0	0	0.000114458	0	0	1.91E-05	0	0.00186948	9.54E-05	k__Bacteria;p__Firmicutes;c__Bacilli;o__Lactobacillales;f__Lactobacillaceae;g__Lactobacillus;s__Lactobacillus_johnsonii
OTU_147	0.000705824	0.000343374	0.000476908	0.000152611	0.000305221	9.54E-05	5.72E-05	0.000133534	0.000247992	0.000114458	0.00057229	5.72E-05	0.000534137	0.000171687	0.000648595	0.000343374	0.00057229	3.82E-05	5.72E-05	0.000820282	3.82E-05	0.000133534	0.000133534	7.63E-05	0.000381526	0.000343374	0	0	1.91E-05	0.000171687	3.82E-05	1.91E-05	1.91E-05	k__Bacteria;p__Proteobacteria;c__Alphaproteobacteria;o__Rhizobiales;f__Rhizobiaceae;g__Aureimonas;s__
OTU_148	0	0	0	0	0.000190763	0	0	0	1.91E-05	0	1.91E-05	0	0	0	0	0	5.72E-05	0	5.72E-05	0	0	0	0	0	0	0	0	0	0	0	0	0	0	k__Bacteria;p__Cyanobacteria;c__Cyanobacteriia;o__Chloroplast;f__unidentified_Chloroplast;g__unidentified_Chloroplast
OTU_149	0	0	0	0	0.000247992	0	0	0	0	0	0	0	0	0	0	0	0.000457832	0	0	0	1.91E-05	0	0	0	0	0	0	0	0	0	0	0	0	k__Bacteria;p__Proteobacteria;c__Gammaproteobacteria;o__Burkholderiales;f__Oxalobacteraceae;g__Massilia;s__
OTU_150	0	0	0	0	0	0	0	0	0	0	0	0	0	0	0	0	0	0	0	0	0	0	0	0	0	0	0	0	0	0	0	0	0	Unknown
OTU_151	0	9.54E-05	0	7.63E-05	3.82E-05	0.000305221	0	0	0	0	3.82E-05	0	0	0	0	1.91E-05	1.91E-05	0	0	0	3.82E-05	0	0	0	5.72E-05	3.82E-05	0	0	0.000324298	5.72E-05	0.000171687	0	0	Unknown
OTU_152	0	0	0	0	0	0	0	0	0	0	0	0	0	0	0	0	0	0	0	0	0	0	0	0	0	0	0	0	0	0	0	0	0	Unknown
OTU_153	7.63E-05	0	9.54E-05	0	0	0	1.91E-05	0	0	0	0	0	0	0	0.000171687	0	1.91E-05	0	1.91E-05	1.91E-05	0	1.91E-05	0	0	0	1.91E-05	0	0	0	0	0	3.82E-05	3.82E-05	k__Bacteria;p__Proteobacteria;c__Gammaproteobacteria;o__Burkholderiales;f__Comamonadaceae;g__Delftia;s__Delftia_tsuruhatensis
OTU_154	0	0	7.63E-05	0	7.63E-05	0	1.91E-05	0	5.72E-05	0	0	7.63E-05	0	0	1.91E-05	3.82E-05	0.000152611	0	1.91E-05	3.82E-05	1.91E-05	1.91E-05	0	0	0	1.91E-05	1.91E-05	0	0	5.72E-05	0.001278114	7.63E-05	0	k__Bacteria;p__Proteobacteria;c__Alphaproteobacteria;o__Caulobacterales;f__Caulobacteraceae;g__Caulobacter;s__Caulobacter_mirabilis
OTU_155	0	0	0	0	0	0	0	0	0	0	0	0	0	0	0	0	0	0	0	0	0	0	0	0	0	0	9.54E-05	5.72E-05	0	0	0	0	0.004730928	k__Bacteria;p__Firmicutes;c__Bacilli;o__Lactobacillales;f__Streptococcaceae;g__Streptococcus
OTU_156	0	0	0	0	0	0	0	0	0	0	0	0	0	0	0	0	0	0	0	0	0	0	0	0	0	0	0	0	0	0	0	0	0	k__Bacteria;p__Firmicutes;c__Bacilli;o__Paenibacillales;f__Paenibacillaceae;g__Ammoniibacillus;s__Ammoniibacillus_agariperforans
OTU_157	5.72E-05	1.91E-05	3.82E-05	0	0	0	0	0	0	5.72E-05	0	0	0	0	0	0	0	0	0	0	0	0.00020984	0	0	0	0	0	0.00150703	5.72E-05	1.91E-05	0	0.000133534	9.54E-05	k__Bacteria;p__Firmicutes;c__Bacilli;o__Lactobacillales;f__Lactobacillaceae;g__Ligilactobacillus;s__Lactobacillus_acidipiscis
OTU_158	0.001068274	0	0	0	0	0	0.000267069	0	0	0	0	0	0	0	0	0	0	0	0.000495984	0	0	0	0	0	0	0	0.000228916	0	0	0	0	0	0	k__Bacteria;p__Firmicutes;c__Bacilli;o__Lactobacillales;f__Lactobacillaceae;g__Lentilactobacillus
OTU_159	0	0	0	0	0	0	0	0	0	0	0	0	0	0	0	0	0	0	0	0	0	0	0	0	0	0	0	0	0	0	0	0	0	k__Bacteria;p__Proteobacteria;c__Gammaproteobacteria;o__Xanthomonadales;f__Xanthomonadaceae;g__Luteimonas
OTU_160	0	0	0	0	0	0	0	0	0	0	0	0	0	1.91E-05	0	0	0	0	0	0	9.54E-05	0	1.91E-05	0	0	0	0	0	0	0	1.91E-05	0	0	k__Bacteria;p__Proteobacteria;c__Gammaproteobacteria;o__Burkholderiales;f__Comamonadaceae;g__Hydrogenophaga
OTU_161	0	0	0	0	0	0	0	0	0	0	0	0	0	0	0	0	0	0	0	0	0	0	0	0	0	0	0	0	0	0	0	0	0	k__Bacteria;p__Firmicutes;c__Limnochordia;o__Limnochordales;f__Limnochordaceae;g__Limnochorda;s__
OTU_162	5.72E-05	0	0.000114458	0	1.91E-05	5.72E-05	9.54E-05	5.72E-05	0.000114458	0.000400603	9.54E-05	9.54E-05	3.82E-05	0.00036245	9.54E-05	0	0	0	3.82E-05	0.000247992	0.000152611	7.63E-05	3.82E-05	7.63E-05	1.91E-05	0	7.63E-05	7.63E-05	0	5.72E-05	7.63E-05	1.91E-05	7.63E-05	k__Bacteria;p__Actinobacteria;c__unidentified_Actinobacteria;o__Micrococcales;f__Cellulomonadaceae;g__Cellulomonas
OTU_163	0	0	0	0	0	0	3.82E-05	0	0	0	0	0	1.91E-05	0	0	0	0	0	0	0	0	0	0	0	7.63E-05	0	0	0	0	0	0	0	0	k__Bacteria;p__Actinobacteria;c__unidentified_Actinobacteria;o__Bifidobacteriales;f__Bifidobacteriaceae;g__Bifidobacterium
OTU_164	0.000877511	0.00036245	0.001049198	0.000610442	0.000667671	0.00020984	0.000152611	0.001449801	0.000171687	0.002289159	0.002975907	0.002975907	0.000591366	0.00093474	0.003815265	0.000953816	0.000915664	0.000381526	0.00057229	0.000763053	0.000495984	0.000305221	0.03716068	0.001125503	0.000324298	0.00129719	0.000305221	0.0007249	0.002899601	0.000648595	0.000114458	0.000247992	0.002155625	k__Bacteria;p__Proteobacteria;c__Gammaproteobacteria;o__Enterobacterales;f__Erwiniaceae;g__Pantoea;s__Pantoea_cypripedii
OTU_165	0	7.63E-05	0	0	5.72E-05	0	0	0	0	1.91E-05	0	0	0	0	0	0	0	0	1.91E-05	0	0	5.72E-05	0	0	0	0	0	0	1.91E-05	0	0	0	0	k__Bacteria;p__Firmicutes;c__Bacilli;o__Lactobacillales;f__Aerococcaceae;g__Aerococcus;s__Aerococcus_urinaeequi
OTU_166	0	0	0	0	0	0	0	0	0	0	0	0	0	0	0	0	0	0	0	0	0	0	0	0	0	0	0	0	0	0	0	0	0	k__Bacteria;p__Bacteroidota;c__Bacteroidia;o__Chitinophagales;f__Chitinophagaceae;g__Taibaiella;s__
OTU_167	0	0	0	0	0	0	0	0	0	0	0	0	0	0	0	0	0	0	0	0	0	0	0	0	0	0	0	0	0	0	0	0	0	k__Bacteria;p__Actinobacteria;c__unidentified_Actinobacteria;o__Streptosporangiales;f__Thermomonosporaceae;g__Thermomonospora;s__Thermomonospora_curvata
OTU_168	0	0	0	0	0	0	0	0	0	0	0	0	0	0	0	0	0	0	0	0	0	0	0	0	0	0	0	0	0	0	0	0	0	k__Bacteria;p__Actinobacteria;c__unidentified_Actinobacteria;o__Streptosporangiales;f__Streptosporangiaceae;g__Nonomuraea
OTU_169	0	0	0	0	0	0	0	0	0	0	0	0	0	0	0	0	0	0	0	0	0	0	0	0	0	0	0	0	0	0	0	0	0	k__Bacteria;p__unidentified_Bacteria;c__Alphaproteobacteria;o__Holosporales;f__Holosporaceae;g__;s__
OTU_170	0	0	0	0	0	0	0	0	0	0	0	0	0	0	0	0	0	0	0	0	0	0	0	0	0	0	1.91E-05	0	0	0	0	0	0	k__Bacteria;p__unidentified_Bacteria;c__Alphaproteobacteria;o__Rickettsiales;f__Rickettsiaceae;g__;s__
OTU_171	0	0	0	0	0	0	0	0	0	0	0	0	0	0	0	0	0	0	0	0	0	0	0	0	0	0	0	0	0	0	0	0	0	k__Bacteria;p__Proteobacteria;c__Gammaproteobacteria;o__EPR3968-O8a-Bc78;f__;g__;s__
OTU_172	0	0	5.72E-05	1.91E-05	3.82E-05	0	0	1.91E-05	0	7.63E-05	5.72E-05	0	3.82E-05	1.91E-05	1.91E-05	0	1.91E-05	0	1.91E-05	0	0	0	0	0	0	0	0	5.72E-05	0	1.91E-05	0	0	3.82E-05	k__Bacteria;p__Actinobacteria;c__unidentified_Actinobacteria;o__Micrococcales;f__Beutenbergiaceae;g__Salana;s__
OTU_173	0	0	0	0	0	0	0	0	0	0	0	0	0	0	0	0	0	0	0	0	0	0	0	0	0	0	0	0	0	0	0	0	0	k__Bacteria;p__Myxococcota;c__Myxococcia;o__Myxococcales;f__Vulgatibacteraceae;g__Vulgatibacter;s__
OTU_174	0	0	0	0	0	0	0	0	0	0	0	0	0	0	0	0	0	0	0	0	0	0	0	0	0	0	0.000782129	0	0	0	0	0	0	k__Bacteria;p__Cyanobacteria;c__Cyanobacteriia;o__Synechococcales;f__Cyanobiaceae;g__Cyanobium_PCC-6307;s__
OTU_175	0	0	0	0	0	0	0	0	0	0	1.91E-05	0	0	0	0	0	0	0	0	0	0	0	1.91E-05	0	0	1.91E-05	0	0	0	3.82E-05	0.001239961	9.54E-05	7.63E-05	k__Bacteria;p__Proteobacteria;c__Gammaproteobacteria;o__Xanthomonadales;f__Xanthomonadaceae;g__Pseudoxanthomonas;s__Pseudoxanthomonas_mexicana
OTU_176	3.82E-05	9.54E-05	0	3.82E-05	0	0	0	1.91E-05	0	5.72E-05	0	0	1.91E-05	0	0	0	3.82E-05	0	0	0	0	7.63E-05	0	0	0	0	3.82E-05	0.00093474	0.000247992	0.000152611	7.63E-05	9.54E-05	0.000247992	k__Bacteria;p__Actinobacteria;c__unidentified_Actinobacteria;o__Micrococcales;f__Microbacteriaceae;g__Leucobacter;s__
OTU_177	0	0	0	0	0	0	0	0	0	0	0	0	0	0	0	0	0	0	0	0	0	0	0	0	0	0	0	0	0	0	0	0	0	k__Bacteria;p__Bacteroidota;c__Bacteroidia;o__Flavobacteriales;f__Weeksellaceae;g__Moheibacter;s__
OTU_178	0	0	0	0	0	0	0	0	0	0	0	0	0	0	0	0	0	0	0	0	0	0	0	0	0	0	0	0	0	0	0	0	0	k__Bacteria;p__Myxococcota;c__Polyangia;o__Haliangiales;f__Haliangiaceae;g__Haliangium
OTU_179	0	1.91E-05	3.82E-05	0	0	5.72E-05	0	0	1.91E-05	1.91E-05	0	0	0	0	0	0	0	1.91E-05	0	0	0	0	0	0	0	0	0	0.00093474	0.000305221	0.000133534	0.000133534	9.54E-05	0.000190763	k__Bacteria;p__Actinobacteria;c__unidentified_Actinobacteria;o__Corynebacteriales;f__Nocardiaceae;g__Gordonia
OTU_180	0	0	0	0	0	0	0	0	0	0	0	0	0	0	0	0	0	0	0	0	0	0	0	0	0	0	0	0	0	0	0	0	0	k__Bacteria;p__Proteobacteria;c__Gammaproteobacteria;o__Pseudomonadales;f__Cellvibrionaceae;g__Cellvibrio;s__
OTU_181	0	0	0	0	0	0	0	0	0	0	0	0	0	0	0	0	0	0	0	0	0	0	0	0	0	0	0	0	0	0	0	0	0	k__Bacteria;p__Myxococcota;c__Myxococcia;o__Myxococcales;f__Vulgatibacteraceae;g__Vulgatibacter;s__
OTU_182	5.72E-05	0.000782129	5.72E-05	0	0.000114458	0	0	0.000171687	5.72E-05	3.82E-05	0.000114458	0	3.82E-05	9.54E-05	7.63E-05	1.91E-05	5.72E-05	0	3.82E-05	0.000114458	1.91E-05	3.82E-05	3.82E-05	1.91E-05	0.000133534	3.82E-05	0	0	0	1.91E-05	0	1.91E-05	0	k__Bacteria;p__Proteobacteria;c__Alphaproteobacteria;o__Acetobacterales;f__Acetobacteraceae;g__Roseomonas
OTU_183	1.91E-05	3.82E-05	0	0	0	3.82E-05	0	1.91E-05	0	0.000763053	5.72E-05	1.91E-05	0	0.000305221	0	0	3.82E-05	3.82E-05	0	0	0	1.91E-05	3.82E-05	1.91E-05	0	0	5.72E-05	1.91E-05	0	0	5.72E-05	0	0	k__Bacteria;p__Bacteroidota;c__Bacteroidia;o__Cytophagales;f__Cytophagaceae;g__Siphonobacter;s__Siphonobacter_sp_BAB-5404
OTU_184	3.82E-05	0	3.82E-05	0	0	0	0	0	0	0	5.72E-05	0	0	0	0	0	0	0	1.91E-05	0	0	0	0	0	0	0	3.82E-05	0	0	0	0	0	0	k__Bacteria;p__Actinobacteria;c__unidentified_Actinobacteria;o__Propionibacteriales;f__Propionibacteriaceae;g__Cutibacterium;s__Cutibacterium_acnes
OTU_185	3.82E-05	0	0.000114458	9.54E-05	0	3.82E-05	0	0	0	0	9.54E-05	0	0	0	0	3.82E-05	0	0	0	0	3.82E-05	0	0	0	1.91E-05	0	5.72E-05	0.00020984	0.000171687	9.54E-05	0.000133534	3.82E-05	0.000114458	k__Bacteria;p__Proteobacteria;c__Alphaproteobacteria;o__Rhodobacterales;f__Rhodobacteraceae;g__Paracoccus
OTU_186	0	0	0	0	0	0	0	0	0	0	0	0	0	0	0	0	0	0	0	0	0	0	0	0	0	0	0	0	0	0	0	0	0	k__Bacteria
OTU_187	0	0	0	7.63E-05	0	0	0	0	0	1.91E-05	0	0	0	0	0	1.91E-05	1.91E-05	1.91E-05	1.91E-05	1.91E-05	1.91E-05	0.001411648	3.82E-05	1.91E-05	3.82E-05	1.91E-05	0	5.72E-05	0	0	0	0	0	k__Bacteria;p__Actinobacteria;c__unidentified_Actinobacteria;o__Micrococcales;f__Dermacoccaceae;g__Allobranchiibius
OTU_188	0	0	0	0	0	0	0	0	0	0	0	0	0	0	0	0	0	0	0	0	0	0	0	0	0	0	0	0	0	0	0	0	0	k__Bacteria;p__unidentified_Bacteria;c__unidentified_Bacteria;o__Euzebyales;f__Euzebyaceae;g__;s__
OTU_189	5.72E-05	3.82E-05	0	0	0	0	0	0	0	1.91E-05	0	1.91E-05	0	0	0	0	0	0	0	0	0	0	0	0	0	0	0	0	0	0	0.001106427	3.82E-05	9.54E-05	k__Bacteria;p__Bacteroidota;c__Bacteroidia;o__Sphingobacteriales;f__Sphingobacteriaceae;g__Sphingobacterium
OTU_190	0	0	0	0	0	0	0	0	0	0	0	0	0	0	0	0	0	0	0	0	0	0	0	0	0	0	0	0	0	0	0	0	0	k__Bacteria;p__Proteobacteria;c__Gammaproteobacteria;o__Pseudomonadales;f__Pseudomonadaceae;g__Pseudomonas
OTU_191	0	0	0	0	0	0	0	0	0	0	0	0	0	0	0	0	0	0	0	0	0	0	0	0	0	0	0	0	0	0	0	0	0.002689762	k__Bacteria;p__Proteobacteria;c__Gammaproteobacteria;o__Enterobacterales;f__Orbaceae;g__Candidatus_Schmidhempelia;s__
OTU_192	7.63E-05	3.82E-05	0.000286145	0.000114458	0.000114458	0	0	1.91E-05	0	3.82E-05	0.000133534	0	0	0.000553213	5.72E-05	0	0.000114458	3.82E-05	1.91E-05	0	0	1.91E-05	0.000267069	0	0	0.000114458	0	0.000171687	0	0	9.54E-05	7.63E-05	0.000152611	k__Bacteria;p__Actinobacteria;c__unidentified_Actinobacteria;o__Corynebacteriales;f__Mycobacteriaceae;g__Mycobacterium;s__Mycobacterium_neoaurum
OTU_193	0.093092463	0.013372503	0.021842391	0.011541176	0.093569371	0.008641575	0.002746991	0.230308464	0.002479922	0.017378532	0.040441808	0.046546231	0.010091376	0.094523187	0.02210946	0.033650636	0.015318288	0.013734954	0.003967875	0.04494382	0.006772095	0.005322295	0.038000038	0.034337384	0.004654623	0.050475954	0.004482936	0.012723908	0.057286202	0.013334351	0.001411648	0.005265066	0.0352912	k__Bacteria;p__Proteobacteria;c__Gammaproteobacteria;o__Enterobacterales;f__Enterobacteriaceae;g__Enterobacter
OTU_194	0	1.91E-05	0	3.82E-05	1.91E-05	0	0	0	0	0.000133534	3.82E-05	0	0	0	0	0	0	0	0	0	0	0	0	0	0	0	0	0	0	0	0.001068274	0	3.82E-05	k__Bacteria;p__Proteobacteria;c__Gammaproteobacteria;o__Pseudomonadales;f__Cellvibrionaceae;g__Cellvibrio;s__
OTU_195	0	0	0	9.54E-05	0	0	0	0	0	0	0	0	0	0	0	0.00020984	9.54E-05	0	0	0	0	5.72E-05	0	0	0	0	0	0	0	0	0	0	0	k__Bacteria;p__Bacteroidota;c__Bacteroidia;o__Cytophagales;f__Hymenobacteraceae;g__Hymenobacter;s__Siccationidurans_occulans
OTU_196	0	0	0	0	0	0	0	0	0	0	0	0	0	0	0	0	0	0	0	0	0	0	0	0	0	0	0	0	0	0	0	0	0	k__Bacteria;p__Bdellovibrionota;c__Bdellovibrionia;o__Bdellovibrionales;f__Bdellovibrionaceae;g__;s__
OTU_197	0	0	0	1.91E-05	1.91E-05	3.82E-05	0	3.82E-05	0	0	5.72E-05	1.91E-05	0	0.000877511	0	0	0	0	0	0	0	0	0	0	0	0	0.000152611	0	0	0	0	0	1.91E-05	k__Bacteria;p__Proteobacteria;c__Alphaproteobacteria;o__Rhizobiales;f__Xanthobacteraceae;g__Xanthobacter;s__
OTU_198	0	0	0	0	0	0	0	0	0	0	0	0	0	0	0	0	0	0	0	0	0	0	0	0	0	0	0	0	0	0	1.91E-05	0	0	k__Bacteria;p__Proteobacteria;c__Alphaproteobacteria;o__Rhizobiales;f__Hyphomicrobiaceae;g__Filomicrobium;s__
OTU_199	0	0	0	0	0	0	0	0	0	0	3.82E-05	0	0	0	0	0	0	0	0	0	0	0	0	0	0	0	0	0	0	0	0	0	0	k__Bacteria;p__Firmicutes;c__Bacilli;o__Paenibacillales;f__Paenibacillaceae;g__Thermobacillus;s__
OTU_200	0	0	3.82E-05	0	0	1.91E-05	0	0	0	0	0	0	0	0	0	0	0	0	0	0	1.91E-05	1.91E-05	0	0	0	0	0	0.001697793	0.000133534	7.63E-05	5.72E-05	3.82E-05	0.000171687	k__Bacteria;p__Actinobacteria;c__unidentified_Actinobacteria;o__Micrococcales;f__Brevibacteriaceae;g__Brevibacterium
OTU_201	0	0	0	3.82E-05	0	0	0	0	0	3.82E-05	0	0	0	0	0	0	1.91E-05	1.91E-05	0	0	0	5.72E-05	0	0	0	0	0	0.00165964	0.00020984	0	7.63E-05	3.82E-05	0.000152611	k__Bacteria;p__Actinobacteria;c__unidentified_Actinobacteria;o__Micrococcales;f__Micrococcaceae
OTU_202	0	0	0	0	0	0	0	0	0	0	0	0	0	0	0	0	0	0	0	0	0	0	0	0	0	0	0	0	0	0	0	0	0	k__Bacteria;p__unidentified_Bacteria;c__Polyangia;o__Polyangiales;f__Sandaracinaceae;g__;s__
OTU_203	0	0	0	0	0	0	0	0	0	0	0	0	0	0	0	0	0	0	0	0	0	0	0	0	0	0	0	0	0	0	0	0	0	k__Bacteria;p__unidentified_Bacteria;c__Babeliae;o__Babeliales
OTU_204	0	0	0	0	0	0	0	0	0	0	0	0	0	0	0	0	0	0	0	0	0	0	0	0	0	0	0	0	0	0	0	5.72E-05	0.00295683	k__Bacteria;p__Bacteroidota;c__Bacteroidia;o__Bacteroidales;f__Muribaculaceae;g__;s__
OTU_205	0	0	0	0	0	0	0	0	0	0	0	0	0	0	0	0	0	0	0	0	0	0	0	0	0	0	0	0	0	0	0	0	0	k__Bacteria;p__Proteobacteria;c__Gammaproteobacteria;o__Enterobacterales;f__Vibrionaceae;g__Photobacterium;s__Photobacterium_leiognathi
OTU_206	0	0	0	0	0	0	0	0	0	0	0	0	0	0	0	0	0	0	0	0	0	0	0	0	0	0	0	0	0	0	0	0	0	k__Bacteria;p__Chloroflexi;c__Anaerolineae;o__SBR1031;f__A4b;g__;s__
OTU_207	0	1.91E-05	0.000286145	0	0	0	0	0	0.000152611	0	0	0	0	0	3.82E-05	0	0	0	0	0	0.000152611	0	0	0	0	1.91E-05	0	0	0	0	0.000495984	1.91E-05	0	k__Bacteria;p__Proteobacteria;c__Alphaproteobacteria;o__Sphingomonadales;f__Sphingomonadaceae;g__Sphingopyxis;s__Sphingopyxis_chilensis
OTU_208	0	0	0	0	0	0	0	0	0	0	0	0	0	1.91E-05	0	0	0	0	0	0	0	7.63E-05	0	0	0	0	0	0.001106427	5.72E-05	0	5.72E-05	3.82E-05	9.54E-05	k__Bacteria;p__Actinobacteria;c__unidentified_Actinobacteria;o__Micrococcales;f__Micrococcaceae
OTU_209	0	0	0	0	0	0	0	0	0	0	0	0	0	0	0.000190763	0	0	0	0	0	0	0	0	0	0	0	0	0	0	0	0	0	0.003223899	k__Bacteria;p__Firmicutes;c__Bacilli;o__Mycoplasmatales;f__Mycoplasmataceae;g__Mycoplasma;s__Mesomycoplasma_moatsii
OTU_210	0	0	0	0	0	0	0	0	0	0	0	0	0	0	0	0	0	0	0	0	0	0	0	0	0	0	0	0	0	0	0	0	0	k__Bacteria;p__Proteobacteria;c__Alphaproteobacteria;o__Kiloniellales;f__Kiloniellaceae;g__Tagaea;s__
OTU_211	0	0	0	0	0	0	0	0	0	0	0	0	0	0	0	0	0	0	0	0	0	0	0	0	0	0	0	0	0	0	0	0	0	k__Bacteria;p__Proteobacteria;c__Alphaproteobacteria;o__Rhizobiales;f__Rhizobiaceae
OTU_212	0	0	0	0	0	0	0	0	0	0	0	0	0	0	0	0	0	0	0	0	0	0	0	0	0	0	0	0	0	0	0	0	0	k__Bacteria;p__unidentified_Bacteria;c__Acidimicrobiia;o__Microtrichales;f__;g__;s__
OTU_213	9.54E-05	0	0	0	0	0	3.82E-05	0	0	0	0	0	0	0	0.000419679	0	0	0	0.000114458	0	0	0	0	0	0	0	3.82E-05	0	0	0	0	0.000171687	0.000915664	k__Bacteria;p__Firmicutes;c__Bacilli;o__Lactobacillales;f__Lactobacillaceae;g__Ligilactobacillus;s__Lactobacillus_murinus
OTU_214	0	0	0	0	0	0	0	0	0	0	0	0	0	0	0	0	0	0	0	0	0	0	0	0	0	0	0	0	0	0	0	0	0	k__Bacteria;p__unidentified_Bacteria;c__Acidimicrobiia;o__Actinomarinales;f__;g__;s__
OTU_215	0	0	0	0	0	0	0	0	0	0	0	0	0	0	0	0	0	0	0	0	0	0	0	0	0	0	0	0	0	0	0	0	0	k__Bacteria;p__unidentified_Bacteria;c__Anaerolineae;o__Caldilineales;f__Caldilineaceae;g__;s__
OTU_216	0	0	0	0	0	0	0	0	0	0	0	0	0	0	0	0	0	0	0	0	0	0	0	0	0	0	0	0	0	0	0	0	0	k__Bacteria;p__Gemmatimonadota;c__Longimicrobia;o__Longimicrobiales;f__Longimicrobiaceae;g__;s__
OTU_217	0	0	0	0	0	0	0	0	0	0	0	0	0	0	0	0	0	0	0	0	0	0	0	0	0	0	0	0	0	0	0	0	0	k__Bacteria;p__Actinobacteria;c__unidentified_Actinobacteria;o__Micrococcales;f__Demequinaceae;g__Demequina;s__
OTU_218	0	0	0	1.91E-05	0	0	0	0	0	0	0	0	0	0.001030122	0	0	0	0	0	0	0	0	0	0	0	0	0	0	0	0	0	0	0	k__Bacteria;p__Verrucomicrobiota;c__Verrucomicrobiae;o__Verrucomicrobiales;f__Verrucomicrobiaceae;g__Verrucomicrobium;s__
OTU_219	0	0	0	0	0	0	0	0	0	0	0	0	0	0	0	0	0	0	0	0	0	0	0	0	0	0	0	0	0	3.82E-05	0	0	0	k__Bacteria;p__Firmicutes;c__Bacilli;o__Bacillales;f__Bacillaceae;g__Ureibacillus
OTU_220	3.82E-05	1.91E-05	5.72E-05	0	0	0	0	0	1.91E-05	9.54E-05	0	3.82E-05	1.91E-05	0	0	3.82E-05	7.63E-05	0	0	0	0	3.82E-05	0	5.72E-05	0	0	0	3.82E-05	7.63E-05	0	0	0	1.91E-05	k__Bacteria;p__Proteobacteria;c__Gammaproteobacteria;o__Xanthomonadales;f__Xanthomonadaceae;g__Stenotrophomonas;s__Stenotrophomonas_chelatiphaga
OTU_221	0	0	0	0	0	0	0	0	0	0	0	0	0	0	0	0	0	0	0	0	0	0	0	0	0	0	0	0	0	0	0	0	0	k__Bacteria;p__Myxococcota;c__Polyangia;o__Polyangiales;f__BIrii41;g__;s__
OTU_222	0	0	0	0	0	0	0	0	0	0	0	0	0	0	0	0	0	0	0	0	0	0	0	0	0	0	0	0	0	0	0	0	0	k__Bacteria;p__Firmicutes;c__Bacilli;o__Paenibacillales;f__Paenibacillaceae;g__Cohnella;s__
OTU_223	0	0	0	0	0	0	0	0	0	0	0	0	0	0	0	0	0	0	0	0	0	0	0	0	0	0	0	0.001335343	0.000114458	0	0	7.63E-05	9.54E-05	k__Bacteria;p__Actinobacteria;c__unidentified_Actinobacteria;o__Micrococcales;f__Brevibacteriaceae;g__Brevibacterium;s__
OTU_224	0	0	0	0	0	0	0	0	0	0	0	0	0	0	0	0	0	0	0	0	0	0	0	0	0	0	0	0	0	0	0	0	0	k__Bacteria;p__Firmicutes;c__Bacilli;o__Lactobacillales;f__Lactobacillaceae;g__Bombilactobacillus
OTU_225	0	0	0	0	0	0	0	0	0	0	0	0	0	0	0	0	0	0	0	0	0	0	0	0	0	0	0	0	0	0	0	0	0	k__Bacteria;p__unidentified_Bacteria;c__Alphaproteobacteria;o__Paracaedibacterales;f__Paracaedibacteraceae;g__;s__
OTU_226	0	0	0	0	0	0	0	0	0	0	0	0	0	0	0	0	0	0	0	0	0	0	0	0	0	0	0	0	0	0	0	0	0	k__Bacteria;p__Chlamydiae;c__unidentified_Chlamydiae;o__Chlamydiales;f__unidentified_Chlamydiales;g__Candidatus_Similichlamydia;s__
OTU_227	0	0	1.91E-05	0	0	0	0	0	0	0	0	0	1.91E-05	0	0	0	0	0	0	0	0	3.82E-05	1.91E-05	0	5.72E-05	0	0	0.000839358	0.000133534	7.63E-05	9.54E-05	3.82E-05	9.54E-05	k__Bacteria;p__Actinobacteria;c__unidentified_Actinobacteria;o__Pseudonocardiales;f__Pseudonocardiaceae;g__Saccharopolyspora;s__Saccharopolyspora_rectivirgula
OTU_228	0	0	0	0	0	0	0	0	0	0	0	0	0	0	0	0	0	0	0	0	0	0	0	0	0	0	0	0	0	0	0	0	0	k__Bacteria;p__Verrucomicrobiota;c__Verrucomicrobiae;o__Verrucomicrobiales;f__DEV007;g__;s__
OTU_229	0	0	0	0	0	0	0	0	0	0	0	0	0	0	0	0	0	0	0	0	0	0	0	0	0	0	0	0	0	0	0	0	0.002365464	k__Bacteria;p__Firmicutes;c__Bacilli;o__Staphylococcales;f__Gemellaceae;g__Gemella;s__
OTU_230	0	0	0	0	0	0	0	0	0	0	0	0	0	0	0	0	0	0	0	0	0	0	0	0	0	0	3.82E-05	0	0	0	0	0	0	k__Bacteria;p__Proteobacteria;c__Gammaproteobacteria;o__Legionellales;f__Legionellaceae;g__Legionella;s__
OTU_231	0	0	0	0	0	0	0	0	0	0	0	0	0	0	0	0	0	0	0	0	0	0	0	0	0	0	0	0	0	0	0	0	0	k__Bacteria;p__Firmicutes;c__Bacilli;o__Haloplasmatales;f__Haloplasmataceae;g__Haloplasma;s__
OTU_232	0.00835543	0.002994983	0.115812365	0.006657637	0.003815265	0.004063257	0.001068274	0.03378417	0.001182732	0.006581332	0.019438775	0.0237691	0.007287156	0.012571298	0.016310257	0.0053986	0.007687759	0.006905629	0.001621488	0.013105435	0.004158639	0.003395586	0.227866695	0.014250014	0.002785143	0.003777112	0.001602411	0.005627516	0.008260048	0.004234944	0.001716869	0.002041167	0.114782244	k__Bacteria;p__Proteobacteria;c__Gammaproteobacteria;o__Enterobacterales;f__Erwiniaceae;g__Pantoea
OTU_233	0	5.72E-05	0	0	0	0	0	0	0	0	0	0	0	0	0	0	0	0	0	0	0	0	0	0	0	0	0	0	0	0	0	0	0	k__Bacteria;p__Actinobacteria;c__unidentified_Actinobacteria;o__Micromonosporales;f__Micromonosporaceae;g__Longispora;s__
OTU_234	0	0	0	0	0	0	0	0	0	0	0	0	0	0	0	1.91E-05	0	0	0	0	0	0.000515061	1.91E-05	0	0	0	0	1.91E-05	0	0	0	0	0	k__Bacteria
OTU_235	0	0	0	0	0	0	0	0	0	0	0	0	0	0	0	0	0	0	0	0	0	0	0	0	0	0	0	0	0	0	0	0	0	k__Bacteria
OTU_236	0	0	0	0	0	0	0	0	0	0	0	0	0	0	0	0	0	0	0	0	0	0	0	0	0	0	0	0	0	0	0	0	0	k__Bacteria;p__Proteobacteria;c__Alphaproteobacteria;o__Rhizobiales;f__Rhizobiaceae;g__Chelativorans;s__
OTU_237	0	0	0	0	0	0	0	0	0	0	0	0	0	0	0	0	0	0	0	0	0	0	0	0	0	0	0	0	0	0	0	0	0	k__Bacteria;p__Firmicutes;c__Bacilli;o__Paenibacillales;f__Paenibacillaceae;g__Thermobacillus;s__
OTU_238	0	0	0	5.72E-05	3.82E-05	0	0	0	3.82E-05	0	0	0	0	5.72E-05	0	0	9.54E-05	0	0	0	0	0	0	0	0	3.82E-05	0	0	0	0	0	0	0	k__Bacteria;p__Proteobacteria;c__Alphaproteobacteria;o__Rhizobiales;f__Xanthobacteraceae;g__Rhodopseudomonas;s__
OTU_239	0	0	0	0	0	0	0	0	0	0	0	0	0	0	0	0	0	0	0	0	0	0	0	0	0	0	3.82E-05	0	0	0	0	0	0	k__Bacteria;p__Proteobacteria;c__Gammaproteobacteria;o__Enterobacterales;f__Vibrionaceae;g__Photobacterium;s__Photobacterium_aphoticum
OTU_240	1.91E-05	0	0	1.91E-05	0	0	0	0	0	7.63E-05	0	0	0	0	0	0	0	0	0	0	0	1.91E-05	0	0	0	0	0	0.00057229	0.000171687	7.63E-05	0	0.000915664	0	k__Bacteria;p__Firmicutes;c__Bacilli;o__Staphylococcales;f__Staphylococcaceae;g__Staphylococcus;s__Staphylococcus_sciuri
OTU_241	0	0	1.91E-05	0	0	0	0	0	0	0	0	0	0	0	0	0	0	0	0	0	0	0	0	0	0	0	0	0	0	0	0	0	0	k__Bacteria
OTU_242	0	0	0	0	0	0	0	0	0	0	0	0	0	0	0	0	0	0	0	0	0	0	0	0	0	0	0.000133534	0	0	0	0	0	0	k__Bacteria;p__unidentified_Bacteria;c__Alphaproteobacteria;o__Paracaedibacterales;f__Paracaedibacteraceae;g__;s__
OTU_243	0	0	0	0	0	0	0	0	0	0	0	0	0	0	0	0	0	0	0	0	0	0	0	0	0	0	0	0	0	0	0	0	0.00129719	k__Bacteria;p__Proteobacteria;c__Gammaproteobacteria;o__Burkholderiales;f__Neisseriaceae;g__Neisseria;s__Neisseria_mucosa
OTU_244	0.000476908	0	0	0	0	0	0.00020984	0	0	0	0	0	0	0	0	0	0	0	7.63E-05	0	0	0	0	0	0	0	3.82E-05	0	0	0	0	0	0	k__Bacteria;p__Firmicutes;c__Clostridia;o__Peptostreptococcales-Tissierellales;f__Peptostreptococcaceae;g__Paeniclostridium
OTU_245	0	0	5.72E-05	0	0	0	0	0	9.54E-05	0	0	0	0	0	3.82E-05	0	5.72E-05	0	0	0	9.54E-05	0	0	0	0	0	0	0	0	0	0	0	0	k__Bacteria;p__Proteobacteria;c__Gammaproteobacteria;o__Burkholderiales;f__Comamonadaceae;g__Acidovorax
OTU_246	1.91E-05	0	0	1.91E-05	1.91E-05	0	9.54E-05	1.91E-05	0	7.63E-05	5.72E-05	3.82E-05	3.82E-05	3.82E-05	0	0	0	0	0	0	0	0	0	0	0	0	0.000114458	0	0	0	5.72E-05	0	0	k__Bacteria;p__Bacteroidota;c__Bacteroidia;o__Flavobacteriales;f__Weeksellaceae;g__Chryseobacterium
OTU_247	5.72E-05	9.54E-05	0.000228916	0.000839358	0.000228916	5.72E-05	3.82E-05	0	5.72E-05	0.000133534	9.54E-05	0	9.54E-05	0.000286145	1.91E-05	0.000400603	0.000228916	3.82E-05	0	0	3.82E-05	0.000648595	7.63E-05	5.72E-05	3.82E-05	0.000305221	9.54E-05	0.000133534	0.000114458	3.82E-05	7.63E-05	3.82E-05	5.72E-05	k__Bacteria;p__Actinobacteria;c__unidentified_Actinobacteria;o__Micrococcales;f__Microbacteriaceae;g__Amnibacterium;s__
OTU_248	0	3.82E-05	0	0	0	0	0	3.82E-05	0	0	9.54E-05	3.82E-05	0	0	0	0	0	3.82E-05	1.91E-05	0	0	0	0	0	0	1.91E-05	0	0	1.91E-05	0	0	0	0.000171687	k__Bacteria;p__Firmicutes;c__Bacilli;o__Lactobacillales;f__Streptococcaceae;g__Streptococcus
OTU_249	0	0	0	0	0	0	0	0	0	0	0	0	0	0	0	0	0	0	0	0	0	0	1.91E-05	0	0	0	0	0	0	0	0	0	0	k__Bacteria;p__Proteobacteria;c__Gammaproteobacteria;o__Enterobacterales;f__Erwiniaceae;g__Izhakiella;s__Izhakiella_capsodis
OTU_250	0	0	0	0	0	0	0	0	0	0	0	0	0	0	0	0	0	0	0	0	0	0	0	0	0	0	0	0	0	0	0	0	0	k__Bacteria
OTU_251	0	0	0	0	0	0	0	3.82E-05	0	1.91E-05	0	7.63E-05	0	0.00093474	0	0	0	0	0	0	0	0	0	0	0	0	0	0	0	0	0	0	0	k__Bacteria;p__Verrucomicrobiota;c__Verrucomicrobiae;o__Verrucomicrobiales;f__Verrucomicrobiaceae;g__Prosthecobacter;s__
OTU_252	3.82E-05	9.54E-05	5.72E-05	0	3.82E-05	3.82E-05	1.91E-05	0.000400603	1.91E-05	0	1.91E-05	0	7.63E-05	9.54E-05	0	0	1.91E-05	0	0	1.91E-05	1.91E-05	0	0	0	0	0	0	0	0	0	0.000171687	7.63E-05	3.82E-05	k__Bacteria;p__Proteobacteria;c__Alphaproteobacteria;o__Rhizobiales;f__Rhizobiaceae;g__Aliihoeflea;s__
OTU_253	0	0	0	0.000133534	3.82E-05	1.91E-05	3.82E-05	1.91E-05	0	0	0.001316266	0	0	1.91E-05	0.000133534	3.82E-05	1.91E-05	0	0	0	0	0	7.63E-05	0	0	1.91E-05	0	0	7.63E-05	0	0	0	0	k__Bacteria;p__Bacteroidota;c__Bacteroidia;o__Cytophagales;f__Hymenobacteraceae;g__Hymenobacter;s__
OTU_254	0	0	0	0	0	0	0	0	0	0	0	0	0	0	0	0	0	0	0	0	0	0	0	0	0	0	0	0	0	0	0	0	0	k__Bacteria
OTU_255	0	0	0	0	0	0	0	0	0	0	0	0	0	0	0	0	0	0	0	0	0	0	0	0	0	0	0	0	0	0	0	0	0	k__Bacteria;p__unidentified_Bacteria;c__Rhodothermia;o__Rhodothermales;f__Rhodothermaceae;g__;s__
OTU_256	0.000114458	0.000190763	0.000171687	0.000152611	3.82E-05	3.82E-05	0.00020984	3.82E-05	1.91E-05	1.91E-05	7.63E-05	1.91E-05	3.82E-05	0.001907632	1.91E-05	0	0	3.82E-05	0	0	1.91E-05	0	5.72E-05	3.82E-05	0	0.000171687	0	0	0	0	0.001812251	5.72E-05	5.72E-05	k__Bacteria;p__Proteobacteria;c__Alphaproteobacteria;o__Rhizobiales;f__Kaistiaceae;g__Kaistia;s__
OTU_257	0	0	0	3.82E-05	3.82E-05	0	0	0	0	0	5.72E-05	0	0	0	0	0	0.000190763	0	0	5.72E-05	0	9.54E-05	0	0	3.82E-05	0	0	0	1.91E-05	0	0	0	0	k__Bacteria;p__Bacteroidota;c__Bacteroidia;o__Cytophagales;f__Hymenobacteraceae;g__Hymenobacter;s__
OTU_258	0	0	0	0	0	1.91E-05	0	0	0	0	1.91E-05	0	0	0	0	3.82E-05	1.91E-05	0	0	0	0	0	0	0	0	0	0	0.000286145	0.000152611	1.91E-05	9.54E-05	0.000133534	0.000152611	k__Bacteria;p__Actinobacteria;c__unidentified_Actinobacteria;o__Pseudonocardiales;f__Pseudonocardiaceae;g__Thermocrispum;s__
OTU_259	0	0	0	0	0	0	0	0	0	0	0	0	0	0	0	0	0	0	0	0	0	0	0	0	0	0	0	0	0	0	0	0	0	k__Bacteria
OTU_260	0	0	0	0	0	0	0	0	0	0	0	0	0	0	0	0	0	0	0	0	0	0	0	0	0	0	0	0	0	0	0	0	0	k__Bacteria
OTU_261	0	0	0	3.82E-05	1.91E-05	0	0	0	0	7.63E-05	0	0	0	0	0	5.72E-05	3.82E-05	0	0	0	9.54E-05	0.000858435	0	7.63E-05	3.82E-05	3.82E-05	0	0	0	0	0	0	0	k__Bacteria;p__Acidobacteriota;c__Acidobacteriae;o__Acidobacteriales;f__Acidobacteriaceae_(Subgroup_1);g__Terriglobus;s__
OTU_262	0	0	0	0	0	0	0	0	0	0	0	0	0	0	0	0	0	0	0	0	0	0	0	0	0	0	0	0	0	0	0	0	0	k__Bacteria
OTU_263	0	0	0	0	0	0	0	0	0	0	0	0	0	0	0	0	0	0	0	0	0	0	0	0	0	0	0	0	0	0	0	0	0	k__Bacteria;p__Proteobacteria;c__Alphaproteobacteria;o__Rickettsiales
OTU_264	0	0	0	0	0	0	0	0	0	0.000133534	0	0	0	0	0	0	0	0	0	0	0	0	0	0	0	0	0	0	0	0	0	5.72E-05	0.002251006	k__Bacteria;p__unidentified_Bacteria;c__Desulfovibrionia;o__Desulfovibrionales;f__Desulfovibrionaceae;g__;s__
OTU_265	0	0	0	0	0	0	0	0	0	0	0	0	0	0	0	0	0	0	0	0	0	0	0	0	0	0	0	0	0	0	0	0	0	Unknown
OTU_266	7.63E-05	0.000171687	0	5.72E-05	1.91E-05	0	3.82E-05	5.72E-05	0	0.000286145	3.82E-05	0	0	5.72E-05	9.54E-05	3.82E-05	0	0	1.91E-05	0	0	0	0	3.82E-05	0	0	0	0	0	3.82E-05	0.000381526	5.72E-05	7.63E-05	k__Bacteria;p__Proteobacteria;c__Alphaproteobacteria;o__Caulobacterales;f__Caulobacteraceae;g__Brevundimonas;s__Brevundimonas_terrae
OTU_267	0	0	0	0	0	0	0	0	0	0	0	0	0	0	0	0	0	0	0	0	0	0	0	0	0	0	0	0	0	0	0	0	0	k__Bacteria
OTU_268	0	0	0.000553213	0	0	0	0	0	5.72E-05	0	0	0	0	0	1.91E-05	0	1.91E-05	0	0	0	0.000190763	0	0	0	0	0	0	0	0	0	0	0	0	k__Bacteria;p__Proteobacteria;c__Alphaproteobacteria;o__Rhizobiales;f__Xanthobacteraceae;g__Bradyrhizobium;s__Bradyrhizobium_elkanii
OTU_269	0	0	1.91E-05	0	0	0	0	0	1.91E-05	0	1.91E-05	0	0	0	0	0	0	0	0	0	1.91E-05	0	0	0	0	0	0	0	0	0	0	0	0	k__Bacteria;p__Firmicutes;c__Bacilli;o__Exiguobacterales;f__Exiguobacteraceae;g__Exiguobacterium
OTU_270	0	1.91E-05	1.91E-05	1.91E-05	0	5.72E-05	0	0	0	3.82E-05	0	0	0	0	0	1.91E-05	0	0	0	1.91E-05	1.91E-05	0.000152611	0	1.91E-05	0	1.91E-05	0	7.63E-05	0	0	0	3.82E-05	0	k__Bacteria;p__Actinobacteria;c__unidentified_Actinobacteria;o__Pseudonocardiales;f__Pseudonocardiaceae;g__Actinomycetospora;s__
OTU_271	1.91E-05	0	0	0	0	0	0	0	0	0	0	0	0	0	0	0	0	0	0	0	0	0	0	0	0	0	1.91E-05	0	0	0	0	0	1.91E-05	k__Bacteria;p__Firmicutes;c__Clostridia;o__Lachnospirales;f__Lachnospiraceae;g__Blautia
OTU_272	0	0	0	0	0	0	0	0	0	0	0	0	0	0	0	0	0	0	0	0	0	0	0	0	0	0	0	0	0	0	0	0	0	k__Bacteria;p__Proteobacteria;c__Gammaproteobacteria;o__Francisellales;f__Francisellaceae;g__Francisella;s__Francisella_sp_TX077310
OTU_273	0	0	0	0	0	0	0	0	0	0	0	0	0	0	0	0	0	0	0	0	0	0	0	0	0	0	0	0	0	0	0	0	0	k__Bacteria;p__unidentified_Bacteria;c__Alphaproteobacteria;o__Holosporales;f__Holosporaceae;g__;s__
OTU_274	0	0	0	0	0	0	0	0	0	0	0	0	0	0	0	0	0	0	0	0	0	0	0	0	0	0	0	0	0	0	0	0	0	k__Bacteria;p__Proteobacteria;c__Gammaproteobacteria;o__Enterobacterales;f__Pseudoalteromonadaceae;g__Pseudoalteromonas;s__Pseudoalteromonas_spongiae
OTU_275	0	0	0	0	0	0	0	0	0	0	0	0	0	0	0	0	0	0	0	0	0	0	0	0	0	0	0	0	0	0	0	0	0	k__Bacteria
OTU_276	0	0	0	3.82E-05	0.000152611	1.91E-05	0	0	0	1.91E-05	0	0	0	9.54E-05	0	5.72E-05	7.63E-05	0	0	0	0	5.72E-05	0	1.91E-05	1.91E-05	0	0	1.91E-05	0	0	0	0	0	k__Bacteria
OTU_277	0	0	0	0	0	0	0	0	0	0	0	0	0	0	0	0	0	0	0	0	0	0	0	0	0	0	0	0	0	0	0	0	0	k__Bacteria;p__Proteobacteria;c__Gammaproteobacteria;o__Burkholderiales;f__Methylophilaceae;g__UBA6140;s__
OTU_278	0	0	0	0.000152611	0	0	0	0	0	0	0	0	0	0	0	0.000114458	0	0	0	0	0	0	0	0	0	0	0	0	0	0	0	0	0	k__Bacteria;p__Bacteroidota;c__Bacteroidia;o__Sphingobacteriales;f__Sphingobacteriaceae;g__Mucilaginibacter
OTU_279	0	0	0	0	0	0	0	0	0	0	0	0	0	0	0	0	0	0	0	0	0	0	0	0	0	0	0	0	0	0	0	0	0	k__Bacteria;p__Actinobacteria;c__unidentified_Actinobacteria;o__Streptosporangiales;f__Streptosporangiaceae;g__Thermopolyspora;s__
OTU_280	0	0	0	0	0	0	0	0	0	0	0	0	0	0	0	0	0	0	0	0	0	0	0	0	0	0	0	0	0	0	0	0	0	k__Bacteria;p__Firmicutes;c__Bacilli;o__Paenibacillales;f__Paenibacillaceae
OTU_281	0	0	0	0	0	0	0	0	0	0	0	0	0	0	0	0	0	0	0	0	0	0	0	0	0	0	0	0	0	0	0	0	0	k__Bacteria;p__Firmicutes;c__Limnochordia;o__MBA03;f__;g__;s__
OTU_282	0	0	0	0	0	0	0	0	0	0	0	0	0	0	0	0	0	0	0	0	0	0	0	0	0	0	0	0	0	0	0	0	0	k__Bacteria;p__Firmicutes;c__Bacilli;o__Bacillales;f__Bacillaceae;g__Oceanobacillus;s__
OTU_283	0	0	0	0	0	0	0	0	0	0	0	0	0	0	0	0	0	0	0	0	0	0	0	0	0	0	0	0	0	0	0	0	0.001850403	k__Bacteria;p__Firmicutes;c__Clostridia;o__Lachnospirales;f__Lachnospiraceae;g__Lachnospiraceae_NK4A136_group;s__
OTU_284	0	0	0	0	0	0	0	0	0	0	0	0	0	0	0	0	0	0	0	0	0	0	0	0	0	0	0	0	0	0	0	0	0.001621488	k__Bacteria;p__Bacteroidota;c__Bacteroidia;o__Bacteroidales;f__Marinifilaceae;g__Odoribacter;s__
OTU_285	0	0	0	0	0	0	0	0	0	0	0	0	0	0	0	0	0	0	0	0	0	0	0	0	0	0	0	1.91E-05	0	0	0	0	0	k__Bacteria;p__Bacteroidota;c__Bacteroidia;o__Cytophagales;f__Spirosomaceae;g__Persicitalea;s__
OTU_286	0	0	0	0	0	0	0	0	0	0	0	0	0	0	0	0	0	0	0	0	0	0	0	0	0	0	1.91E-05	0	0	0	0	0.001125503	0	k__Bacteria;p__Firmicutes;c__Bacilli;o__Erysipelotrichales;f__Erysipelotrichaceae;g__Dubosiella;s__
OTU_287	5.72E-05	0	0	0	0	0	0	0	0	0	0	0	0	0	0	0	0	0	0	0	0	0	0	0	0	0	0	0	0	0	0	0	0	k__Bacteria;p__Firmicutes;c__Clostridia;o__Clostridiales;f__Clostridiaceae
OTU_288	5.72E-05	0	0	0	0	0.000133534	0	0	0	9.54E-05	9.54E-05	1.91E-05	0	5.72E-05	0	3.82E-05	0.000152611	1.91E-05	5.72E-05	0	0	0	0.000228916	3.82E-05	1.91E-05	0	1.91E-05	0	0	0	0	1.91E-05	5.72E-05	k__Bacteria;p__Proteobacteria;c__Alphaproteobacteria;o__Rhodobacterales;f__Rhodobacteraceae;g__Gemmobacter;s__
OTU_289	1.91E-05	0	7.63E-05	3.82E-05	0.000114458	3.82E-05	9.54E-05	3.82E-05	0.000133534	0	3.82E-05	0	0	0	0	0	0.000152611	0	0	0	3.82E-05	1.91E-05	0	0	0	0	0	0	0	0	0	0	0	k__Bacteria;p__Proteobacteria;c__Gammaproteobacteria;o__Burkholderiales;f__Comamonadaceae
OTU_290	0	0	0	0	0	0	0	0	0	0	0	0	0	0	0	0	0	0	0	0	0	0	0	0	0	0	0	0	0	0	0	0.001316266	0	k__Bacteria;p__Actinobacteria;c__unidentified_Actinobacteria;o__Bifidobacteriales;f__Bifidobacteriaceae;g__Bifidobacterium;s__Bifidobacterium_pseudolongum
OTU_291	0	1.91E-05	1.91E-05	3.82E-05	0	0	0	0	0	0	0	0	0	0	5.72E-05	0	0	7.63E-05	0	0	0	1.91E-05	1.91E-05	0	0	0	0	0	0	5.72E-05	0	0	0	k__Bacteria;p__Actinobacteria;c__unidentified_Actinobacteria;o__Kineosporiales;f__Kineosporiaceae;g__Kineococcus
OTU_292	0	0	0	0	0	0	0	0	0	0	0	0	0	0	0	0	0	0	0	0	0	0	0	0	0	0	0	0	0	0	0	0	0	k__Bacteria;p__Acidobacteriota;c__Blastocatellia;o__Blastocatellales;f__Blastocatellaceae;g__Blastocatella;s__
OTU_293	0	0	0	0	0	0	0	0	0	0	0	0	0	0	0	0	0	0	0	0	0	0	0	0	0	0	0	0	0	0	0	0	0	Unknown
OTU_294	0	0	0	0	0	0	0	0	0	0	0	0	0	0	0	0	0	0	0	0	0	0	0	0	0	0	0.000247992	0	0	0	0	0	0	k__Bacteria;p__Cyanobacteria;c__Cyanobacteriia;o__Synechococcales;f__Cyanobiaceae;g__Synechococcus_CC9902;s__
OTU_295	0	0	0	0	0	0	0	0	0	0	0	0	0	0	0	0	0	0	0	0	0	0	0	0	0	0	3.82E-05	0	0	0	0	0	0	k__Bacteria;p__Proteobacteria;c__Gammaproteobacteria;o__Burkholderiales;f__unidentified_Burkholderiales;g__2013Ark19i;s__bacterium_2013Arg42i
OTU_296	0	0	1.91E-05	0	0	0	0	0	0	0	0	0	0	0	0.000114458	0	0	0	0	0	0	5.72E-05	0	0	0	0	9.54E-05	0	0	0	0	0.00020984	0.000171687	k__Bacteria;p__Firmicutes;c__Bacilli;o__Lactobacillales;f__Lactobacillaceae;g__Limosilactobacillus;s__Lactobacillus_reuteri
OTU_297	0	0	0	0	0	0	0	0	0	0	0	0	0	0	0	0	0	0	0	0	0	0	0	0	0	0	0	0	0	0	0	0	0	k__Bacteria;p__Gemmatimonadota;c__Longimicrobia;o__Longimicrobiales;f__Longimicrobiaceae;g__;s__
OTU_298	0	3.82E-05	0.000114458	0	0	1.91E-05	0	0	0	0	0	0	0	0	0	0	0	0	0	0	0	0	0	0	0	0	0	9.54E-05	1.91E-05	3.82E-05	0	3.82E-05	7.63E-05	k__Bacteria;p__Actinobacteria;c__unidentified_Actinobacteria;o__Micromonosporales;f__Micromonosporaceae;g__Stackebrandtia;s__
OTU_299	0	0	0	0	0.000114458	0	0	0	0	0	0	0	0	0	0	0	3.82E-05	0	0	0	0	0.000267069	0	0	5.72E-05	0	0	0	0	0	0	0	0	k__Bacteria;p__Cyanobacteria;c__Cyanobacteriia;o__Chloroplast
OTU_300	0	0	0	0	0	0	0	0	0	0	0	0	0	0	0	0	0	0	0	0	0	0	0	0	0	0	0	0	0	0	0	0	0	k__Bacteria;p__Proteobacteria;c__Gammaproteobacteria;o__Burkholderiales
OTU_301	0	0	0	0	0	0	0	0	0	0	0	0	0	0	0	0	0	0	0	0	0	0	0	0	0	0	0	0	0	0	0	0	0	k__Bacteria;p__Proteobacteria;c__Gammaproteobacteria;o__Salinisphaerales;f__Solimonadaceae;g__Nevskia;s__
OTU_302	1.91E-05	0	0	3.82E-05	0	1.91E-05	1.91E-05	0	3.82E-05	0	3.82E-05	0	1.91E-05	0.000457832	1.91E-05	0	1.91E-05	0	0	0	0	0	1.91E-05	0	0	3.82E-05	0	0	0	0	0	0	0	k__Bacteria;p__Proteobacteria;c__Gammaproteobacteria;o__Burkholderiales;f__Comamonadaceae;g__Aquabacterium;s__Aquabacterium_citratiphilum
OTU_303	0	0	0	0	0	0	0	0	0	0	0	0	0	0	0	0	0	0	0	0	0	0	0	0	0	0	0	0	0	0	0	0	0	k__Bacteria;p__Proteobacteria;c__Gammaproteobacteria;o__Burkholderiales;f__Alcaligenaceae;g__Verticiella;s__
OTU_304	0.000381526	0	0	0	0	0	7.63E-05	3.82E-05	0	0	0	0	0	0	0	0	1.91E-05	0	0.000133534	0	0	0	0	0	0	0	0	0	0	0	0	0	0	k__Bacteria;p__Firmicutes;c__Bacilli;o__Lactobacillales;f__Lactobacillaceae;g__Weissella;s__Weissella_jogaejeotgali
OTU_305	1.91E-05	0	0	0	0	0	0	0	0	0	0	0	0	0	1.91E-05	0	0	0	0	0	0	0	0	0	0	0	1.91E-05	0	0	1.91E-05	0.000495984	3.82E-05	3.82E-05	k__Bacteria;p__Bacteroidota;c__Bacteroidia;o__Chitinophagales;f__Chitinophagaceae;g__Terrimonas
OTU_306	0	0	0	0	0	0	0	0	0	0	0	0	0	0	0	0	0	0	0	0	0	0	0	0	0	0	0	0	0	0	0	0	0.001106427	k__Bacteria;p__Proteobacteria;c__Gammaproteobacteria;o__Burkholderiales;f__Neisseriaceae;g__Neisseria
OTU_307	0	0	0	0	0	0	0	0	0	0	0	0	0	0	0	0	0	0	0	0	0	0	0	0	0	0	0	0	0	0	0	0	0.001449801	k__Bacteria;p__Bacteroidota;c__Bacteroidia;o__Bacteroidales;f__Marinifilaceae;g__Odoribacter;s__
OTU_308	0	0	0	0	0	0	0	0	0	0	0	0	0	0	0	0	0	0	0	0	0	0	0	0	0	0	3.82E-05	0	0	0	0	0	0	k__Bacteria;p__Proteobacteria;c__Gammaproteobacteria;o__Enterobacterales;f__Vibrionaceae;g__Grimontia;s__
OTU_309	7.63E-05	3.82E-05	0	0	0	5.72E-05	5.72E-05	1.91E-05	1.91E-05	0	1.91E-05	0	3.82E-05	0.000190763	5.72E-05	0	0	0	0	0.000114458	0	0	1.91E-05	0	0	3.82E-05	0	0	0	0	0.000267069	3.82E-05	5.72E-05	k__Bacteria;p__Firmicutes;c__Bacilli;o__Paenibacillales;f__Paenibacillaceae;g__Paenibacillus
OTU_310	0	0	0.000286145	0	0	0	0	0	0.000114458	0	0	0	0	0	3.82E-05	0	0	0	0	0	0.000133534	0	0	0	0	0	0	0	0	0	0	0	0	k__Bacteria;p__unidentified_Bacteria;c__Alphaproteobacteria;o__Rhizobiales;f__Methyloligellaceae;g__;s__
OTU_311	0	0	0	0	0	0	0	0	0	0	0	0	0	0	0	0	0	0	0	0	0	0	0	0	0	0	0	0	0	0	0	0	0	k__Bacteria
OTU_312	0	0	0	0	0	0	0	0	0	0	0	0	0	0	0	0	0	0	0	0	0	0	0	0	0	0	0	0	0	0	0	0	0	k__Bacteria;p__Proteobacteria;c__Gammaproteobacteria;o__Burkholderiales;f__Alcaligenaceae;g__Pusillimonas;s__
OTU_313	0	0	0	0	0	0	0	0	0	0	0	0	0	0	0	0	0	0	0	0	0	0	0	0	0	0	0	0	0	0	0	0	0	k__Bacteria;p__Proteobacteria;c__Gammaproteobacteria;o__R7C24;f__;g__;s__
OTU_314	0	0	0	0	0	0	0	0	0	0	0	0	0	0	0	0	0	0	0	0	0	0	0	0	0	0	0	0	0	0	0	0	0	k__Bacteria;p__Actinobacteriota;c__Coriobacteriia;o__OPB41;f__;g__;s__
OTU_315	0	0	0	0	0	0	0	0	0	0	0	0	0	0	0	5.72E-05	0	1.91E-05	0	3.82E-05	0	0.000839358	0	0	0	0	0	0	0	0	0	0	0	k__Bacteria;p__Proteobacteria;c__Alphaproteobacteria;o__Rhizobiales;f__Beijerinckiaceae;g__1174-901-12;s__
OTU_316	0	0	0	0	0	0	0	0	0	0	0	0	0	0	0	0	0	0	0	0	0	0	0	0	0	0	0	0	0	0	0	0	0	k__Bacteria;p__unidentified_Bacteria;c__Gammaproteobacteria;o__Ectothiorhodospirales;f__Thioalkalispiraceae;g__;s__
OTU_317	0	0	0	0	0	0	0	0	0	0	0	0	0	0	0	0	1.91E-05	0	0	0	0	0	0	0	0	0	0	0	0	0	0	0	0	k__Bacteria;p__Firmicutes;c__Clostridia;o__Peptostreptococcales-Tissierellales;f__Family_XI;g__Tepidimicrobium;s__
OTU_318	0	0	0	0	0	0	0	0	0	0	0	0	0	0	0	0	0	0	0	0	0	0	0	0	0	0	0	0	0	0	0	0	0	k__Bacteria;p__Chloroflexi;c__Chloroflexia;o__Thermomicrobiales;f__AKYG1722;g__;s__
OTU_319	0	0	0	0	3.82E-05	0	0	0	0	0	0	0	0	0	0	0	0.000133534	0	0	0	0	0	0	0	0	1.91E-05	0	0	0	0	0	0	0	k__Bacteria;p__Proteobacteria;c__Alphaproteobacteria;o__Acetobacterales;f__Acetobacteraceae;g__Belnapia;s__
OTU_320	1.91E-05	0	0.000629519	1.91E-05	1.91E-05	0	0	3.82E-05	0.000190763	0	0	0	0	0	1.91E-05	3.82E-05	1.91E-05	0	0	9.54E-05	0.000133534	0	0	1.91E-05	0	0	0	0.000133534	3.82E-05	9.54E-05	5.72E-05	1.91E-05	5.72E-05	k__Bacteria;p__Actinobacteria;c__unidentified_Actinobacteria;o__Streptomycetales;f__Streptomycetaceae
OTU_321	0	0	0	0	0	0	0	0	0	0	0	0	0	0	0	0	0	0	0	0	0	0	0	0	0	0	0	0	0	0	0	0	0.001316266	k__Bacteria;p__Bacteroidota;c__Bacteroidia;o__Bacteroidales;f__Tannerellaceae;g__Parabacteroides
OTU_322	0	0	0	0	0	0	0	0	0	0	0	0	0	0	0	0	0	0	0	0	0	0	0	0	0	0	0	0	0	0	0	0	0	k__Bacteria;p__Proteobacteria;c__Gammaproteobacteria;o__Pseudomonadales;f__Alcanivoracaceae;g__Ketobacter;s__
OTU_323	0	0	0	0	0	0	0	0	0	0	0	0	0	0	0	0	0	0	0	0	0	0	0	0	0	0	0	0	0	0	0	0	0	k__Bacteria
OTU_324	0	0	1.91E-05	0	0	0	0	0	0	0	0	0	0	0	0	0	0	0	0	0	3.82E-05	0	0	0	0	0	0	0	0	0	0	0	0	k__Bacteria;p__Firmicutes;c__Bacilli;o__Bacillales;f__Bacillaceae;g__Fictibacillus
OTU_325	0	0	0	0	0	0	0	0	0	0	0	0	0	0	0	0	0	0	0	0	0	0	0	0	0	0	0	0	0	0	0	0	0	k__Bacteria;p__Acidobacteriota;c__Vicinamibacteria;o__Vicinamibacterales;f__Vicinamibacteraceae;g__Luteitalea;s__
OTU_326	0	0	0	0	0	0	0	0	0	0	0	0	0	0	0	0	0	0	0	0	0	0	0	0	0	0	0	0	0	0	0	0	0	k__Bacteria;p__Chloroflexi;c__Chloroflexia;o__Chloroflexales;f__Chloroflexaceae;g__FFCH7168;s__
OTU_327	0	0	0	0	1.91E-05	0	1.91E-05	0	0	0	0	0	0	0	0	0	3.82E-05	0	0	0	0	0	0	0	0	0	0	0	0	0	0	0	0	k__Bacteria;p__Actinobacteria;c__unidentified_Actinobacteria;o__Corynebacteriales;f__Corynebacteriaceae;g__Corynebacterium;s__Corynebacterium_tuberculostearicum
OTU_328	0	0	0	0	0	0	0	0	0	0	0	0	0	0	0	0	0	0	0	0	0	0	0	0	0	0	0	0	0	0	0	0	0	k__Bacteria;p__Proteobacteria;c__Gammaproteobacteria;o__Enterobacterales;f__Idiomarinaceae;g__Idiomarina
OTU_329	0	0	0	0	0	0	0	0	0	9.54E-05	1.91E-05	0	0	0	0	0	0	0	0	0	0	0	1.91E-05	0	0	0	0	0.000782129	0.000286145	7.63E-05	7.63E-05	9.54E-05	0.000152611	k__Bacteria;p__Actinobacteria;c__unidentified_Actinobacteria;o__Micrococcales;f__Brevibacteriaceae;g__Brevibacterium
OTU_330	0	0	0	0.000515061	0	0	0	0	0	0	0	0	0	0	0	7.63E-05	0	0	0	0	0	3.82E-05	0	0	0	0	9.54E-05	0	0	0	0	0	0	k__Bacteria;p__Cyanobacteria;c__Cyanobacteriia;o__Chloroplast;f__;g__;s__
OTU_331	0	0	0	0	0	0	0	0	0	1.91E-05	0	0	0	0	0	0	0	0	0	0	0	1.91E-05	0	0	0	0	0	0	0	0	0	0	0	k__Bacteria;p__Proteobacteria;c__Gammaproteobacteria;o__Pseudomonadales;f__Pseudomonadaceae;g__Pseudomonas;s__Pseudomonas_aeruginosa
OTU_332	0	0	0	0	0	0	0	0	0	0	0	0	0	0	0	0	0	0	0	0	0	0	0	0	0	0	0	0	0	0	0	0	0	k__Bacteria;p__Proteobacteria;c__Alphaproteobacteria;o__Parvibaculales;f__Parvibaculaceae;g__Parvibaculum;s__
OTU_333	0	0	0	0	0	0	0	0	0	0	0	0	0	0	0	0	0	0	0	0	0	0	0	0	0	0	0	0	0	0	0	0	0	k__Bacteria;p__unidentified_Bacteria;c__Gammaproteobacteria;o__Methylococcales;f__Methylococcaceae;g__;s__
OTU_334	0	0	0	0	0	0	0	0	0	0	0	0	0	0	0	0	0	0	0	0	0	0	0	0	0	0	0	0	0	0	0	0	0	k__Bacteria;p__Firmicutes;c__Bacilli;o__Paenibacillales;f__Paenibacillaceae;g__Thermobacillus;s__
OTU_335	0	0	0	0	3.82E-05	0	0	0	0	0	0	0	0	0	0	0	9.54E-05	0	0	0	0	0	0	1.91E-05	0	0	0	0	0	0	0	0	0	k__Bacteria;p__Proteobacteria;c__Alphaproteobacteria;o__Acetobacterales;f__Acetobacteraceae
OTU_336	0	0	0	0	0	0	0	0	0	0	0	0	0	0	0	0	0	0	0	0	0	0	0	0	0	0	0	0	0	0	0	0	0	k__Bacteria;p__Proteobacteria;c__Gammaproteobacteria;o__Enterobacterales;f__Vibrionaceae;g__Vibrio;s__Vibrio_nereis
OTU_337	0	0	0	0	0	0	0	0	0	0	0	0	0	5.72E-05	0	0	0	0	0	0	0	0	0	0	0	0	0	0	0	0	0	0.000915664	0	k__Bacteria;p__Firmicutes;c__Bacilli;o__Erysipelotrichales;f__Erysipelotrichaceae;g__Turicibacter;s__
OTU_338	0	0	0.000305221	0	0	0	0	0	5.72E-05	0	0	0	0	0	7.63E-05	0	0	0	0	0	9.54E-05	0	0	0	0	0	0	0	0	0	0	0	0	k__Bacteria;p__Actinobacteria;c__unidentified_Actinobacteria;o__Micrococcales;f__Micrococcaceae;g__Paenarthrobacter;s__Arthrobacter_sp_ZXY-2
OTU_339	0	0	1.91E-05	0	0	0	0	0	0	0	1.91E-05	0	0	0	0	0	0	0	0	0	0	1.91E-05	0	0	1.91E-05	0	0	0.00020984	3.82E-05	1.91E-05	0	0	7.63E-05	k__Bacteria;p__Actinobacteria;c__unidentified_Actinobacteria;o__Pseudonocardiales;f__Pseudonocardiaceae;g__unidentified_Pseudonocardiaceae;s__Saccharopolyspora_rectivirgula
OTU_340	0	0	0	0	0	0	0	0	0	0	0	0	0	0	0	1.91E-05	0	0	0	0	0	0	0	0	0	0	0	0	0	0	0	0	9.54E-05	k__Bacteria;p__Firmicutes;c__Clostridia;o__Lachnospirales;f__Lachnospiraceae;g__Dorea;s__
OTU_341	0	0	0	0	0	0	0	0	0	0	0	0	0	0	0	0	0	0	0	0	0	0	0	0	0	0	0	0	0	0	0	0	0	k__Bacteria
OTU_342	0	0	0.00020984	0	0	0	0	0	1.91E-05	0	0	0	0	1.91E-05	0	0	0	0	0	0	0.000152611	0	1.91E-05	0	0	0	0	0	0	0	0	0	0	k__Bacteria;p__Actinobacteria;c__unidentified_Actinobacteria;o__Propionibacteriales;f__Nocardioidaceae;g__Kribbella
OTU_343	0	0	0	0	0	0	0	0	0	0	0	0	0	0	0	0	0	0	0	0	0	0	0	0	0	0	0	0	0	0	0	0	0	k__Bacteria
OTU_344	3.82E-05	0	0	3.82E-05	0	0	0	0.000267069	0	0	0	0	0	0	0	0	0	0	0	0	0	0	3.82E-05	3.82E-05	0	0	0	0	0.000114458	0	0	0	0	Unknown
OTU_345	0	0	0	0.000114458	0	0	0	0	0	7.63E-05	0	0	0	0	0	1.91E-05	1.91E-05	0	0	1.91E-05	0	0.000438755	0	1.91E-05	0	0.000114458	0	0	0	0	0	0	0	k__Bacteria;p__Cyanobacteria;c__Cyanobacteriia;o__Chloroplast
OTU_346	0	0	0	0	0	0	0	0	0	0	0	0	0	0	0	0	0	0	0	0	0	0	0	0	0	0	0	0	0	0	0	0	0	k__Bacteria;p__Firmicutes;c__Clostridia;o__Caldicoprobacterales;f__Caldicoprobacteraceae;g__Caldicoprobacter;s__
OTU_347	0	0	0	0	0	0	0	0	0	0	0	0	0	0	0	0	0	0	0	0	0	0	0	0	0	0	0	0	0	0	0	0	0	k__Bacteria;p__Verrucomicrobiota;c__Verrucomicrobiae;o__Verrucomicrobiales;f__Verrucomicrobiaceae;g__Verrucomicrobium;s__
OTU_348	0	0	0	0	5.72E-05	0	0	0	0	0	0	0	0	0	0	0	0.000228916	0	0	0	1.91E-05	0	0	0	0	0	0	0	0	0	0	0	0	k__Bacteria;p__Actinobacteriota;c__Thermoleophilia;o__Solirubrobacterales;f__Solirubrobacteraceae;g__Solirubrobacter
OTU_349	0	0	0	0	0	0	0	0	0	0	0	0	0	0	1.91E-05	0	0	0	0	0	0	0	0	0	0	0	0	0	0	0	0	0	0	k__Bacteria;p__Firmicutes;c__Bacilli;o__Lactobacillales;f__Lactobacillaceae;g__Lactobacillus;s__Lactobacillus_iners
OTU_350	0	0	0	0	0	0	0	0	0	0	0	0	0	0	0	0	0	0	0	0	0	0	0	0	0	0	0	0	0	0	0	0	0	Unknown
OTU_351	0.000457832	9.54E-05	0.000400603	0.001392572	0.000686748	0.000343374	0.000267069	0.001011045	0.000267069	0.000877511	0.000400603	0.00129719	0.000400603	0.000286145	0.000305221	0.000686748	0.000705824	0.000133534	0.000133534	0.000324298	0.000190763	0.00036245	0.000114458	0.000171687	0.00020984	0.000114458	0.000152611	0.00036245	0.000152611	0.000171687	0.000114458	1.91E-05	0.000553213	k__Bacteria;p__Firmicutes;c__Bacilli;o__Lactobacillales;f__Streptococcaceae;g__Lactococcus
OTU_352	0	0	0.00036245	0	0	0	0	1.91E-05	9.54E-05	0	0	0	0	0	3.82E-05	0	0	1.91E-05	0	0	0.000152611	0	0	0	0	0	0	0	0	0	0	0	0	k__Bacteria;p__Myxococcota;c__bacteriap25;o__;f__;g__;s__
OTU_353	0	0	0	0.000133534	0	0	0	0	0	3.82E-05	0	0	0	0	0	3.82E-05	0	0	3.82E-05	0	0	0.000171687	0	0	0	0	3.82E-05	0	0	0	0	0	0	k__Bacteria;p__Acidobacteriota;c__Acidobacteriae;o__Acidobacteriales;f__Acidobacteriaceae_(Subgroup_1);g__Granulicella;s__
OTU_354	0	0	0	0	0	0	0	0	0	7.63E-05	0	0	0	0	0	0	0	0	0	0	0	7.63E-05	0	0	0	0	0	0	0	0	0	0	0	k__Bacteria;p__Proteobacteria;c__Gammaproteobacteria;o__Burkholderiales;f__Oxalobacteraceae;g__Duganella
OTU_355	0	0	0	0	0	0	0	0	0	0	0	0	0	0	0	0	0	0	0	0	0	0	0	0	0	0	0	0	0	0	0	0	0	k__Bacteria;p__Bacteroidota;c__Bacteroidia;o__Cytophagales
OTU_356	0	0	0	0	0	0	0	0	0	0	0	0	0	0	0	0	0	0	0	0	0	0	0	0	0	0	0	0	0	0	0	0	1.91E-05	k__Bacteria;p__Firmicutes;c__Bacilli;o__Bacillales;f__Planococcaceae;g__Planococcus
OTU_357	0	0	0	0	0	0	0	0	0	0	0	0	0	0	0	0	0	0	0	0	0	0	0	0	0	0	0	0	0	0	0	0	0	k__Bacteria;p__Proteobacteria;c__Alphaproteobacteria;o__Sphingomonadales;f__Sphingomonadaceae;g__DSSF69;s__
OTU_358	1.91E-05	0	0	5.72E-05	3.82E-05	0	1.91E-05	0	0	1.91E-05	7.63E-05	0	1.91E-05	0.000267069	3.82E-05	0	0	0	0	0	0	3.82E-05	3.82E-05	0	0	0	0	0	0	0	0	0	0	k__Bacteria;p__Proteobacteria;c__Gammaproteobacteria;o__Xanthomonadales;f__Xanthomonadaceae;g__Pseudoxanthomonas
OTU_359	0	0	0	0	0	0	0	0	0	0	0	0	0	0	0	0	0	0	0	0	0	0	0	0	0	0	0	0	0	0	0	0	0	k__Bacteria;p__Cyanobacteria;c__Cyanobacteriia;o__Chloroplast;f__unidentified_Chloroplast;g__unidentified_Chloroplast;s__Dryopteris_fragrans
OTU_360	0	0	1.91E-05	9.54E-05	1.91E-05	1.91E-05	0	0	0	0	0	0	0	3.82E-05	5.72E-05	1.91E-05	3.82E-05	0	0	1.91E-05	3.82E-05	0.000152611	1.91E-05	0	0	0.000152611	0	0	0	0	0	0	0	k__Bacteria;p__Actinobacteria;c__unidentified_Actinobacteria;o__Frankiales;f__Frankiaceae;g__Jatrophihabitans;s__
OTU_361	0	0	0	0	0	0	0	0	0	0	0	0	0	0	0	0	0	0	0	0	0	0	0	0	0	0	0	0	0	0	0	0	0	k__Bacteria;p__Firmicutes;c__Bacilli;o__Paenibacillales;f__Paenibacillaceae
OTU_362	0	0	3.82E-05	0	0	0	0	0	0	0	0	0	0	0	1.91E-05	0	0	0	0	0	1.91E-05	0	0	0	0	0	0	0	0	0	0	0	0	k__Bacteria;p__Firmicutes;c__Clostridia;o__Clostridiales;f__Clostridiaceae;g__Clostridium_sensu_stricto_11
OTU_363	0	0	0	0	0	0	0	0	0	0	0	0	0	0	0	0	0	0	0	0	0	0	0	0	0	0	0	0	0	0	0	0	0	k__Bacteria;p__Bacteroidota;c__Bacteroidia;o__Flavobacteriales;f__Crocinitomicaceae;g__Brumimicrobium;s__
OTU_364	0	0	0	0	0	0	0	0	0	0	0	0	0	0	0	0	0	0	0	0	0	0	0	0	0	0	0	0	0	0	0.000515061	1.91E-05	5.72E-05	k__Bacteria;p__Bacteroidota;c__Bacteroidia;o__Cytophagales;f__Cytophagaceae;g__Cytophaga;s__
OTU_365	0	0	0	0	0	0	0	0	0	0	0	0	0	0	0	0	0	0	0	0	0	0	0	0	0	0	0	0	0	0	0	0	0	k__Bacteria;p__Firmicutes;c__Limnochordia;o__Limnochordales;f__Limnochordaceae;g__;s__
OTU_366	0	0	0	0	0	0	0	0	0	0	0	0	0	0	0	0	0	0	0	0	0	0	0	0	0	0	0	0	0	0	0	0	0	k__Bacteria
OTU_367	9.54E-05	0	5.72E-05	0	1.91E-05	0	0	3.82E-05	0	3.82E-05	0	0	0	0.000190763	0	0	3.82E-05	0	1.91E-05	0	0	0	3.82E-05	0	0	0	1.91E-05	7.63E-05	0	1.91E-05	0.000267069	1.91E-05	9.54E-05	k__Bacteria;p__Proteobacteria;c__Gammaproteobacteria;o__Burkholderiales;f__Comamonadaceae;g__Pseudorhodoferax;s__
OTU_368	0	0	0	0	1.91E-05	0	0	0	5.72E-05	3.82E-05	0	0	0	9.54E-05	3.82E-05	0	0	0	0	0	0	0	5.72E-05	0	0	0	0	0	1.91E-05	0	0.000171687	0	5.72E-05	k__Bacteria;p__Actinobacteria;c__unidentified_Actinobacteria;o__Frankiales;f__Nakamurellaceae;g__Nakamurella;s__Sanguibacter_sp_804B5_12ECASO
OTU_369	0	0	0	1.91E-05	1.91E-05	0	0	0	0	0	0	0	0	1.91E-05	0.000152611	5.72E-05	9.54E-05	1.91E-05	1.91E-05	1.91E-05	3.82E-05	0.000247992	0	0	3.82E-05	0	0	0	0	0	0	0	0	k__Bacteria;p__Proteobacteria;c__Alphaproteobacteria;o__Sphingomonadales;f__Sphingomonadaceae;g__Sphingomonas
OTU_370	0	0	0	5.72E-05	3.82E-05	0	0	0	0	1.91E-05	0	0	0	0	0	5.72E-05	9.54E-05	7.63E-05	0	0	3.82E-05	0.000991969	5.72E-05	0	7.63E-05	3.82E-05	0	7.63E-05	0	0	0	0	0	k__Bacteria;p__unidentified_Bacteria;c__Alphaproteobacteria;o__Caulobacterales;f__Caulobacteraceae;g__;s__
OTU_371	0	0	0.000705824	3.82E-05	0	0	0	0	0.000114458	0	0	1.91E-05	0	0	5.72E-05	0	0	0	0	0	0.000305221	0	0	0	0	0	0	0	0	0	0	0	0	k__Bacteria;p__Chloroflexi;c__KD4-96;o__;f__;g__;s__
OTU_372	0	0	0	0	0	0	0	0	0	0	0	0	0	0	0	0	0	0	0	0	0	0	0	0	0	0	0	0	0	0	0	0	0	k__Bacteria
OTU_373	0	0	0	0	0	0	0	0	0	0	0	0	0	0	0	0	0	0	0	0	0	0	0	0	0	0	0	0	0	0	0	0	0	k__Bacteria;p__Proteobacteria;c__Gammaproteobacteria;o__Burkholderiales;f__Oxalobacteraceae;g__Massilia;s__Janthinobacterium_agaricidamnosum
OTU_374	0	0	0.000171687	0	0	0	0	1.91E-05	3.82E-05	0	0	0	0	0	3.82E-05	0	0	0	0	0	7.63E-05	0	0	0	0	0	0	0	0	0	0	0	0	k__Bacteria;p__Actinobacteriota;c__MB-A2-108;o__;f__;g__;s__
OTU_375	0	0	0	5.72E-05	0	5.72E-05	3.82E-05	0	5.72E-05	3.82E-05	0.000114458	1.91E-05	0.000495984	0	0	0	0	0	0	0	0	0	0	0	1.91E-05	0	0	0	0	0	0	1.91E-05	0	k__Bacteria;p__Firmicutes;c__Bacilli;o__Bacillales;f__Bacillaceae;g__Geobacillus;s__Geobacillus_thermoleovorans
OTU_376	0	1.91E-05	0	0	0	0	0	0	0	0	0	0	0	3.82E-05	0	0	1.91E-05	0	0	0	0	0	3.82E-05	0	0	0	0	0	1.91E-05	1.91E-05	0	0	0	k__Bacteria;p__Firmicutes;c__Clostridia;o__Oscillospirales;f__Ruminococcaceae;g__Faecalibacterium;s__Faecalibacterium_prausnitzii
OTU_377	0	0	0	0	0	0	0	0	0	0	0	0	0	0	0	0	0	0	0	0	0	0	0	0	0	0	0	0	0	0	0	0	0	k__Bacteria;p__Acidobacteriota;c__Vicinamibacteria;o__Vicinamibacterales;f__Vicinamibacteraceae;g__;s__
OTU_378	0	0	0	0	1.91E-05	0	0	0	3.82E-05	3.82E-05	0	0	0	0.000686748	0	0	0	0	0	0	0	0	0	0	0	0	0	0	0	0	0	0	0	k__Bacteria;p__Verrucomicrobiota;c__Verrucomicrobiae;o__Chthoniobacterales;f__Terrimicrobiaceae;g__Terrimicrobium;s__
OTU_379	0	0	0	0	0	0	0	0	0	0	0	0	0	0	0	0	0	0	0	0	0	0	0	0	0	0	0	0	0	0	0	0	0	k__Bacteria;p__unidentified_Bacteria;c__Gammaproteobacteria;o__Xanthomonadales;f__Xanthomonadaceae;g__;s__
OTU_380	0	0	0	0	0	0	0	0	0	0	0	0	0	0	0	0	0	0	0	0	0	0	0	0	0	0	0.000247992	0	0	0	0	0	0	k__Bacteria;p__unidentified_Bacteria;c__Gammaproteobacteria;o__Francisellales;f__Francisellaceae;g__;s__
OTU_381	9.54E-05	0	0.000133534	0	0	0	0	0	7.63E-05	3.82E-05	0	0	0	0	1.91E-05	0	0	0	0	0	0.000133534	0	0	0	0	0	3.82E-05	0	0	0	0	0	0	k__Bacteria
OTU_382	3.82E-05	0	0	3.82E-05	0	0	1.91E-05	0	1.91E-05	0.000114458	5.72E-05	0	0.000152611	0.000190763	0	1.91E-05	1.91E-05	0	0	0	0	0	0	1.91E-05	0	7.63E-05	0	0	0	0	9.54E-05	0	3.82E-05	k__Bacteria;p__Proteobacteria;c__Alphaproteobacteria;o__Rhizobiales
OTU_383	0	0	0	0	0	0	0	0	0	0	0	0	0	0	0	0	0	0	0	0	0	0	0	0	0	0	0	0	0	0	0	0	0	k__Bacteria;p__Chloroflexi;c__Chloroflexia;o__Thermomicrobiales;f__Thermomicrobiaceae;g__Sphaerobacter;s__
OTU_384	0	7.63E-05	0	0	3.82E-05	1.91E-05	0	1.91E-05	1.91E-05	0	0	0	0	0.000743977	0	0	0	0	0	1.91E-05	0	0	0	0	0	1.91E-05	0	0	0	0	0	0	0	k__Bacteria;p__Cyanobacteria;c__Cyanobacteriia;o__Chloroplast;f__unidentified_Chloroplast;g__unidentified_Chloroplast
OTU_385	0	0	0	0	0	0	0	0	0	0	0	0	0	0	0	0	0	0	0	0	0	0	0	0	0	0	0	0	0	0	0	0	0	k__Bacteria;p__Bacteroidota;c__Bacteroidia;o__Chitinophagales;f__Chitinophagaceae;g__Edaphobaculum;s__
OTU_386	0	0.000305221	0	1.91E-05	0	3.82E-05	0	0	0	0	0	0	0	0	0	0	0	0	0	0	1.91E-05	0	0	0	0	0	0	0	0	5.72E-05	1.91E-05	0	0	k__Bacteria
OTU_387	0	0	0	0	0	0	0	0	0	0	0	0	0	0	0	0	0	0	0	0	0	0	0	0	0	0	0	0	0	0	0	0	0	k__Bacteria
OTU_388	0	0	0	0	0	0	0	0	0	0	0	0	0	0	3.82E-05	0	0	0	0	0	0	0	0	0	0	0	0	0	0	0	0	3.82E-05	0.001201808	k__Bacteria;p__Firmicutes;c__Clostridia;o__Lachnospirales;f__Lachnospiraceae;g__Lachnospiraceae_NK4A136_group
OTU_389	1.91E-05	0	0	0	0	0	0	0	0	0	0	0	0	0	0	0	1.91E-05	0.000114458	1.91E-05	0	0	0	0	0	1.91E-05	0	0	0	0	9.54E-05	0	3.82E-05	1.91E-05	k__Bacteria;p__Firmicutes;c__Bacilli;o__Lactobacillales;f__Lactobacillaceae;g__Loigolactobacillus
OTU_390	3.82E-05	0.000228916	0	0.000591366	0	0.000152611	5.72E-05	1.91E-05	0	1.91E-05	0.000133534	5.72E-05	0	0.000171687	0.000114458	0.000286145	0.000171687	0.000286145	7.63E-05	0.000228916	0.000190763	0.000152611	0.000133534	0.000190763	9.54E-05	0.000114458	9.54E-05	0.000343374	0.000495984	1.91E-05	0.000247992	0.000133534	1.91E-05	k__Bacteria;p__Firmicutes;c__Bacilli;o__Lactobacillales;f__Lactobacillaceae;g__Lactiplantibacillus
OTU_391	0	0	0	0	0	0	0	0	0	0	0	0	0	0	0	0	0	0	0	0	0	0	0	0	0	0	0	0	0	0	0	0.000114458	0.001049198	k__Bacteria;p__Bacteroidota;c__Bacteroidia;o__Bacteroidales;f__Muribaculaceae;g__;s__
OTU_392	0	0	0	0	0	0	0	0	0	0	0	0	0	0	0	0	0	0	0	0	0	0	0	0	0	0	0	0	0	0	0	0	0	k__Bacteria;p__Bacteroidota;c__Bacteroidia
OTU_393	0	0	0	0	0	0	0	0	0	0	0	0	0	0	0	0	0	0	0	0	0	0	0	0	0	0	0	0	0	0	0	0	0	k__Bacteria;p__Firmicutes;c__Bacilli;o__Paenibacillales;f__Paenibacillaceae
OTU_394	0	0	0	0	0	0	0	0	0	0	0	0	0	0	0	0	0	0	0	0	0	0	0	0	0	0	0	0	0	0	0	0	0	k__Bacteria;p__Proteobacteria;c__Alphaproteobacteria;o__Rickettsiales;f__Mitochondria
OTU_395	0	0	0	0	0	0	0	0	0	0	0	0	0	0	0	0	0	0	0	0	0	0	0	0	0	0	0	0	0	0	0	0	0	k__Bacteria;p__Firmicutes;c__Clostridia;o__Oscillospirales;f__Hungateiclostridiaceae;g__Ruminiclostridium;s__
OTU_396	0	0	3.82E-05	0	1.91E-05	1.91E-05	0	0	1.91E-05	0.000152611	0	9.54E-05	0	0	1.91E-05	0	1.91E-05	3.82E-05	0	0	3.82E-05	3.82E-05	0	5.72E-05	0	0	0	0	0	0	1.91E-05	0	0	k__Bacteria;p__Proteobacteria;c__Alphaproteobacteria;o__Sphingomonadales;f__Sphingomonadaceae;g__Altererythrobacter
OTU_397	0	0	0	3.82E-05	0.000152611	0	0	0	3.82E-05	0.000286145	0	0	0	0	0	7.63E-05	0.000228916	0	0	0	0	0.000171687	0	0	1.91E-05	0	3.82E-05	0	0	0	0	0	0	k__Bacteria;p__Cyanobacteria;c__Cyanobacteriia;o__Chloroplast;f__unidentified_Chloroplast;g__unidentified_Chloroplast
OTU_398	0	0	0	0	0	0	0	0	0	0	0	0	0	0	0	0	0	0	0	0	0	0	0	0	0	0	0	0	0	0	0	0	0	Unknown
OTU_399	0.000133534	0	0	0	0	9.54E-05	0.000133534	0	0	9.54E-05	0	1.91E-05	5.72E-05	3.82E-05	0	7.63E-05	0	1.91E-05	0	0	0	0	0	0	0	0	5.72E-05	0	0	7.63E-05	0	0	0	k__Bacteria;p__Firmicutes;c__Bacilli;o__Lactobacillales;f__Lactobacillaceae;g__Lentilactobacillus;s__Lactobacillus_senioris
OTU_400	0	0	0	0	0	0	0	0	0	0	0	0	0	0.000553213	0	0	0	0	0	0	0	0	1.91E-05	0	0	1.91E-05	0	0	0	0	0	0	0	k__Bacteria;p__unidentified_Bacteria;c__Saccharimonadia;o__Saccharimonadales;f__Saccharimonadaceae;g__TM7a;s__
OTU_401	0	0	0	0	0	0	0	0	0	0	0	0	0	0	0	0	0	0	0	0	0	0	0	0	0	0	0	0	0	0	0	0	0	Unknown
OTU_402	9.54E-05	0	0	0	0	0	3.82E-05	0	0	0	0	0	0	0	0	0	0	0	1.91E-05	0	0	0	0	0	0	0	0	0	0	0	0	0	0	k__Bacteria;p__Firmicutes;c__Bacilli;o__Erysipelotrichales;f__Erysipelotrichaceae;g__Turicibacter;s__Turicibacter_sp_H121
OTU_403	0	0	0	0.000190763	0	0	0	0	0	0	0	0	0	0	0	0.000133534	0	0	0	0	3.82E-05	0.000247992	0	0	0	0	3.82E-05	0	0	0	0	0	0	k__Bacteria;p__Acidobacteriota;c__Acidobacteriae;o__Acidobacteriales;f__Acidobacteriaceae_(Subgroup_1);g__Bryocella;s__
OTU_404	1.91E-05	0	0	0	1.91E-05	0	0	0	0	0	0	0	0	0.000133534	0	0	7.63E-05	0	0	0	0	0	0	0	0	0	0	0	0	0	0	0	0	k__Bacteria;p__Proteobacteria;c__Alphaproteobacteria;o__Rhizobiales;f__Methylopilaceae;g__Methylopila;s__Methylopila_oligotropha
OTU_405	0	0	0	0	0	0	0	0	0	0	0	0	0	0	0	0	0	0	0	0	0	0	0	0	0	0	0	0	0	0	0	0	0	Unknown
OTU_406	0	0	0.000305221	0	0	0	0	0	1.91E-05	0	0	0	0	0	0	0	0	0	0	0	1.91E-05	0	0	0	0	0	0	0	0	0	0	0	0	k__Bacteria;p__Proteobacteria;c__Gammaproteobacteria;o__Xanthomonadales;f__Xanthomonadaceae;g__Thermomonas;s__
OTU_407	0	0	0	0	0	0	0	0	0	1.91E-05	0	0	0	0.000400603	0	0	0	0	0	0	0	0	0	0	0	0	0	0	0	0	0	0	0	k__Bacteria;p__Bacteroidota;c__Bacteroidia;o__Cytophagales;f__Spirosomaceae;g__Dyadobacter;s__
OTU_408	0	0	0	0	0	0	0	0	0	0	0	0	0	0	0	0	0	0	0	0	0	0	0	0	0	0	0	0	0	0	0	3.82E-05	0.001392572	k__Bacteria;p__Bacteroidota;c__Bacteroidia;o__Bacteroidales;f__Muribaculaceae;g__;s__
OTU_409	0	0	0	0	0	0	0	0	0	0	0	0	0	0.000381526	0	0	0	0	0	0	0	0	1.91E-05	0	0	0	0	0	0	0	0	0	0	k__Bacteria;p__Verrucomicrobiota;c__Verrucomicrobiae;o__Opitutales;f__Opitutaceae;g__Diplosphaera;s__
OTU_410	0	0	0	0	0	0	0	0	0	0	0	0	0	0	0	0	0	0	0	0	0	0	0	0	0	0	0	0	0	0	0	0	0	k__Bacteria;p__Myxococcota;c__Polyangia;o__Blfdi19;f__;g__;s__
OTU_411	0	0	0	0	0	0	0	0	0	0	0	0	0	0	0	0	0	0	0	0	0	0	0	0	0	0	0	0	0	0	0	0	0	k__Bacteria;p__Bacteroidota;c__Bacteroidia;o__Bacteroidales;f__Dysgonomonadaceae;g__Petrimonas;s__Petrimonas_mucosa
OTU_412	0	0	0	0	0	0	0	0	0	0	0	0	0	0	0	0	1.91E-05	0	0	0	0	0.000228916	0	0	1.91E-05	0	0	0	0	0	0	0	0	k__Bacteria;p__Proteobacteria;c__Alphaproteobacteria;o__Rhizobiales;f__Beijerinckiaceae;g__1174-901-12;s__
OTU_413	0	0	0.000152611	0	0	0	0	0	3.82E-05	0	0	0	0	0	3.82E-05	0	0	0	0	0	0.000114458	0	0	0	0	0	0	0	0	0	0	0	0	k__Bacteria;p__Proteobacteria;c__Alphaproteobacteria;o__Sphingomonadales;f__Sphingomonadaceae;g__Sphingobium
OTU_414	0	0	0	0	0	0	0	0	0	0	0	0	0	0	0	0	0	0	0	0	0	0	0	0	0	0	0	0	0	0	0	0	0	k__Bacteria;p__Bacteroidota;c__Bacteroidia;o__Chitinophagales;f__Chitinophagaceae;g__Puia;s__
OTU_415	0	0	0	0	0	0	0	0	0	0	0	0	0	0	0	0	0	0	0	0	0	0	0	0	0	0	0	0	0	0	0	0	0	k__Bacteria;p__Bacteroidota;c__Bacteroidia;o__Flavobacteriales;f__NS9_marine_group
OTU_416	0	0	0	0	0	0	0	0	0	0	0	0	0	0	0	0	0	0	0	0	0	0	0	0	0	0	0	0	0	0	0	0	0	k__Bacteria
OTU_417	0	0	0	0	7.63E-05	0	0	0	0	0	0	0	0	0	0	0	9.54E-05	0	1.91E-05	0	0	0	0	0	0	0	0	0	1.91E-05	0	0	0	0	k__Bacteria;p__Firmicutes;c__Bacilli;o__Bacillales;f__Planococcaceae;g__Lysinibacillus;s__Lysinibacillus_sphaericus
OTU_418	0	0	0	0	0	0	0	0	0	0	0	0	0	0	0	0	0	0	0	0	0	0	0	0	0	0	0	0	0	0	0	0	0.0007249	k__Bacteria;p__Firmicutes;c__Bacilli;o__Lactobacillales;f__Carnobacteriaceae;g__Granulicatella;s__
OTU_419	0	0	0	0	5.72E-05	3.82E-05	0	0	0	0	5.72E-05	0	1.91E-05	0.000114458	9.54E-05	0	3.82E-05	0	0	1.91E-05	0	0	0	0	0	0	0	0	0	0	0	0	0	k__Bacteria;p__Proteobacteria;c__Alphaproteobacteria;o__Caulobacterales;f__Caulobacteraceae;g__Asticcacaulis;s__
OTU_420	0.00150703	0.000648595	0.000896587	0.000782129	0.000534137	0.000953816	0.000133534	0.000782129	9.54E-05	0.00150703	0.002766067	0.002327312	0.000610442	0.003033136	0.002289159	0.000591366	0.00742069	0.00295683	0.000381526	0.000591366	0.000476908	0.003872494	0.001812251	0.007229927	0.001106427	0.000763053	0.000495984	0.000953816	0.003376509	0.000324298	3.82E-05	0.000247992	0.001964861	k__Bacteria;p__Proteobacteria;c__Gammaproteobacteria;o__Enterobacterales;f__Enterobacteriaceae;g__Kosakonia;s__Kosakonia_radicincitans
OTU_421	0.000247992	0.00020984	0.000114458	0	0	0	1.91E-05	1.91E-05	0	0	0	0	0	0	0	0	3.82E-05	0	3.82E-05	5.72E-05	3.82E-05	0	1.91E-05	3.82E-05	0	1.91E-05	0	0.000286145	9.54E-05	0	0	0	0	k__Bacteria;p__Proteobacteria;c__Gammaproteobacteria;o__Xanthomonadales;f__Xanthomonadaceae;g__Stenotrophomonas;s__[Pseudomonas]_geniculata
OTU_422	0	0	0	0	0	0	0	0	0	0	0	0	0	0	0	0	0	0	0	0	0	0	0	0	0	0	0	0	0	0	0	0	0.00186948	k__Bacteria;p__Bacteroidota;c__Bacteroidia;o__Bacteroidales;f__Rikenellaceae;g__Alistipes;s__
OTU_423	0.000133534	0	1.91E-05	0	0	0	0	0	0	0	5.72E-05	0	0	0	0	0	0	0	0	0	0	0	0.000286145	0	0	0	0	5.72E-05	0	0	0	0	0	k__Bacteria;p__Bacteroidota;c__Bacteroidia;o__Chitinophagales;f__Chitinophagaceae;g__Edaphobaculum;s__
OTU_424	0	0	0	0	0	1.91E-05	0	0	0	0	0	0	0	0	0	0	0	1.91E-05	0	0	0	0	0	0	0	0	0	0	0	0	0	0	0.001106427	k__Bacteria;p__Firmicutes;c__Bacilli;o__Lactobacillales
OTU_425	0	0	0	0	0	0	0	0	0	0	0	0	0	0	0	0	0	0	0	0	0	0	0	0	0	0	0	0	0	0	0	0	0.001316266	k__Bacteria;p__Proteobacteria;c__Gammaproteobacteria;o__Enterobacterales;f__Pasteurellaceae;g__Haemophilus
OTU_426	0	0	0	0	0	0	1.91E-05	1.91E-05	0	3.82E-05	0	0	0	0	0	0	0	0	1.91E-05	0	0	3.82E-05	0	0	5.72E-05	0	0.000343374	0	0	0	0	0	0	k__Bacteria;p__Cyanobacteria;c__Cyanobacteriia;o__Chloroplast;f__unidentified_Chloroplast;g__unidentified_Chloroplast;s__Capsicum_annuum
OTU_427	0	0	0	0	0	0	0	0	0	0	0	0	0	0	0	0	0	0	0	0	0	0	0	0	0	0	0	0	0	0	0	0	0	Unknown
OTU_428	0	0	0	0	0	0	0	0	0	0	0	0	0	0	0	0	0	0	0	0	0	0	0	0	0	0	0	0	0	0	0	0	0	k__Bacteria;p__Proteobacteria;c__Gammaproteobacteria;o__Steroidobacterales;f__Steroidobacteraceae;g__Steroidobacter;s__
OTU_429	7.63E-05	0	5.72E-05	0	1.91E-05	5.72E-05	1.91E-05	0	1.91E-05	0.000171687	0.000114458	1.91E-05	3.82E-05	0.00036245	1.91E-05	0	1.91E-05	0	0	5.72E-05	0	5.72E-05	7.63E-05	0	0	0	0	0	0	0	0	3.82E-05	3.82E-05	k__Bacteria;p__Proteobacteria;c__Gammaproteobacteria;o__Burkholderiales;f__Comamonadaceae
OTU_430	0.007191774	0.001030122	0.001201808	0.001983938	0.002689762	0.00280422	0.00057229	0.003071288	0.000610442	0.002346388	0.007516072	0.003090365	0.001106427	0.005665668	0.014860457	0.002460846	0.002842372	0.003910646	0.000820282	0.002842372	0.001716869	0.001468877	0.004177715	0.004273097	0.000782129	0.003223899	0.00093474	0.002899601	0.011350413	0.001755022	0.000381526	0.000801206	0.004273097	k__Bacteria;p__Proteobacteria;c__Gammaproteobacteria;o__Enterobacterales;f__Enterobacteriaceae;g__Klebsiella
OTU_431	0	0	0	0	0	0	0	0	0	0	0	0	0	0	0	0	0	0	0	0	0	0	0	0	0	0	0	0	0	0	0	0	0	k__Bacteria
OTU_432	0	0	0	0	0	0	0	0	0	0	0	0	0	0	0	0	0	0	0	0	0	0	0	0	0	0	0	0	0	0	0	0	0	k__Bacteria;p__Proteobacteria;c__Gammaproteobacteria;o__R7C24;f__;g__;s__
OTU_433	1.91E-05	0	0	0	0	0	1.91E-05	0	0	0	0	0	0	0	0	0	0	0	0	0	0	0	0	0	0	0	0	0	0	0	0	7.63E-05	0.000171687	k__Bacteria;p__Firmicutes;c__Clostridia;o__Lachnospirales;f__Lachnospiraceae;g__Agathobacter;s__
OTU_434	0	0	0	1.91E-05	0	0	0	0	0	0.000305221	1.91E-05	0	0	0	0	0	0	0	0	0	0	1.91E-05	0	0	0	0	0	1.91E-05	0	0	0	0	0	k__Bacteria;p__Bacteroidota;c__Bacteroidia;o__Flavobacteriales;f__Weeksellaceae;g__Empedobacter;s__Empedobacter_brevis
OTU_435	0	0	0.000114458	0	0	0	0	0	5.72E-05	0	0	0	0	0	0	0	0	0	0	0	0	0	0	0	0	0	0.000152611	0	0	0	0	0	0	k__Bacteria;p__unidentified_Bacteria;c__Acidobacteriae;o__Acidobacteriales;f__;g__;s__
OTU_436	0	0	0	3.82E-05	0	0	0	0	0	0	0	0	0	0.000247992	0	0	0	0	0	0	3.82E-05	0	0	0	0	1.91E-05	0	0	0	0	0	0	0	k__Bacteria;p__Proteobacteria;c__Alphaproteobacteria;o__Rhizobiales;f__unidentified_Rhizobiales;g__Bauldia;s__
OTU_437	0	0	0	0	0	0	0	0	0	0	0	0	0	0	0	0	0	0	0	0	0	0	0	0	0	0	0	0	0	0	0	0	0	k__Bacteria
OTU_438	0	0	0	0	0	0	0	0	0	0	0	0	0	0	0	0	0	0	0	0	0	0	0	0	0	0	0	3.82E-05	0	0	0	0	0	k__Bacteria;p__Actinobacteria;c__unidentified_Actinobacteria;o__Streptosporangiales;f__Nocardiopsaceae;g__Thermobifida;s__
OTU_439	0	0	0	0	0	0	0	0	0	0	0	0	0	0	0	0	0	0	0	0	0	0	0	0	0	0	0	0	0	0	0	0	0	k__Bacteria;p__unidentified_Bacteria;c__Verrucomicrobiae;o__Verrucomicrobiales;f__Verrucomicrobiaceae;g__;s__
OTU_440	0	0	1.91E-05	0	0	0	0	0.000133534	0	0	0	0	0	0	0	0	0	0	0	0	0	0	0	0	0	0	5.72E-05	0	0	0	0	3.82E-05	0	k__Bacteria;p__Bacteroidota;c__Bacteroidia;o__Sphingobacteriales;f__Sphingobacteriaceae;g__Sphingobacterium;s__Sphingobacterium_sp_2c-3
OTU_441	0	0	0	0	0	0	0	0	0	0	0	0	0	0	0	0	0	0	0	0	0	0	0	0	0	0	0	0	0	0	0	0	0	k__Bacteria;p__Proteobacteria;c__Gammaproteobacteria;o__Burkholderiales;f__B1-7BS;g__;s__
OTU_442	0	0	0	0	1.91E-05	0	0	0	0	0	1.91E-05	0	0	0	0	0	0	0	0	0	0	0	0	0	0	0	0	0	0	0	0	0	0	k__Bacteria;p__Actinobacteria;c__unidentified_Actinobacteria;o__Kineosporiales;f__Kineosporiaceae
OTU_443	0	0	0	0	0	0	0	0	0	0	0	0	0	0	0	0	0	0	0	0	0	0	0	0	0	0	0	0	0	0	0	0	0	k__Bacteria;p__Proteobacteria;c__Alphaproteobacteria;o__Sphingomonadales;f__Sphingomonadaceae;g__DSSF69;s__
OTU_444	0	0	0	0	0	0	0	0	0	0	0	0	0	0	0	0	0	0	0	0	0	0	0	0	0	0	0	0	0	0	0	0	0.00129719	k__Bacteria;p__Firmicutes;c__Negativicutes;o__Veillonellales-Selenomonadales;f__Veillonellaceae;g__Veillonella
OTU_445	0	0	0	0	0	0	0	0	0	0	0	0	0	0	0	0	0	0	0	0	0	0	0	0	0	0	0	0	0	0	0	0	0	k__Bacteria;p__Bacteroidota;c__Bacteroidia
OTU_446	7.63E-05	0	0	0	0	0	0	1.91E-05	0	0	0	0	5.72E-05	0.000190763	0	0	0	0	0	0	0	1.91E-05	7.63E-05	0	0	0	0	9.54E-05	0	0	0	0	0	k__Bacteria
OTU_447	0	0	0	0	0	0	0	0	0	0	0	0	0	0	0	0	0	0	0	0	0	0	0	0	0	0	0	0	0	0	0	0	0	k__Bacteria;p__Verrucomicrobiota;c__Verrucomicrobiae;o__Pedosphaerales;f__Pedosphaeraceae;g__;s__
OTU_448	0.001182732	5.72E-05	0.000133534	9.54E-05	0.00020984	0.000114458	1.91E-05	7.63E-05	3.82E-05	7.63E-05	0.000782129	1.91E-05	0.000839358	0.000152611	0.000763053	7.63E-05	0.000133534	7.63E-05	3.82E-05	0.000343374	0	0.000152611	9.54E-05	0	9.54E-05	0	0	0	0.000171687	0.000324298	0	1.91E-05	0	k__Bacteria;p__Proteobacteria;c__Alphaproteobacteria;o__Rhizobiales;f__Beijerinckiaceae;g__Methylobacterium-Methylorubrum;s__Methylobacterium_aquaticum
OTU_449	0	0	0	0	0	0	0	0	0	0	0	0	0	0	9.54E-05	0	3.82E-05	0	0	1.91E-05	0	0	0	0	0	0	0	0	0	0	0	0	0	k__Bacteria;p__Proteobacteria;c__Gammaproteobacteria;o__Pseudomonadales;f__Moraxellaceae;g__Enhydrobacter;s__Moraxella_osloensis
OTU_450	0	3.82E-05	0	1.91E-05	0	0	0	0	0	0	3.82E-05	0	0	1.91E-05	0	0	0	0	0	0	0	0	0.000114458	0	0	0	0	0	0	0	0	0	0	k__Bacteria;p__Actinobacteria;c__unidentified_Actinobacteria;o__Propionibacteriales;f__Nocardioidaceae;g__Nocardioides;s__Nocardioides_zeae
OTU_451	0	0	0	0	0	0	0	0	0	0	0	0	0	0	0.000419679	0	0	0	0	0	0	0	0	0	0	0	0	0	0	0	0	0	0	k__Bacteria
OTU_452	0	0	0	0	0	0	0	0	0	0	0	0	0	0	0	0	0	0	0	0	0	0	0	0	0	0	0	0	0	0	0	0	0	k__Bacteria;p__Actinobacteria;c__unidentified_Actinobacteria;o__Micromonosporales;f__Micromonosporaceae;g__Longispora;s__
OTU_453	0	0	0	0	0	0	0	0	0	0	0	0	0	0	0	0	0	0	0	0	0	0	0	0	0	0	0	0	0	0	0	0	0	k__Bacteria;p__Firmicutes;c__Bacilli;o__Paenibacillales;f__Paenibacillaceae
OTU_454	0	0	0	3.82E-05	0	0	0	0	0	0	0.000190763	0	0	0	0	0	0	0	0	0	0	0	0	1.91E-05	1.91E-05	0	0	0	0	0	0	0	0	k__Bacteria;p__Bacteroidota;c__Bacteroidia;o__Cytophagales;f__Spirosomaceae;g__Spirosoma;s__Spirosoma_oryzae
OTU_455	0	0	0	0	0	0	0	0	0	0	0	0	0	1.91E-05	0	1.91E-05	5.72E-05	0	0	0	0	0	0	0	0	0.000553213	0	0	0	0	0	0	0	k__Bacteria
OTU_456	0	0	0	0	0	0	0	0	0	0	0	0	0	0	0	0	0	0	0	0	0	0	0	0	0	0	0	0	0	0	0	0	0.001030122	k__Bacteria;p__Firmicutes;c__Clostridia;o__Lachnospirales;f__Lachnospiraceae
OTU_457	0	0	0	0	0	0	0	0	0	0	1.91E-05	0	0	0	0	0	0	0	0	0	0	0	0	0	0	0	0	0	0	0	0	0	0	k__Bacteria;p__Firmicutes;c__Clostridia;o__Lachnospirales;f__Lachnospiraceae;g__Blautia;s__
OTU_458	0	1.91E-05	0	0	5.72E-05	0.000171687	0	0	0	0.000114458	0	1.91E-05	0	0	0	0	0	5.72E-05	0	0	3.82E-05	0	0	0	0	9.54E-05	0	0	0	3.82E-05	0	0	0	k__Bacteria
OTU_459	0	0	0	0	0	0	0	0	0	0	0	0	0	0	0	0	0	0	0	0	0	0	0	0	0	0	0	0	0	0	0	0	0	Unknown
OTU_460	0	0	0	0	0	0	0	0	0	0	0	0	0	0	0	0	0	0	0	0	0	0	0	0	0	0	1.91E-05	0	0	0	0	0	0	k__Bacteria;p__Chlamydiae;c__unidentified_Chlamydiae;o__Chlamydiales;f__Simkaniaceae;g__Candidatus_Fritschea
OTU_461	0	0	0	0	0	0	0	0	1.91E-05	0	1.91E-05	0	0	0.00020984	5.72E-05	0	0	0	0	0	1.91E-05	0	0	0	0	0	0	9.54E-05	1.91E-05	0	5.72E-05	0	0	k__Bacteria;p__Actinobacteria;c__unidentified_Actinobacteria;o__Micrococcales;f__Microbacteriaceae
OTU_462	1.91E-05	0	3.82E-05	0	0	0	0	0	0	0	0	0	5.72E-05	0	0	0	0	0	0	0	0	0	0	0	1.91E-05	0	0	0.000152611	3.82E-05	5.72E-05	3.82E-05	5.72E-05	7.63E-05	k__Bacteria;p__Actinobacteria;c__unidentified_Actinobacteria;o__Streptomycetales;f__Streptomycetaceae;g__Streptomyces
OTU_463	0	0	0	1.91E-05	0	0	0	1.91E-05	0	0	5.72E-05	0	0	1.91E-05	3.82E-05	5.72E-05	0	0	0	0.000133534	0	0	3.82E-05	0	0	0	0	0	5.72E-05	0	0	0	0	k__Bacteria;p__Proteobacteria;c__Gammaproteobacteria;o__Xanthomonadales;f__Rhodanobacteraceae
OTU_464	0	0	0	0	0	0	0	0	0	0	0	0	0	0	0	0	0	0	0	0	0	0	0	0	0	0	0	0	0	0	0	0	0	k__Bacteria;p__Proteobacteria;c__Gammaproteobacteria;o__Burkholderiales;f__Nitrosomonadaceae;g__Nitrosomonas
OTU_465	0	0	0	0	0	0	0	0	0	0	0	0	0	0	0	0	0	0	0	0	0	0	0	0	0	0	0	0	0	0	0	0	0	Unknown
OTU_466	0	0	0	0	0	0	0	0	0	0	0	0	0	0	0	0	0	0	0	0	0	0	0	0	0	0	0	0	0	0	0	0	0	k__Bacteria
OTU_467	7.63E-05	0	5.72E-05	0	0	0	0	1.91E-05	7.63E-05	0	0	0	0	0	1.91E-05	0	0	0	1.91E-05	0	3.82E-05	0	0	0	0	0	0	0	0	0	0	0	0	k__Bacteria;p__Firmicutes;c__Clostridia;o__Clostridiales;f__Clostridiaceae;g__Clostridium_sensu_stricto_1;s__Clostridium_butyricum
OTU_468	0	9.54E-05	3.82E-05	3.82E-05	3.82E-05	0	0	0	1.91E-05	0.00036245	3.82E-05	0	5.72E-05	0.000114458	1.91E-05	0	0	0	0	0	0	0	0	0	0	0	0	0.000267069	1.91E-05	1.91E-05	5.72E-05	0	9.54E-05	k__Bacteria;p__Bacteroidota;c__Bacteroidia;o__Sphingobacteriales;f__Sphingobacteriaceae;g__Sphingobacterium
OTU_469	0	0	0	0	0	0	0	0	0	0	0	0	0	0	0	0	0	0	0	0	0	0	0	0	0	0	0	0.000305221	0	0	1.91E-05	0	0	k__Bacteria;p__Actinobacteria;c__unidentified_Actinobacteria;o__Pseudonocardiales;f__Pseudonocardiaceae;g__Saccharopolyspora;s__Saccharopolyspora_hordei
OTU_470	0	0	0	0	0	0	0	0	0	0	0	0	0	0	0	0	0	0	0	0	0	0	0	0	0	0	0	0	0	0	0	0	0	k__Bacteria;p__unidentified_Bacteria;c__Blastocatellia;o__Blastocatellales;f__Blastocatellaceae;g__;s__
OTU_471	0	0	0.000247992	0	0	0	0	0	5.72E-05	0	0	0	0	0	0	0	0	0	0	0	7.63E-05	0	0	0	0	0	0	0	0	0	0	0	0	k__Bacteria;p__Proteobacteria;c__Alphaproteobacteria;o__Rhizobiales;f__Methyloligellaceae;g__;s__
OTU_472	0	0	0	0	0	0	0	0	0	0	0	0	0	0	1.91E-05	0	0	0	0	0	0	0	0	0	0	0	0	0	0	0	0	3.82E-05	0.000820282	k__Bacteria;p__Deferribacteres;c__unidentified_Deferribacteres;o__Deferribacterales;f__Deferribacteraceae;g__Mucispirillum
OTU_473	0	0	0	0	0	0	0	0	0	0	0	0	0	0	0	0	0	0	0	0	0	0	0	0	0	0	0	0	0	0	0	0	0.00202209	k__Bacteria;p__Bacteroidota;c__Bacteroidia;o__Bacteroidales;f__Rikenellaceae;g__Rikenellaceae_RC9_gut_group;s__
OTU_474	0	0	0	0	0.000190763	1.91E-05	3.82E-05	1.91E-05	7.63E-05	1.91E-05	1.91E-05	0	0	5.72E-05	0	0	0	0	0	0	0	0	0	0	0	0	0	0	0	0	3.82E-05	0	1.91E-05	k__Bacteria;p__Bacteroidota;c__Bacteroidia;o__Sphingobacteriales;f__Sphingobacteriaceae;g__Pedobacter
OTU_475	0	0	0	0	1.91E-05	0	0	1.91E-05	0	0	0	0	0	0	0	0	3.82E-05	0	0	0	0	0	0	0	0	0	0	0	0	0	0	0	0	k__Bacteria;p__Proteobacteria;c__Gammaproteobacteria;o__Pseudomonadales;f__Pseudomonadaceae;g__Azotobacter;s__Azotobacter_chroococcum
OTU_476	0	0	0	0	0	0	0	0	0	0	0	0	0	0	0	0	0	0	0	0	0	0	0	0	0	0	0	0	0	0	0	0	0	k__Bacteria;p__Proteobacteria;c__Alphaproteobacteria;o__Parvibaculales;f__Parvibaculaceae;g__Rhodoligotrophos;s__
OTU_477	0	0	0	0	0	0	0	0	0	0	0	0	0	0	0	0	0	0	0	0	0	0	0	0	0	0	0	0	0	0	0	0	0	k__Bacteria;p__Actinobacteria;c__unidentified_Actinobacteria;o__Corynebacteriales;f__Nocardiaceae;g__Williamsia;s__Williamsia_herbipolensis
OTU_478	0	0	0	0	0	0	0	0	0	0	0	0	0	0	0	0	0	0	0	0	0	0	0	0	0	0	0	0	0	0	0	0	0	Unknown
OTU_479	0	0	0	0	0	0	0	0	0	0	0	0	0	0	0	0	0	0	0	0	0	0	0	0	0	0	0	0	0	0	0	0	0	k__Bacteria;p__Actinobacteria;c__unidentified_Actinobacteria;o__Micrococcales;f__Bogoriellaceae;g__Georgenia
OTU_480	0	0	3.82E-05	0	0	0	0	0	0	0	0	0	0	9.54E-05	0	0	3.82E-05	0	0	0	0	0	0	0	0	3.82E-05	0	0	0	0	0	0	0	k__Bacteria;p__unidentified_Bacteria;c__Alphaproteobacteria;o__Rhodospirillales;f__;g__;s__
OTU_481	0	0	0	0	0	0	0	0	0	0	0	0	0	0	0	0	0	0	0	0	0	0	0	0	0	0	3.82E-05	0	0	0	0	0	0	k__Bacteria;p__Bacteroidota;c__Bacteroidia;o__Flavobacteriales;f__Flavobacteriaceae
OTU_482	0	0	0	0	0	0	0	0	0	0	0	0	0	0	0	0	0	0	0	0	0	0	0	0	0	0	0	0.000171687	1.91E-05	0	0	0	0	k__Bacteria;p__Firmicutes;c__Bacilli;o__Lactobacillales;f__Lactobacillaceae;g__Lacticaseibacillus;s__Lactobacillus_pantheris
OTU_483	0	0	0	0	0	0	0	0	0	0	0	0	0	5.72E-05	0	0	0	0	0	0	1.91E-05	0	0.000343374	0	0	0	0	0	0	0	0	0	0	k__Bacteria;p__Verrucomicrobiota;c__Verrucomicrobiae;o__Chthoniobacterales;f__Xiphinematobacteraceae;g__Candidatus_Xiphinematobacter;s__
OTU_484	0	0	0	0	0	0	0	0	0	0	0	0	0	0	0	0	0	0	0	0	0	0	0	0	0	0	0	0	0	0	0	0	0	k__Bacteria;p__Firmicutes;c__Clostridia;o__Oscillospirales;f__Hungateiclostridiaceae;g__HN-HF0106;s__
OTU_485	0	0	0	0	0	0	0	0	0	0	0	0	0	0	0	0	0	0	0	0	0	0	0	0	0	0	0	0	0	0	0	0	0	k__Bacteria;p__Proteobacteria;c__Alphaproteobacteria;o__Rhodobacterales;f__Rhodobacteraceae;g__Palleronia-Pseudomaribius;s__Palleronia_soli
OTU_486	0	0	0	0	0	0	0	0	0	0	0	0	0	0	0	0	0	0	0	0	0	0	0	0	0	0	0	0	0	0	0	0	0.00020984	k__Bacteria;p__Bacteroidota;c__Bacteroidia;o__Bacteroidales;f__Prevotellaceae;g__Prevotella_7;s__Prevotella_melaninogenica
OTU_487	0	0	0	0	0	0	0	0	0	0	0	0	0	0	0	0	0	0	0	1.91E-05	0	0	0	0	0	0	0	0	0	0	1.91E-05	3.82E-05	1.91E-05	k__Bacteria;p__Bacteroidota;c__Bacteroidia;o__Bacteroidales;f__Bacteroidaceae;g__Bacteroides;s__Bacteroides_vulgatus
OTU_488	0	0	0	0	0	0	0	0	0	0	0	0	0	0	0	0	0	0	0	0	1.91E-05	0	0	0	0	0	0	0	0	0	0	0	0	k__Bacteria;p__Proteobacteria;c__Gammaproteobacteria;o__Pseudomonadales;f__Moraxellaceae;g__Acinetobacter;s__Acinetobacter_haemolyticus
OTU_489	7.63E-05	0	0	5.72E-05	0	0	0	3.82E-05	0	0	0	3.82E-05	0	0	5.72E-05	3.82E-05	0	0	0	1.91E-05	0	0	0	0	0	0	0	0.000152611	1.91E-05	1.91E-05	0	0	0.000190763	k__Bacteria;p__Firmicutes;c__Bacilli;o__Lactobacillales;f__Streptococcaceae;g__Lactococcus
OTU_490	0	0	0	0	0	0	0	0	0	0	0	0	0	0	0	0	0	0	0	0	0	0	0	0	0	0	0	0	0	0	0	0	0	k__Bacteria;p__Firmicutes;c__Limnochordia;o__Limnochordales;f__Limnochordaceae;g__;s__
OTU_491	0	0	0	0	0	0	0	0	0	0	0	0	0	1.91E-05	0	0	0	0	0	1.91E-05	0	0	0	0	1.91E-05	0	0	0	1.91E-05	0	0	0	0	k__Bacteria;p__Actinobacteria;c__unidentified_Actinobacteria;o__Corynebacteriales;f__Nocardiaceae;g__Rhodococcus;s__Rhodococcus_corynebacterioides
OTU_492	0	0	0	9.54E-05	0	0	0	0	0	3.82E-05	0	0	0	0	0	5.72E-05	0	0	0	0	3.82E-05	0.000267069	1.91E-05	1.91E-05	0	0	0	0	0	0	0	0	0	k__Bacteria;p__Proteobacteria;c__Alphaproteobacteria;o__Sphingomonadales;f__Sphingomonadaceae;g__Sphingomonas
OTU_493	0	0	0	0	0	0	0	0	0	0	0	0	0	0	3.82E-05	0	0	0	0	0	0	0	0	0	0	0	0	0	0	0	0	0	0.001030122	k__Bacteria;p__Bacteroidota;c__Bacteroidia;o__Bacteroidales;f__Rikenellaceae;g__Rikenella;s__
OTU_494	0	0	0	0	0	0	0	0	0	0	0	0	0	0	0	0	0	0	0	0	0	0	0	0	0	0	0	0	0	0	0	0	0	k__Bacteria;p__unidentified_Bacteria;c__Alphaproteobacteria;o__;f__;g__;s__
OTU_495	0	0	0	0	0	0	0	0	0	0	0	0	0	0	0	0	0	0	0	0	0	0	0	0	0	0	0	0	0	0	0	9.54E-05	0.00150703	k__Bacteria;p__Bacteroidota;c__Bacteroidia;o__Bacteroidales;f__Muribaculaceae;g__;s__
OTU_496	0	0	0	0	0	0	0	0	0	0	0	0	0	0	0	0	3.82E-05	0	0	0	0	0.000267069	0	0	0	0	0	1.91E-05	0	0	0	0	0	k__Bacteria;p__Proteobacteria;c__Alphaproteobacteria;o__Acetobacterales;f__Acetobacteraceae
OTU_497	0	0	0	0	0	0	0	0	0	0	0	0	0	0	0	0	0	0	0	0	0	0	0	0	0	0	0	0	0	0	0	0	0	k__Bacteria
OTU_498	7.63E-05	0	5.72E-05	0	0	1.91E-05	3.82E-05	0	0	0	1.91E-05	0	1.91E-05	7.63E-05	0	0	0	0	0	0	1.91E-05	0	0	0	3.82E-05	3.82E-05	0	0	0	0	5.72E-05	0	0	k__Bacteria;p__Actinobacteriota;c__Thermoleophilia;o__Solirubrobacterales;f__Solirubrobacteraceae;g__Patulibacter;s__
OTU_499	0	0	0	0	0	0	0	0	0	0	0	0	0	0	0	0	0	0	0	0	0	0	0	0	0	0	0	0	0	0	0	0	0	k__Bacteria;p__Bacteroidota;c__Bacteroidia;o__Chitinophagales;f__Chitinophagaceae;g__Edaphobaculum;s__
OTU_500	0	0	0	0	0	0	0	0	0	0	0	0	0	0	0	0	0	0	0	0	0	0	0	0	0	0	0	0	0	0	0	0	0	k__Bacteria;p__Myxococcota;c__Polyangia;o__Polyangiales;f__Polyangiaceae;g__Sorangium
OTU_501	0	0	3.82E-05	0	0	0	0	0	0	3.82E-05	3.82E-05	0	0	0	0	0	0	0	0	0	0	3.82E-05	9.54E-05	1.91E-05	0	0	0	3.82E-05	0	0	0	0	3.82E-05	k__Bacteria;p__Proteobacteria;c__Gammaproteobacteria;o__Pseudomonadales;f__Moraxellaceae;g__Acinetobacter;s__Acinetobacter_junii
OTU_502	0	0	0	0	0	0	0	0	0	0	0	0	0	0	0	0	0	0	0	0	0	0	0	0	0	0	0	0	0	0	0	0	0	k__Bacteria;p__Chloroflexi;c__OLB14;o__;f__;g__;s__
OTU_503	0	0	0	0	0	0	0	0	0	0	0	0	0	0	0	0	1.91E-05	0	0	9.54E-05	0	1.91E-05	0	0	1.91E-05	5.72E-05	0	0.000190763	0	0	0	0	0	k__Bacteria;p__Firmicutes;c__Bacilli;o__Lactobacillales;f__Lactobacillaceae;g__Pediococcus
OTU_504	0	0	0	0	0	0	0	0	0	0	0	0	0	0	0	0	0	0	0	0	0	0	0	0	0	0	0	0	0	0	0	0	0	k__Bacteria;p__Firmicutes;c__Limnochordia;o__Limnochordales;f__Limnochordaceae;g__;s__
OTU_505	0	0	0	0	0	0	0	0	0	0	0	0	0	0	0	0	0	0	0	0	0	0	0	0	0	0	0	0	0	0	0	0	0	k__Bacteria;p__Proteobacteria;c__Alphaproteobacteria;o__Acetobacterales;f__Acetobacteraceae;g__Craurococcus-Caldovatus
OTU_506	0	0	0	0	0	0	0	0	0	0	0	0	0	0	0	0	0	0	0	0	0	0	0	0	0	0	0	0	0	0	0	0	0	k__Bacteria;p__Firmicutes;c__Clostridia;o__Oscillospirales;f__Hungateiclostridiaceae;g__HN-HF0106;s__
OTU_507	0	0	0	0	0	0	0	0	0	0	0	0	0	0	0	0	0	0	0	0	0	0	0	0	0	0	0	0	0	0	0	0	0	k__Bacteria;p__unidentified_Bacteria;c__Bacilli;o__;f__;g__;s__
OTU_508	0	0	0	0	0	0	0	0	0	3.82E-05	0	0	1.91E-05	0	0	0	0	0	0	0	0	0.000228916	0	0	0.000114458	0	0.000152611	0	0	0	0	0	0	k__Bacteria;p__Cyanobacteria;c__Cyanobacteriia;o__Chloroplast;f__;g__;s__
OTU_509	0	0	5.72E-05	0	0	0	0	0	0	5.72E-05	0	0	0	0	0	0	0	0	0	0	0	0	0	0	0	0	0	0.000228916	0	0	0	0	0	k__Bacteria;p__Proteobacteria;c__Alphaproteobacteria;o__Caulobacterales;f__Caulobacteraceae;g__Asticcacaulis
OTU_510	0	0	0	0	0	0	0	0	0	0	0	0	0	0	0	0	0	3.82E-05	0	0	0	0	0	0	0	0	0	0	0	0	0	0	0	k__Bacteria;p__Actinobacteria;c__unidentified_Actinobacteria;o__Corynebacteriales;f__Corynebacteriaceae;g__Corynebacterium;s__Corynebacterium_xerosis
OTU_511	0	0	0.000152611	0	0	0	0	0	9.54E-05	0	0	0	0	0	0	0	0	0	0	0	9.54E-05	0	0	0	0	0	3.82E-05	0	0	0	0	0	0	k__Bacteria;p__unidentified_Bacteria;c__Acidobacteriae;o__Acidobacteriales;f__;g__;s__
OTU_512	0	0	0	0	0	0	0	0	0	0	0	0	0	0	0	0	0	0	0	0	0	0	0	0	0	0	0	0	0	0	0	0	0.000896587	k__Bacteria;p__Bacteroidota;c__Bacteroidia;o__Bacteroidales;f__Muribaculaceae;g__;s__
OTU_513	3.82E-05	0	0	0	0	0	0	0	0	0	0	0	0	0	0	1.91E-05	0	0	0	0	0	0	0	0	0	0	0	0	0	0	0	0	0	k__Bacteria;p__Firmicutes;c__Bacilli;o__Paenibacillales;f__Paenibacillaceae;g__Paenibacillus
OTU_514	0	0	0.000114458	0	0	0	0	0	1.91E-05	0	0	0	0	0	9.54E-05	0	0	0	0	0	3.82E-05	0	0	0	0	0	0	0	1.91E-05	0	0	3.82E-05	7.63E-05	k__Bacteria;p__Firmicutes;c__Bacilli;o__Bacillales;f__Bacillaceae;g__Bacillus;s__Bacillus_anthracis
OTU_515	0	0	7.63E-05	0	0	0	0	0	1.91E-05	0	0	0	0	0	0	0	0	0	0	0	7.63E-05	0	0	0	0	0	0	0	0	0	0	0	0	k__Bacteria;p__unidentified_Bacteria;c__Alphaproteobacteria;o__unidentified_Alphaproteobacteria;f__unidentified_Alphaproteobacteria;g__unidentified_Alphaproteobacteria
OTU_516	0	0	0	0	0	0	0	0	0	1.91E-05	0	3.82E-05	0	0	0	0	0	0	0	0	0	0	0	0	0	0	3.82E-05	0	0	0	0	0	0	k__Bacteria;p__Cyanobacteria;c__Cyanobacteriia;o__Chloroplast;f__unidentified_Chloroplast;g__unidentified_Chloroplast
OTU_517	0	0	0	0	0	0	0	0	0	0	0	0	0	0	0	0	0	0	0	0	0	0	0	0	0	0	0	0	0	0	0	0.000438755	0	k__Bacteria;p__Verrucomicrobiota;c__Verrucomicrobiae;o__Verrucomicrobiales;f__Akkermansiaceae;g__Akkermansia;s__Akkermansia_muciniphila
OTU_518	1.91E-05	0	0	0	5.72E-05	0	0	0	0	0	0	0	0	0	0	0	0	0	0	0	0	0	0	0	0	0	0	0	0	0	0.000190763	0	0.000171687	k__Bacteria;p__Bacteroidota;c__Bacteroidia;o__Cytophagales;f__Spirosomaceae;g__Leadbetterella;s__
OTU_519	0	0	0	0	0	0	0	0	0	0	0	0	0	0	0	0	0	0	0	0	0	0	0	0	0	0	0	0	0	0	0	0	0	k__Bacteria;p__Firmicutes;c__Bacilli;o__Bacillales;f__Bacillaceae;g__Sinibacillus;s__Sinibacillus_soli
OTU_520	0	0	0	0	0	0	0	0	0	0	0	0	0	0	0	0	0	0	0	0	0	0	0	0	0	0	0	0	0	0	0	0	0	k__Bacteria;p__Proteobacteria;c__Gammaproteobacteria;o__Pseudomonadales;f__Cellvibrionaceae;g__Aestuariicella;s__
OTU_521	0	0	0	0	0	0	0	0	0	0	0	0	0	0	0	0	0	0	0	0	0	0	0	0	0	0	0	0	0	0	0	0	0	k__Bacteria;p__Chloroflexi;c__Anaerolineae;o__SBR1031;f__A4b;g__;s__
OTU_522	0	0	0	0	0	0	0	0	0	0	0	0	0	0	0	0	0	0	0	0	0	0	0	0	0	0	0	0	0	0	0	0	0	k__Bacteria;p__Firmicutes;c__Limnochordia;o__Limnochordales;f__Limnochordaceae;g__;s__
OTU_523	0	0	0	0	0	0	0	0	0	0	0	0	0	0	0	0	0	0	0	0	0	0	0	0	0	0	0	0	0	0	0	0	0	k__Bacteria
OTU_524	0.000133534	0	0	0	0	0	0	0	0	0	0	0	0	0	0	0	0	0	0	0	0	0	0	0	0	0	0	0	0	0	0	0	0	k__Bacteria;p__Firmicutes;c__Clostridia;o__Peptostreptococcales-Tissierellales;f__Family_XI;g__Soehngenia;s__
OTU_525	0	0	0	0	0	0	0	0	0	0	0	0	0	0	0	0	0	0	0	0	0	0	0	0	0	0	0	0	0	0	0	0	0	k__Bacteria
OTU_526	0	1.91E-05	0	0	0	0	0	3.82E-05	0	0	0	0	0	0	0	0	0	0	0	0	0	0	0	0	0	0	0	0	0	0	0	0	0.0007249	k__Bacteria;p__Bacteroidota;c__Bacteroidia;o__Cytophagales;f__Spirosomaceae;g__Leadbetterella;s__
OTU_527	0	0	0	0	0	0	0	0	0	0	0	0	0	0	0	0	0	0	0	0	0	0	0	0	0	0	0	0	0	0	0	0	0	k__Bacteria
OTU_528	0	0	0	0	0	0	0	0	0	0	0	0	0	0	0	0	0	0	0	0	0	0	0	0	0	0	0	0	0	0	0	0	0	k__Bacteria;p__Firmicutes;c__Limnochordia;o__Limnochordales;f__Limnochordaceae;g__;s__
OTU_529	0	0	0	0	0	0	0	0	0	0	0	0	0	0	0	0	0	0	0	0	0	0	0	0	0	0	0	0	0	0	0	0	0	k__Bacteria
OTU_530	0	0	0	0	0	0	0	0	0	0	0	0	0	0	0	0	0	0	0	0	0	0	0	0	0	0	0	0	0	0	0	0	0	k__Bacteria;p__unidentified_Bacteria;c__Fibrobacteria;o__Fibrobacterales;f__Fibrobacteraceae;g__;s__
OTU_531	0	0	0	0	0	0	0	0	0	0	0	0	0	0	0	0	0	0	0	0	0	0	0	0	0	0	0	0	0	0	0	0	0	k__Bacteria
OTU_532	0	0	0	0	0	0	0	0	0	0	0	0	0	0	0	0	3.82E-05	0	0	0	0	0	0	0	0	0	5.72E-05	0	0	0	0	0	0	k__Bacteria;p__Proteobacteria;c__Alphaproteobacteria;o__Rhizobiales;f__Beijerinckiaceae;g__Microvirga;s__
OTU_533	0	0	7.63E-05	0	0	0	0	0	0	0	0	0	0	0	1.91E-05	0	0	0	5.72E-05	0	0	0	1.91E-05	0	0	0	0	0	0	0	0	0	0	k__Bacteria;p__Proteobacteria;c__Gammaproteobacteria;o__Enterobacterales;f__Aeromonadaceae;g__Aeromonas
OTU_534	0	0	0	0	0	0	0	0	0	0	0	0	0	0	0	0	0	0	0	0	0	0	0	0	0	0	0	0	0	0	0	0	0	k__Bacteria;p__Verrucomicrobiota;c__Verrucomicrobiae;o__Pedosphaerales;f__Pedosphaeraceae;g__Oikopleura;s__
OTU_535	0	0	0	0	5.72E-05	0	0	0	0	0	1.91E-05	3.82E-05	0	0.000228916	3.82E-05	0	5.72E-05	1.91E-05	0	0	0	0	1.91E-05	0	0	0	0	0	1.91E-05	0	0	0	0	k__Bacteria;p__Proteobacteria;c__Alphaproteobacteria;o__Acetobacterales;f__Acetobacteraceae;g__Roseomonas;s__Roseomonas_sp
OTU_536	0	0	0	0	0	0	0	0	0	0	0	0	0	0	0	0	0	0	0	0	0	0	0	0	0	0	0	0	0	0	0	0	0	k__Bacteria;p__Firmicutes;c__Limnochordia;o__Limnochordales;f__Limnochordaceae;g__;s__
OTU_537	0	0	0	0	0	0	0	0	0	0	0	0	0	0	0	0	0	0	0	0	0	0	0	0	0	0	0	0	0	0	0	0	0	k__Bacteria;p__Proteobacteria;c__Gammaproteobacteria;o__Pseudomonadales;f__Pseudohongiellaceae;g__BIyi10;s__
OTU_538	5.72E-05	0	0	0	5.72E-05	0	3.82E-05	0	0	0	0	0	0	1.91E-05	0	0	0.000133534	0	3.82E-05	0	3.82E-05	0	0	0	0	0	1.91E-05	0	0	0	0	0	0	k__Bacteria;p__Proteobacteria;c__Gammaproteobacteria;o__Burkholderiales;f__Comamonadaceae;g__Aquabacterium;s__
OTU_539	0	0	0	0	0	0	0	0	0	0	0	0	0	0	0	0	0	0	0	0	0	0	0	0	0	0	0	0	0	0	0	0.000305221	0	k__Bacteria;p__Firmicutes;c__Clostridia;o__Oscillospirales;f__Ruminococcaceae;g__Ruminococcus;s__
OTU_540	0	0	0	0	0	0	0	0	0	0	0	0	0	0	0	0	0	0	0	0	0	0	0	0	0	0	0	0	0	0	0	0	0	k__Bacteria
OTU_541	0	0	0	0	0	0	0	0	0	0	0	0	0	0	0	0	0	0	0	0	0	0	0	0	0	0	0	0	0	0	0	0	0	k__Bacteria;p__Verrucomicrobiota;c__Verrucomicrobiae;o__Verrucomicrobiales;f__Rubritaleaceae;g__Luteolibacter;s__
OTU_542	0	0	0	0	0	0	0	0	0	0	0	0	0	0	0	0	0	0	0	0	0	0	0	0	0	0	0	0	0	0	0	0	0	k__Bacteria;p__Proteobacteria;c__Alphaproteobacteria;o__Ferrovibrionales;f__Ferrovibrionaceae;g__Ferrovibrio;s__
OTU_543	0	0	0	0	0	0	0	0	0	0	0	0	0	0	0	0	0	0	0	0	0	0	0	0	0	0	0	5.72E-05	0	0	0	0	0	k__Bacteria;p__Bacteroidota;c__Bacteroidia;o__Flavobacteriales;f__Flavobacteriaceae;g__Flavobacterium;s__
OTU_544	0	0	0	0	0	0	0	0	0	0	0	0	0	0	0	0	0	0	0	0	0	0	0	0	0	0	0	0	0	0	0	0	0	k__Bacteria;p__Proteobacteria;c__Gammaproteobacteria;o__Burkholderiales;f__Alcaligenaceae;g__Castellaniella;s__
OTU_545	0	0	0	0	0	0	0	0	0	0	0	0	0	0	0	0	0	0	0	0	0	0	0	0	0	0	0	0	0	0	0	0	0	k__Bacteria;p__Proteobacteria;c__Gammaproteobacteria;o__Pseudomonadales;f__Moraxellaceae;g__Acinetobacter;s__Acinetobacter_venetianus
OTU_546	0	0	1.91E-05	0	1.91E-05	0	0	0	0	3.82E-05	0	0	0	0	0	0	0	1.91E-05	0	0	0	0	0	0	0	0	0	0.000438755	7.63E-05	1.91E-05	5.72E-05	3.82E-05	0.000152611	k__Bacteria;p__Firmicutes;c__Bacilli;o__Bacillales;f__Bacillaceae;g__Bacillus
OTU_547	0	0	0	0	0	0	0	0	0	0	0	0	0	0	0	0	0	0	0	0	0	0	0	0	0	0	0	0	0	0	0	0	0	k__Bacteria;p__Proteobacteria;c__Gammaproteobacteria;o__Enterobacterales;f__Pseudoalteromonadaceae;g__Psychrosphaera;s__
OTU_548	0	0	0	0	0	0	0	0	0	0	0	0	0	0	0	0	0	0	0	0	0	0	0	0	0	0	0	0	0	0	0	0.000267069	0.000591366	k__Bacteria;p__Bacteroidota;c__Bacteroidia;o__Bacteroidales;f__Muribaculaceae;g__;s__
OTU_549	0	0	1.91E-05	0	0	0	0	0	1.91E-05	0	0	0	0	0	0	0	0	0	0	0	0	1.91E-05	0	0	0	0	7.63E-05	0	0	0	0	0	0	k__Bacteria;p__unidentified_Bacteria;c__Alphaproteobacteria;o__Caulobacterales;f__Caulobacteraceae;g__;s__
OTU_550	0	0	0.00036245	0	0	0	0	1.91E-05	1.91E-05	0	0	0	0	0	5.72E-05	0	0	0	0	0	0.000305221	0	0	1.91E-05	0	0	0	0	0	0	0	0	0	k__Bacteria
OTU_551	0	0	0	0	0	0	0	0	0	0	5.72E-05	0	0	0.000114458	0	0	0	0	0	0	0	0	0	0	0	0	0	0	0	0	0	0	0	k__Bacteria;p__Firmicutes;c__Bacilli;o__Paenibacillales;f__Paenibacillaceae;g__Paenibacillus
OTU_552	0	0	3.82E-05	0	0	0	0	0	0	0	0	0	0	0	0	0	0	0	0	0	1.91E-05	0	0	0	0	1.91E-05	0	0	0	0	0	0	0	k__Bacteria;p__Actinobacteriota;c__Acidimicrobiia;o__IMCC26256;f__;g__;s__
OTU_553	0	0.000171687	0	0	0	0	0	0	0	0	0	0	0	0	0	0	0	0	0	0	0	0	0	0	0	0	0	0	0	0	0	0	0	k__Bacteria
OTU_554	0	0	0	0	0	0	0	0	0	0	0	0	0	0	0	0	0	0	0	0	0	0	0	0	0	0	0	0	0	0	0	0	0	k__Bacteria;p__unidentified_Bacteria;c__Gammaproteobacteria;o__Xanthomonadales;f__Xanthomonadaceae;g__;s__
OTU_555	0	0	0	3.82E-05	0	0	0	0	0	0	0	0	0	0	0	0	0	0	0	0	0	0	0	0	0	0	0	3.82E-05	3.82E-05	0	0	0	0	k__Bacteria;p__Bacteroidota;c__Bacteroidia;o__Sphingobacteriales;f__Sphingobacteriaceae;g__Sphingobacterium
OTU_556	0	0	0	0	0	0	0	0	0	0	0	0	0	0	0	0	0	0	0	0	0	0	0	0	0	0	0	0	0	0	0	0	0	Unknown
OTU_557	0	0	0	0	0	0	0	0	0	0	0	0	0	0	0	0	0	0	0	0	0	0	0	0	0	0	0	0	0	0	0	0	0	k__Bacteria;p__unidentified_Bacteria;c__Gammaproteobacteria;o__Methylococcales;f__Methylococcaceae;g__;s__
OTU_558	0	0	0	0	0	0	0	0	0	0	0	0	0	0	0	0	0	0	0	0	0	0	3.82E-05	0	0	0	0	0	0	0	0	0	0	k__Bacteria;p__Actinobacteria;c__unidentified_Actinobacteria;o__Corynebacteriales;f__Nocardiaceae;g__Rhodococcus;s__Rhodococcus_fascians
OTU_559	0	0	0	1.91E-05	0	0	0	0	0	0	0	0	0	0	0	5.72E-05	5.72E-05	0	0	0	0	0.000305221	0	0	1.91E-05	0	0	0	0	0	0	0	0	k__Bacteria;p__Proteobacteria;c__Gammaproteobacteria;o__Burkholderiales;f__Oxalobacteraceae;g__Massilia
OTU_560	0	0	0	0	0	0	0	0	0	0	0	0	0	0	0	0	0	0	0	0	0	0	0	0	0	0	0	0	0	0	0	0	0	k__Bacteria;p__unidentified_Bacteria;c__Bacteroidia;o__Chitinophagales;f__Saprospiraceae;g__;s__
OTU_561	0	0	0	0	0	0	0	0	0	0	0	0	0	0	0	0	0	0	0	0	0	0	0	0	0	0	0	0	0	0	0	0	0	k__Bacteria;p__unidentified_Bacteria;c__Anaerolineae;o__Anaerolineales;f__Anaerolineaceae;g__;s__
OTU_562	0	0	1.91E-05	0	0	0	0	0	7.63E-05	0	0	0	0	0	0	0	0	0	0	0	5.72E-05	0	0	0	0	0	0	1.91E-05	0	0	0	0	0	k__Bacteria;p__Cyanobacteria;c__Cyanobacteriia;o__Chloroplast;f__;g__;s__
OTU_563	0	0	0	0	0	0	0	0	0	0	0	0	0	0	0	0	0	0	0	0	0	0	0	0	0	3.82E-05	0	0	0	0	0	0	0	k__Bacteria;p__Bacteroidota;c__Bacteroidia;o__Cytophagales;f__Hymenobacteraceae;g__Hymenobacter;s__
OTU_564	0	0	0	0	0	0	0	0	0	0	0	0	0	0	0	0	0	0	0	0	0	0	0	0	0	0	0	0	0	0	0	7.63E-05	0	k__Bacteria;p__Proteobacteria;c__Gammaproteobacteria;o__Pseudomonadales;f__Moraxellaceae;g__Psychrobacter;s__Psychrobacter_celer
OTU_565	0.000419679	0.000324298	0.000534137	0.000343374	0.000190763	0.00020984	0.001602411	5.72E-05	5.72E-05	0.00020984	0.000228916	0.000648595	0.001354419	3.82E-05	0.000438755	0.000152611	7.63E-05	3.82E-05	1.91E-05	0.000343374	0.000820282	1.91E-05	1.91E-05	9.54E-05	1.91E-05	9.54E-05	0	0	1.91E-05	0.000686748	0.000133534	1.91E-05	0.000152611	k__Bacteria;p__Cyanobacteria;c__Cyanobacteriia;o__Chloroplast;f__unidentified_Chloroplast;g__unidentified_Chloroplast;s__Lolium_perenne
OTU_566	0	0	0	0	0	5.72E-05	0	0	0	0.000171687	3.82E-05	0	3.82E-05	1.91E-05	0	0	0	0	0	0	0	1.91E-05	0	0	0	0	0	0	0	0	1.91E-05	0	0	k__Bacteria;p__Firmicutes;c__Bacilli;o__Erysipelotrichales;f__Erysipelotrichaceae;g__Erysipelothrix
OTU_567	0	0	0	0	0	0	0	0	0	0	0	0	0	0	0.000438755	0	0	0	0	0	0	0	0	0	0	0	0	0	0	0	0	0	0	k__Bacteria
OTU_568	0	0	0	0	0	0	0	0	0	0	0	0	0	0	0	0	0	0	0	0	0	0	0	0	0	0	0	0	0	0	0	0	0	k__Bacteria;p__Proteobacteria;c__Gammaproteobacteria;o__Burkholderiales
OTU_569	3.82E-05	0	0	0	0	0	0	0	0	1.91E-05	0	0	0	0	1.91E-05	0	0	0	0	0	0	0	0	0	0	0	0	0	0	0	0	0	0	k__Bacteria;p__Cyanobacteria;c__Cyanobacteriia;o__Chloroplast;f__unidentified_Chloroplast;g__unidentified_Chloroplast
OTU_570	3.82E-05	0	0	0	0	1.91E-05	0	1.91E-05	0	3.82E-05	1.91E-05	0	3.82E-05	0	0	0	5.72E-05	3.82E-05	0	0	0	0	0	5.72E-05	5.72E-05	0	0	0	7.63E-05	0	0	0	0.000114458	k__Bacteria;p__Proteobacteria;c__Gammaproteobacteria;o__Enterobacterales;f__Yersiniaceae;g__Serratia;s__Serratia_marcescens
OTU_571	0	0	0.000324298	0	0	0	0	3.82E-05	5.72E-05	0	0	0	0	0	0	0	0	0	0	0	0.000114458	0	0	0	0	0	0	0	0	0	0	0	0	k__Bacteria;p__unidentified_Bacteria;c__unidentified_Bacteria;o__Gemmatimonadales;f__Gemmatimonadaceae;g__;s__
OTU_572	0	0	0	0	0	0	0	0	0	0	0	0	0	0	0.000305221	0	0	0	0	0	0	0	0	0	0	0	0.002861449	0	0	0	0	0.000133534	0	k__Bacteria;p__Proteobacteria;c__Gammaproteobacteria;o__Pseudomonadales;f__Pseudomonadaceae;g__Pseudomonas
OTU_573	0	0	0	0	0	0	0	0	0	0	0	0	0	0	0	0	0	0	0	0	0	0	0	0	0	0	0	0	0	0	0	0	0	k__Bacteria;p__Proteobacteria;c__Gammaproteobacteria;o__Burkholderiales;f__Chitinibacteraceae;g__Chitinibacter;s__
OTU_574	0	0	0	0	0	0	0	0	0	0	0	0	0	0	0	0	0	0	0	0	0	0	0	0	0	0	0	0	0	0	0	0	0	k__Bacteria
OTU_575	0	0	0	0	0	0	0	0	0	0	0	0	0	0	0	0	0	0	0	0	0	0	0	0	0	0	0	0	0	0	0	0	0	k__Bacteria;p__unidentified_Bacteria;c__Anaerolineae;o__Caldilineales;f__Caldilineaceae;g__;s__
OTU_576	0	0	0	0	1.91E-05	0	0	0	0	0	0	0	0	0	0	0	5.72E-05	0	0	0	0	0	0	0	0	0	0	0	0	0	0	0	0	k__Bacteria;p__Actinobacteriota;c__Thermoleophilia;o__Solirubrobacterales;f__Solirubrobacteraceae;g__Solirubrobacter;s__
OTU_577	0	0	0	0	0	0	0	0	0	0	0	0	0	0	0	0	0	0	0	0	0	0	0	0	0	0	0	0	0	0	0	0	0	k__Bacteria;p__Proteobacteria;c__Gammaproteobacteria;o__Enterobacterales;f__Vibrionaceae;g__Vibrio;s__Vibrio_fortis
OTU_578	0	0	0	0	0	0	0	0	0	0	0	0.000133534	0	0	7.63E-05	0	0	0	0	0	0	0	0	0	0	0	0	0	0	0	0	0	0	k__Bacteria
OTU_579	0	0	0	0	0	0	0	0.000228916	0	0	0	1.91E-05	0	0	0	0	0	0	0	0	0	0	0	0	0	0	0	0	0	0	0	0	0	k__Bacteria;p__Bacteroidota;c__Bacteroidia;o__Sphingobacteriales;f__Sphingobacteriaceae;g__Sphingobacterium;s__Sphingobacterium_bambusae
OTU_580	0	0	0	0	0	0	0	0	0	0	0	0	0	0	0	0	0	0	0	0	0	0	0	0	0	0	0	0	0	1.91E-05	0.00020984	0	0	k__Bacteria;p__Bacteroidota;c__Bacteroidia;o__Chitinophagales;f__Chitinophagaceae;g__Taibaiella
OTU_581	0	0	0	3.82E-05	0	0	0	0	0	0	3.82E-05	0	0	0.000133534	0	0	0	0	0	0	0	0	0	1.91E-05	0	5.72E-05	0	0	0	0	0	0	0	k__Bacteria;p__Firmicutes;c__Bacilli;o__Entomoplasmatales;f__Entomoplasmataceae
OTU_582	0.001907632	0.000705824	0.001049198	0.000267069	0.004330326	0.005207837	5.72E-05	0.000133534	0	0.000419679	0.000381526	0.000763053	0.000763053	0.000324298	0	0.000267069	0.01094981	0.003967875	0.00020984	7.63E-05	1.91E-05	0.000515061	0.000133534	0.001030122	0.002136548	0.000343374	0.010434749	0.000228916	3.82E-05	0	1.91E-05	0	0	k__Bacteria;p__Firmicutes;c__Bacilli;o__Lactobacillales;f__Lactobacillaceae;g__Weissella
OTU_583	0	0	0	0	0	0	0	0	0	0	0	0	0	0	0	0	0	0	0	0	0	0	0	0	0	0	0	0	0	0	0	0	0	k__Bacteria;p__Firmicutes;c__Bacilli;o__Paenibacillales;f__Paenibacillaceae;g__Thermobacillus;s__
OTU_584	0	0	0	0	0	0	1.91E-05	0	0	0	0	0	0	0	0	0	0	0	0	0	0	0	1.91E-05	0	0	0	0	0	0	0	0	0	0	k__Bacteria;p__Firmicutes;c__Clostridia;o__Peptostreptococcales-Tissierellales;f__Peptostreptococcaceae;g__Terrisporobacter;s__
OTU_585	0	0	0	0	0	0	0	0	0	0	0	0	0	0	0	0	0	0	0	0	0	0	0	0	0	0	0	0	0	0	0	0	0	k__Bacteria;p__Gemmatimonadota;c__S0134_terrestrial_group;o__;f__;g__;s__
OTU_586	0	0	0.000247992	0	3.82E-05	0	0	0	5.72E-05	0	0	1.91E-05	0	0	0	0	0	0	0	0	0.000152611	0	0	0	0	0	0	0	0	0	0	0	0	k__Bacteria;p__Actinobacteria;c__unidentified_Actinobacteria;o__Propionibacteriales;f__Nocardioidaceae;g__Nocardioides
OTU_587	0.000190763	0.000591366	0.000820282	0.000133534	0.000152611	0.000114458	0	9.54E-05	0	9.54E-05	0.000705824	3.82E-05	0.000438755	7.63E-05	0.000858435	0.000228916	0.000400603	0.000152611	0	0.000705824	3.82E-05	9.54E-05	7.63E-05	9.54E-05	0.000286145	1.91E-05	1.91E-05	1.91E-05	0	0.000228916	3.82E-05	5.72E-05	1.91E-05	k__Bacteria;p__Proteobacteria;c__Alphaproteobacteria;o__Sphingomonadales;f__Sphingomonadaceae;g__Sphingomonas;s__Sphingomonas_panni
OTU_588	0	0	0	0	0	0	0	0	0	0	0	0	0	0	0	0	0	0	0	0	0	0	0	0	0	0	0	0	0	0	0	0	0	k__Bacteria;p__Firmicutes;c__Limnochordia;o__MBA03;f__;g__;s__
OTU_589	0	0	0	0	0	0	0	0	0	0	0	0	0	0	0	0	0	0	0	0	0	0	0	0	0	0	0	0	0	0	0	0	0	k__Bacteria;p__Proteobacteria;c__Gammaproteobacteria;o__Nitrosococcales;f__Methylophagaceae;g__Methylophaga;s__
OTU_590	0	0	0	0	0	0	0	0	0	3.82E-05	0	0	0	0.000114458	0	0	0	0	0	0	0	0	0	0	0	3.82E-05	0	0	0	0	0	0	0	k__Bacteria;p__Firmicutes;c__unidentified_Firmicutes;o__Oscillospirales;f__Ruminococcaceae;g__unidentified_Ruminococcaceae
OTU_591	3.82E-05	3.82E-05	0	1.91E-05	0	0.000114458	5.72E-05	0	0	0	1.91E-05	0	0	0	3.82E-05	5.72E-05	7.63E-05	1.91E-05	1.91E-05	0	5.72E-05	3.82E-05	1.91E-05	5.72E-05	7.63E-05	9.54E-05	0.000114458	0.000381526	3.82E-05	0	5.72E-05	0	0	k__Bacteria;p__Firmicutes;c__Bacilli;o__Lactobacillales;f__Lactobacillaceae;g__Paucilactobacillus;s__Lactobacillus_vaccinostercus
OTU_592	0	0	1.91E-05	0	1.91E-05	0	1.91E-05	0	0	0	0	0	0	0	0	0	1.91E-05	0	0	0	3.82E-05	3.82E-05	0	5.72E-05	0	0	0	0	0	0	1.91E-05	0	0	k__Bacteria;p__Proteobacteria;c__Alphaproteobacteria;o__Caulobacterales;f__Caulobacteraceae;g__Brevundimonas
OTU_593	0	0	0	0	0	0	0	0	0	0	0	0	0	0	0	0	0	0	0	0	0	0	0	0	0	0	0	0	0	0	0	0	0	k__Bacteria;p__Proteobacteria;c__Alphaproteobacteria;o__Kiloniellales;f__Kiloniellaceae;g__Kiloniella;s__Kiloniellaceae_bacterium_EF3B-B119
OTU_594	0	0	0	0	0	0	0	0	0	0	0	0	0	0	0	0	0	0	0	0	0	0	0	0	0	0	0	0	0	0	0	0.00020984	0.000648595	k__Bacteria;p__Bacteroidota;c__Bacteroidia;o__Bacteroidales;f__Muribaculaceae;g__;s__
OTU_595	0	0	0	0	0	0	0	0	0	0	0	0	0	0	0	0	0	0	0	0	0	0	0	0	0	0	0	0	0	0	0	0	0	k__Bacteria;p__unidentified_Bacteria;c__Chloroflexia;o__Chloroflexales;f__Roseiflexaceae;g__;s__
OTU_596	0	0	0	0	0	0	0	0	0	0	0	0	0	0	0	0	0	0	0	0	0	0	0	0	0	0	0	0	0	0	0	0	0	k__Bacteria;p__Firmicutes;c__Bacilli;o__Bacillales;f__Bacillaceae
OTU_597	0	0	0	0	0	0	0	0	0	0	0	0	0	0	0	0	0	0	0	0	0	0	0	0	0	0	0	0	0	0	0	0	0	k__Bacteria;p__Bacteroidota;c__Bacteroidia;o__Flavobacteriales;f__Flavobacteriaceae;g__Aequorivita;s__
OTU_598	0	0	0	0	1.91E-05	0	0	0	0	0	0	0	0	0	0	0	5.72E-05	0	0	0	0	0	0	0	0	0	1.91E-05	0	0	0	0	0	0	k__Bacteria;p__Actinobacteria;c__unidentified_Actinobacteria;o__Pseudonocardiales;f__Pseudonocardiaceae;g__Pseudonocardia
OTU_599	0	0	0	0	0	0	0	0	0	0	0	0	0	0	0	0	0	0	0	0	0	0	0	0	0	0	0	0	0	0	0	0	0	k__Bacteria
OTU_600	0	0	0	0	0	0	0	0	0	0	0	0	0	0.000343374	0	1.91E-05	0	0	0	0	0	0	0	0	0	0	0	0	0	0	0	0	0	k__Bacteria;p__Firmicutes;c__Bacilli;o__Paenibacillales;f__Paenibacillaceae;g__Paenibacillus
OTU_601	0	0	0	0	0	0	0	0	0	0	0	0	0	0	0	0	0	0	0	0	0	0	0	0	1.91E-05	0	0	0	0	0	0	0.000400603	0	k__Bacteria;p__Firmicutes;c__Bacilli;o__Lactobacillales;f__Lactobacillaceae;g__Lactobacillus
OTU_602	1.91E-05	0	0	0	0	0	1.91E-05	0	0	0	0	0	0	0	0	0	0	0	0.000247992	0	0	0	0	0	0	0	0	0	0	0	0	0	0	k__Bacteria;p__Cyanobacteria;c__Cyanobacteriia;o__Chloroplast
OTU_603	0	0	0	0	0	0	0	0	0	0	0	0	0	0	0	0	0	0	0	0	0	0	0	0	0	0	0	0	0	0	0	0	0	k__Bacteria;p__Halanaerobiaeota;c__Halanaerobiia;o__Halanaerobiales;f__Halanaerobiaceae;g__Halocella;s__
OTU_604	0	0	0	0	0	0	0	0	0	0	0	0	0	0	0	0	0	0	0	0	0	0	0	0	0	0	0	0	0	0	0	0	0	k__Bacteria;p__Proteobacteria;c__Gammaproteobacteria;o__Burkholderiales;f__Burkholderiaceae;g__Limnobacter;s__
OTU_605	0	0	0	1.91E-05	0	0	0	0	0	0	0	0	0	0	0	1.91E-05	0	0	0	0	1.91E-05	0	0	0	0	0	0	0	0	0	0	0	0	k__Bacteria;p__Actinobacteria;c__unidentified_Actinobacteria;o__Propionibacteriales;f__Propionibacteriaceae
OTU_606	0	0	0	0	1.91E-05	0	0	0	0	1.91E-05	0	0	0	5.72E-05	0.000114458	0	0	0	0	0	0	0	1.91E-05	0	0	0	1.91E-05	1.91E-05	0	0	0	0	0	k__Bacteria;p__Proteobacteria;c__Gammaproteobacteria;o__Burkholderiales;f__Alcaligenaceae;g__Verticiella;s__
OTU_607	0	0	0	0	0	0	0	0	0	0	0	0	0	0	0	0	0	0	0	0	0	0	0	0	0	0	0	0	0	0	0	0	0	k__Bacteria;p__Bdellovibrionota;c__Bdellovibrionia;o__Bdellovibrionales;f__Bdellovibrionaceae;g__;s__
OTU_608	0	0	0	0	0	0	0	0	0	0	0	0	0	0	0	0	0	0	0	0	0	0	0	0	0	0	0	0	0	0	0	0	0	k__Bacteria
OTU_609	0	0	0	0	0	0	0	0	0	0	0	0	0	0	0	0	0	0	0	0	0	0	0	0	0	0	0	0	0	0	0	0	0	Unknown
OTU_610	0	0	0	0	0	0	0	0	0	0	0	0	0	0	0	0	0	0	0	0	0	0	0	0	0	0	0	0	0	0	0	1.91E-05	0.000877511	k__Bacteria;p__Bacteroidota;c__Bacteroidia;o__Bacteroidales;f__Muribaculaceae;g__;s__
OTU_611	0	0	0	0	0	0	0	0	0	0	0	0	0	0	0	0	0	0	0	0	3.82E-05	0	0	0	0	0	0	0	0	0	0	0	0	k__Bacteria;p__Proteobacteria;c__Gammaproteobacteria;o__Burkholderiales;f__Alcaligenaceae;g__Bordetella
OTU_612	0	0	0	0	0	3.82E-05	0	0	0	0	0	0	0	0.000228916	0	0	0	0	0	0	0	0	0	0	0	0	0	0	0	0	0	0	0	k__Bacteria;p__Planctomycetota;c__Phycisphaerae;o__Tepidisphaerales;f__Tepidisphaeraceae;g__Tepidisphaera;s__
OTU_613	0	0	0	0	0	0	0	0	0	0	0	0	0	0	0	0	0	0	0	0	0	0	0	0	0	0	0	0	0	0	0	0	0	k__Bacteria;p__unidentified_Bacteria;c__Saccharimonadia;o__Saccharimonadales;f__LWQ8;g__;s__
OTU_614	0	0	0	0	0	0	0	0	0	0	0	0	0	0	0	0	0	0	0	0	0	0	0	0	0	0	3.82E-05	0	0	0	0	0	0	k__Bacteria;p__Bacteroidota;c__Bacteroidia
OTU_615	0	0	0	0	0	0	0	0	0	0	0	0	0	0	0	0	0	0	0	0	0	0	0	0	0	0	0	0	0	0	0	0	0	k__Bacteria;p__Proteobacteria;c__Alphaproteobacteria;o__Azospirillales;f__Inquilinaceae;g__Inquilinus;s__
OTU_616	0	0	0	0	0	0	0	0	0	0.000247992	0	0	0	0	0	0	0	0	0	0	0	0	0	0	0	0	0	0	0	0	0	0	0	k__Bacteria;p__Proteobacteria;c__Gammaproteobacteria;o__Enterobacterales;f__Vibrionaceae;g__Photobacterium;s__Photobacterium_phosphoreum
OTU_617	0	0	0	0	0	0	0	0	0	0	0	0	0	0	0	0	0	0	0	0	0	0	0	0	0	0	0	0	0	0	0	0	0	k__Bacteria;p__Proteobacteria;c__Gammaproteobacteria;o__Burkholderiales;f__Rhodocyclaceae;g__Azoarcus;s__
OTU_618	0	0	0	0	0.00020984	1.91E-05	0.000114458	3.82E-05	0.000114458	0	0	0	0	3.82E-05	0	1.91E-05	3.82E-05	0	0	0	1.91E-05	0	0	0	0	0	0	0	0	0	0	0	0	k__Bacteria;p__Bacteroidota;c__Bacteroidia;o__Sphingobacteriales;f__Sphingobacteriaceae;g__Pedobacter
OTU_619	0	0	0	0	0	0	0	0	0	0	0	0	0	0	0	0	0	0	0	0	0	0	0	0	0	0	0	0	0	0	0	0	0	k__Bacteria;p__Firmicutes;c__Clostridia;o__Clostridiales;f__Clostridiaceae;g__Clostridium_sensu_stricto_18
OTU_620	0	0	0	0	0	0	0	0	0	0	0	0	0	0	0	0	0	0	0	0	0	0	0	0	0	0	0	0	0	0	0	0	0	k__Bacteria;p__Proteobacteria;c__Alphaproteobacteria;o__Ferrovibrionales;f__unidentified_Ferrovibrionales;g__Marinibaculum;s__Marinibaculum_pumilum
OTU_621	0	0	0	0	0	0	0	0	0	0	0	0	0	0	0	0	0	0	0	0	0	0	0	0	0	0	0	0	0	0	0	0	0	k__Bacteria;p__Proteobacteria;c__Gammaproteobacteria;o__Burkholderiales;f__Alcaligenaceae;g__Pusillimonas;s__
OTU_622	0	0	0	0	0	0	0	0	0	0	0	0	0	0	0	0	0	0	0	0	0	0	0	0	0	0	0	0	0	0	0	0	0	k__Bacteria
OTU_623	0	0	0	0	0	0	0	0	0	0	0	0	0	3.82E-05	0	0	1.91E-05	0	0	0	0	0	0	0	0	1.91E-05	0	0.000171687	7.63E-05	5.72E-05	0	1.91E-05	0.000114458	k__Bacteria;p__Firmicutes;c__Bacilli;o__Bacillales;f__Bacillaceae;g__Bacillus;s__Bacillus_thermoamylovorans
OTU_624	0	0	0	0	0	0	0	0	0	0	0	0	0	0	0	0	0	0	0	0	0	0	0	0	0	0	0	0	0	0	0	0	0	k__Bacteria;p__Desulfobacterota;c__Desulfuromonadia;o__;f__;g__;s__
OTU_625	0	0	0	0	0	0	0	0	0	0	0	0	0	0	0	0	0	0	0	0	0	0	0	0	0	0	0	0	0	0	0	0	0	k__Bacteria;p__Bacteroidota;c__Bacteroidia;o__Flavobacteriales;f__Flavobacteriaceae;g__Flavobacterium
OTU_626	0	0	0	0	0	0	0	0	0	0	0	0	0	0	0	0	0	0	0	0	0	0	0	0	0	0	0	0	0	0	0	0	0	k__Bacteria;p__Firmicutes;c__Clostridia;o__Oscillospirales;f__Ruminococcaceae;g__Subdoligranulum;s__
OTU_627	0	0	0	0	0	0	0	0	0	0	0	0	0	0	3.82E-05	0	0	0	0	0	0	0	0	0	0	0	0	0	0	0	0	0	0.000457832	k__Bacteria;p__Firmicutes;c__Clostridia;o__Clostridia_vadinBB60_group;f__;g__;s__
OTU_628	3.82E-05	0	1.91E-05	0	0	0	0	0	0	3.82E-05	1.91E-05	0	0	0	0	0	5.72E-05	0	0	0	0	7.63E-05	3.82E-05	0	0	0	0	0.000553213	0.000171687	1.91E-05	1.91E-05	0	0.000171687	k__Bacteria;p__Firmicutes;c__Bacilli;o__Bacillales
OTU_629	0	0	0	0	0	0	0	0	3.82E-05	0	0	0	0	0	3.82E-05	0	0	0	0	0	0	0	0	0	0	0	0	0	0	0	0	0	0	k__Bacteria;p__Nitrospirota;c__Nitrospira;o__Nitrospirales;f__Nitrospiraceae
OTU_630	0	0	0	0	0	0	0	0	0	0	0	0	0	0	0	0	0	0	0	0	0	0	0	0	0	0	0	0.000171687	0	0	0	0	0	k__Bacteria;p__Myxococcota;c__Polyangia;o__Polyangiales;f__Sandaracinaceae;g__Sandaracinus;s__
OTU_631	0	0	0	0	0	0	0	0	0	0	0	0	0	0	0	0	0	0	0	0	0	0	0	0	0	0	0	0	0	0	0	0	0	k__Bacteria;p__Firmicutes;c__Limnochordia;o__M55-D21
OTU_632	0	0	0	0	0	0	0	0	0	0	0	0	0	0	0	0	0	0	0	0	0	0	0	0	0	0	0	0	0	0	0	0	0	k__Bacteria;p__Chloroflexi;c__Chloroflexia;o__Thermomicrobiales;f__AKYG1722;g__;s__
OTU_633	0	0	0.000171687	0	0	0	0	0	3.82E-05	0	0	0	1.91E-05	1.91E-05	0	0	0	3.82E-05	0	0	0.000133534	1.91E-05	0	0	0	0.000133534	3.82E-05	0	0	0	0	0	0	k__Bacteria;p__Actinobacteria;c__unidentified_Actinobacteria;o__Micrococcales;f__Intrasporangiaceae;g__Terrabacter
OTU_634	0	0	0	0	0	0	0	0	0	0	0	0	0	0	0	0	0	0	0	0	0	0	0	0	0	0	0	0	0	0	0	0	0.000286145	k__Bacteria;p__Bacteroidota;c__Bacteroidia;o__Bacteroidales;f__Marinifilaceae;g__Odoribacter;s__
OTU_635	0	0	0	0	0	0	0	0	0	0	0	0	0	0	0	0	0	0	0	0	0	0	0	0	0	0	0	0	0	0	0	0	0	k__Bacteria
OTU_636	0	0	0	0	0	0	0	0	0	0	0	0	0	0	0	0	0	0	0	0	0	0	0	0	0	0	0	0	0	0	0	0	0.001144579	k__Bacteria;p__Firmicutes;c__Clostridia;o__Lachnospirales;f__Lachnospiraceae;g__Lachnospiraceae_NK4A136_group;s__
OTU_637	0	0	0	0	0	0	0	0	0	0	0	0	0	0	0	0	0	0	0	0	0	0	0	0	0	0	0	7.63E-05	7.63E-05	0	0	0	3.82E-05	k__Bacteria;p__Bacteroidota;c__Bacteroidia;o__Sphingobacteriales;f__Sphingobacteriaceae;g__Parapedobacter;s__Parapedobacter_defluvii
OTU_638	0	0	0	0	0	1.91E-05	0	0	0	1.91E-05	3.82E-05	0	0	0	0	0	0	0	0	0	0	9.54E-05	0	0	0	0	0	0.000743977	7.63E-05	1.91E-05	0	5.72E-05	5.72E-05	k__Bacteria;p__Actinobacteria;c__unidentified_Actinobacteria;o__Propionibacteriales;f__Nocardioidaceae;g__Aeromicrobium;s__Aeromicrobium_camelliae
OTU_639	0	0	0	0	0	0	0	0	0	0	0	0	0	0	0	0	0	0	0	0	0	0	0	0	0	0	0	0	0	0	0	0	0	k__Bacteria;p__Bacteroidota;c__Bacteroidia;o__Sphingobacteriales;f__Sphingobacteriaceae;g__Sphingobacterium;s__Sphingobacterium_cibi
OTU_640	0	0	0	0	0	0	0	0	0	0	0	0	0	0	0	5.72E-05	0	0	0	0	0	0	0	0	0	0	0	0	0	0	0	0	0	k__Bacteria;p__Nitrospirota;c__Nitrospira;o__Nitrospirales;f__Nitrospiraceae;g__unidentified_Nitrospiraceae;s__Nitrospira_sp
OTU_641	0	0	0	0	0	0	0	0	0	0	0	0	0	0	0	0	0	0	0	0	0	0	0	0	0	0	0	0	0	0	0	0	0	k__Bacteria;p__Proteobacteria;c__Alphaproteobacteria;o__Rhodobacterales;f__Rhodobacteraceae
OTU_642	0	0	0	0	0	0	0	0	0	0	0	0	0	0	0	0	0	0	0	0	9.54E-05	0	0	0	7.63E-05	0	0	0	0	0	0	0	0	k__Bacteria;p__Firmicutes;c__Bacilli;o__Bacillales;f__Bacillaceae;g__Bacillus;s__Bacillus_azotoformans
OTU_643	0	0	0	0	0	0	0	0	0	0	0	0	0	0	0	0	0	0	0	0	0	0	0	0	0	0	0	0	0	0	0	0	0	k__Bacteria;p__Firmicutes;c__Clostridia;o__Lachnospirales;f__Defluviitaleaceae;g__Defluviitalea;s__
OTU_644	0	0	0	0	0	0	0	0	0	0	0	0	0	0	0	0	0	0	0	0	0	0	0	0	0	0	0	0	0	0	0	0	0	k__Bacteria
OTU_645	0	0	0	0	0	0	0	0	0	0	0	0	0	0	0	0	0	0	0	0	0	0	0	0	0	0	0	0	0	0	0	7.63E-05	0	k__Bacteria;p__Firmicutes;c__Bacilli;o__Lactobacillales;f__Streptococcaceae;g__Streptococcus;s__Streptococcus_hyointestinalis
OTU_646	0	0	0	0	0	0	0	0	0	0	0	0	0	0	0	0	0	0	0	0	0	0	0	0	0	0	0	0	0	0	0	0	0	k__Bacteria;p__Firmicutes;c__Clostridia;o__Lachnospirales;f__Lachnospiraceae;g__[Eubacterium]_hallii_group;s__
OTU_647	0	0	0	0	0	0	0	0	0	0	0	0	0	0	0	0	0	0	0	0	0	0	0	0	0	0	0	7.63E-05	1.91E-05	3.82E-05	0	0	3.82E-05	k__Bacteria;p__Bacteroidota;c__Bacteroidia;o__Sphingobacteriales;f__Sphingobacteriaceae;g__Sphingobacterium
OTU_648	0	0	0	0	0	0	0	0	0	0	0	0	0	0	0	0	0	0	0	0	0	0	0	0	0	0	0	0	0	0	0	0	0	k__Bacteria;p__Firmicutes;c__Clostridia;o__Oscillospirales;f__Butyricicoccaceae;g__UCG-008;s__
OTU_649	0	0	0	0	3.82E-05	0	0	0	0	0	0	0	0	0	0	0	3.82E-05	0	0	0	0	0	0	0	0	0	0	0	0	0	0	0	0	k__Bacteria;p__Actinobacteria;c__unidentified_Actinobacteria;o__Pseudonocardiales;f__Pseudonocardiaceae;g__Pseudonocardia;s__Pseudonocardia_petroleophila
OTU_650	0	0	0	0	0	0	0	0	0	0	0	0	0	0	0	0	0	0	0	0	0	0	0	0	0	0	0	0	0	0	0	0	0	k__Bacteria;p__Bacteroidota;c__Bacteroidia;o__Bacteroidales;f__Rikenellaceae;g__Alistipes;s__
OTU_651	0	0	0	0	0	0	0	0	0	0	0	0	0	0	0	0	0	0	0	0	0	0	0	0	0	0	0	0	0	0	0	0	0	k__Bacteria;p__Proteobacteria;c__Gammaproteobacteria;o__Enterobacterales;f__Alteromonadaceae;g__Alteromonas;s__Alteromonas_mediterranea
OTU_652	0	0	0	0	0	0	0	0	0	0	0	0	0	0	0	0	0	0	0	0	0	0	0	0	0	0	0	0	0	0	0	0	0	k__Bacteria;p__Proteobacteria;c__Gammaproteobacteria;o__Burkholderiales
OTU_653	3.82E-05	7.63E-05	0	5.72E-05	3.82E-05	7.63E-05	0	7.63E-05	0	0	3.82E-05	0	9.54E-05	1.91E-05	0.001392572	7.63E-05	0	1.91E-05	0	1.91E-05	0	0	0	3.82E-05	0	0	0	0	1.91E-05	1.91E-05	0	0	1.91E-05	k__Bacteria;p__Firmicutes;c__Bacilli;o__Lactobacillales;f__Enterococcaceae;g__Enterococcus
OTU_654	0	0	0	0	0	0	0	0	0	0	0	0	0	0	0	0	0	0	0	0	0	0	0	0	0	0	0	0	0	0	0	0	0	k__Bacteria;p__Myxococcota;c__Polyangia;o__Polyangiales;f__Sandaracinaceae;g__Sandaracinus;s__
OTU_655	0	0	0	0	0	0	0	0	0	0	0	0	0	0	0	0	0	0	0	0	0	0	0	0	0	0	0	0	0	0	0	1.91E-05	0.000763053	k__Bacteria;p__Bacteroidota;c__Bacteroidia;o__Bacteroidales;f__Muribaculaceae;g__;s__
OTU_656	0	0	0	0	0	0	0	0	0	0	0	0	0	0	0	0	0	0	0	0	0	0	0	0	0	0	0	0	0	0	0	0	0	k__Bacteria;p__Firmicutes;c__Limnochordia;o__unidentified_Limnochordia;f__unidentified_Limnochordia;g__Hydrogenispora;s__
OTU_657	0	0	0	0	0	0	0	0	0	0	0	0	0	0	0	0	0	0	0	0	0	0	0	0	0	0	0	0	0	0	0	0	0	k__Bacteria;p__Proteobacteria;c__Alphaproteobacteria;o__Caulobacterales;f__Caulobacteraceae;g__PMMR1;s__
OTU_658	0	0	0	0	3.82E-05	0	0	0	0	0	0	0	0	0	0	0	3.82E-05	0	0	0	0	0	0	0	0	0	0	0	0	0	0	0	0	k__Bacteria;p__Bacteroidota;c__Bacteroidia;o__Chitinophagales;f__Chitinophagaceae;g__Edaphobaculum;s__
OTU_659	0.000171687	0	0	0	0	0	3.82E-05	0	0	0	0	0	0	0	0	0	0	0	0	0	0	0	0	0	0	0	0	0	0	0	0	0	0	k__Bacteria;p__Proteobacteria;c__Gammaproteobacteria;o__Enterobacterales;f__Yersiniaceae;g__Serratia;s__Serratia_sp_MYb239
OTU_660	0	0	0	0	0	0	0	0	0	0	0	0	0	0	0	0	0	0	0	0	0	0	0	0	0	0	0	0	0	0	0	0	0	Unknown
OTU_661	0	0	0	0	0	0	0	0	0	0	0	0	0	0	0	0	0	0	0	0	0	0	0	0	0	0	0	0	0	0	0	0	0.0007249	k__Bacteria;p__Bacteroidota;c__Bacteroidia;o__Bacteroidales;f__Marinifilaceae;g__Odoribacter;s__
OTU_662	0	0	0	0	3.82E-05	0	0	0	0	0	0	0	0	0	0	0	0	0	0	0	0	0	0	0	0	0	0	0	0	0	0	0	0	k__Bacteria;p__Firmicutes;c__Clostridia;o__Peptostreptococcales-Tissierellales;f__Family_XI;g__Anaerococcus;s__Anaerococcus_prevotii
OTU_663	0	0	9.54E-05	0	0	0	0	0	1.91E-05	0	0	0	0	0	1.91E-05	0	0	0	0	0	3.82E-05	0	0	0	0	0	0	0	0	0	0	0	0	k__Bacteria;p__Chloroflexi;c__AD3;o__;f__;g__;s__
OTU_664	0	0	0	0	0	0	0	0	0	0	0	0	0	0	0	0	0	0	0	0	0	0	0	0	0	0	0	0	0	0	0	0	0	k__Bacteria;p__Firmicutes;c__Limnochordia;o__Limnochordales;f__Limnochordaceae;g__;s__
OTU_665	0	0	0	0	0	0	0	0	0	0	0	0	0	0	0	0	0	0	0	0	0	0	0	0	0	0	0	0	0	0	0	0	0	k__Bacteria;p__unidentified_Bacteria;c__Alphaproteobacteria;o__Elsterales
OTU_666	0	0	0	0	0	0	0	0	1.91E-05	0	0	0	0	0	0	0	0	0	0	0	0	0	0	0	0	0	0	0	0	0	0	0	0	k__Bacteria
OTU_667	0	0	1.91E-05	0	0	0	0	0	0	0	0	0	0	0	0	0	0	0	0	0	0	0	0	0	0	0	0	0	0	0	0	0	0	k__Bacteria;p__unidentified_Bacteria;c__Acidimicrobiia;o__Microtrichales;f__;g__;s__
OTU_668	0	0	0	0	0	0	0	0	0	0	0	0	0	0	0	0	0	0	0	0	0	0	0	0	0	0	0	0	0	0	0	0	0.000286145	k__Bacteria;p__Firmicutes;c__Clostridia;o__Oscillospirales;f__[Eubacterium]_coprostanoligenes_group;g__;s__
OTU_669	0	0	0.000267069	0	0	0	0	0	0	0	0	0	0	0	0	0	0	0	0	0	3.82E-05	0	0	0	3.82E-05	0	0	0	0	0	0	0	0	k__Bacteria;p__Actinobacteriota;c__Acidimicrobiia;o__IMCC26256;f__;g__;s__
OTU_670	0	0	0	0	0	0	0	0	0	0	0	0	0	0	0	0	0	0	0	0	0	0	0	0	0	0	0	0	0	0	0	0	0.000419679	k__Bacteria;p__Firmicutes;c__Clostridia;o__Lachnospirales;f__Lachnospiraceae;g__A2
OTU_671	0	0	0	0	0	0	0	0	0	0	0	0	0	0	0	0	0	0	0	0	0	0.00020984	0	0	0	0	0	0	0	0	0	0	0	k__Bacteria;p__Bacteroidota;c__Bacteroidia;o__Sphingobacteriales;f__Sphingobacteriaceae
OTU_672	0	0	0	0	0	0	0	0	0	0	0	0	0	0.000152611	0	0	0	0	0	0	0	0	0	1.91E-05	0	0	0	0	0	0	0	0	0	k__Bacteria;p__Bacteroidota;c__Bacteroidia;o__Cytophagales;f__Spirosomaceae;g__Larkinella
OTU_673	0	0	0	0	0	0	0	0	0	0	0	0	0	0	0	0	0	0	0	0	0	0	0	0	0	0	0	0	0	0	0	0	0	k__Bacteria
OTU_674	0	0	0	0	0	0	0	0	0	0	0	0	0	0	0	0	0	0	0	0	0	0	0	0	0	0	1.91E-05	0	0	0	0	0	0	k__Bacteria;p__unidentified_Bacteria;c__Thermoleophilia;o__Gaiellales
OTU_675	0	0	0	0	0	0	0	0	0	0	0	0	0	0	0	0	0	0	0	0	0	0	0	0	0	0	0	0	0	0	0	0	0	k__Bacteria;p__unidentified_Bacteria;c__Clostridia;o__Christensenellales;f__Christensenellaceae;g__;s__
OTU_676	0	0	0.000286145	0	0	0	0	0	3.82E-05	0	0	0	0	0	0	0	0	0	0	0	9.54E-05	0	0	0	0	0	0	0	0	0	0	0	0	k__Bacteria;p__Proteobacteria;c__Alphaproteobacteria;o__Rhizobiales;f__Xanthobacteraceae;g__Pseudolabrys;s__
OTU_677	0	0	0	0	0	0	0	0	0	5.72E-05	0	0	0	0	0	0	0	0	0	0	0	0	0	0	0	0	0	0.000381526	0	0	0	1.91E-05	0	k__Bacteria;p__Actinobacteria;c__unidentified_Actinobacteria;o__Pseudonocardiales;f__Pseudonocardiaceae;g__Saccharopolyspora;s__
OTU_678	0	0	0	0	0	0	0	0	0	0	0	0	0	0	0	0	0	0	0	0	0	0	0	0	0	0	0	0	0	0	0	0	0	k__Bacteria;p__unidentified_Bacteria;c__Alphaproteobacteria;o__;f__;g__;s__
OTU_679	0	0	0	0	0	0	0	0	0	0	0	0	0	0	0	0	0	0	0	0	0	0	0	0	0	0	0	0	0	0	0	0	0.00020984	k__Bacteria;p__Firmicutes;c__Clostridia;o__Oscillospirales;f__Ruminococcaceae;g__Negativibacillus;s__
OTU_680	0	0	0	0	0	0	0	0	0	0	0	0	0	0	0	0	0	0	0	0	0	0	0	0	0	0	0	0	0	0	0	0	0	k__Bacteria;p__Firmicutes;c__Clostridia;o__unidentified_Clostridia;f__Gracilibacteraceae;g__Lutispora
OTU_681	0	0	0	0	0	0	0	0	0	0	0	0	0	0	0	0	0	0	0	0	0	0	0	0	0	0	0	0	0	0	0	0	0	k__Bacteria;p__Bacteroidota;c__Bacteroidia;o__Chitinophagales;f__Chitinophagaceae;g__Flavisolibacter;s__
OTU_682	0	0	0	0	0	0	0	0	0	0	0	0	0	0	0	0	0	0	0	0	0	0	0	0	0	0	0	0	0	0	0	0	0.000457832	k__Bacteria;p__Bacteroidota;c__Bacteroidia;o__Bacteroidales;f__Rikenellaceae;g__Alistipes;s__
OTU_683	0	0	0	0	0	0	0	0	0	0	0	0	0	0	0	0	0	0	0	0	0	0	0	0	0	0	0	0	0	0	0	0	0.000171687	k__Bacteria;p__Firmicutes;c__Clostridia;o__Lachnospirales;f__Lachnospiraceae;g__Lachnoanaerobaculum;s__
OTU_684	0	0	0	0	0	1.91E-05	0	0	0	0	0	0	0	0	0	0	0	0	0	0	0	0	0	0	0	0	0	0	0	0	0	0	0	k__Bacteria;p__Proteobacteria;c__Alphaproteobacteria;o__Rhodobacterales;f__Rhodobacteraceae
OTU_685	0	0	0	0	0	0	0	0	0	0	0	0	0	0	0	0	0	0	0	0	0	0	0	0	0	0	0	0	0	0	0	0	0	k__Bacteria;p__Firmicutes;c__Clostridia;o__Monoglobales;f__Monoglobaceae;g__Monoglobus;s__
OTU_686	0	0	0	0	0	0	0	0	0	0	0	0	0	0	0	0	0	0	0	0	0	0	0	0	0	0	0	0	0	0	0	0	0	k__Bacteria;p__Proteobacteria;c__Alphaproteobacteria;o__Sphingomonadales;f__Sphingomonadaceae;g__Altererythrobacter;s__Porphyrobacter_mercurialis
OTU_687	0	0	0	0	0	0	0	0	0	0	0	0	0	0	0	0	0	0	0	0	0	0	0	0	0	0	0	0	0	0	0	0	0	k__Bacteria;p__Proteobacteria;c__Alphaproteobacteria;o__Sphingomonadales;f__Sphingomonadaceae
OTU_688	0	0	0	0	0	0	0	0	0	0	0	0	5.72E-05	0	0	0	0	0	0	9.54E-05	0	0	1.91E-05	0	0	0	0	0	0	0	0	0	3.82E-05	k__Bacteria;p__Firmicutes;c__Bacilli;o__Bacillales;f__Bacillaceae;g__Bacillus;s__Bacillus_cellulasensis
OTU_689	0	0	0	0	0	0	0	0	0	0	0	0	0	0	0	0	0	0	0	0	0	0	0	0	0	0	0	7.63E-05	0	0	0	7.63E-05	0	k__Bacteria;p__Bacteroidota;c__Bacteroidia;o__Sphingobacteriales;f__Sphingobacteriaceae;g__Sphingobacterium;s__Sphingobacterium_composti_Yoo_et_al._2007_non_Ten_et_al._2007
OTU_690	0	0	0	0	3.82E-05	1.91E-05	0	0	0	0	0	0	0	0	0	0	0	0.000114458	0	0	0	0	0	0	0	1.91E-05	0	0	1.91E-05	0	0	0	0	k__Bacteria
OTU_691	0	0	0	0	0	0	0	0	0	0	0	0	0	0	0	0	0	0	0	0	0	0	0	0	0	0	0	0	0	0	0	0	0	k__Bacteria;p__Proteobacteria;c__Alphaproteobacteria;o__Rhodobacterales;f__Rhodobacteraceae;g__Nautella;s__Phaeobacter_italicus
OTU_692	0	0	0.000133534	0	0	0	0	0	0	0	0	0	0	0	1.91E-05	0	0	0	0	0	0.000152611	0	0	0	0	0	0	0	0	0	0	0	0	k__Bacteria;p__Proteobacteria;c__Gammaproteobacteria;o__Xanthomonadales;f__Xanthomonadaceae;g__Luteimonas;s__Lysobacter_pocheonensis
OTU_693	0	0	0	0	0	0	0	0	0	0	0	0	0	0	0	0	0	0	0	0	0	0	0	0	0	0	0	0	0	0	0	0	0.00057229	k__Bacteria;p__Bacteroidota;c__Bacteroidia;o__Bacteroidales;f__Rikenellaceae;g__Alistipes;s__
OTU_694	0	0	0	0	0	0	0	0	0	0	0	0	0	0	0	0	0	0	0	1.91E-05	0	9.54E-05	0	0	7.63E-05	0	0	0	0	0	0	0	0	Unknown
OTU_695	0	0	0	0	0	0	0	0	0	0	0	0	0	0	0	0	0	0	0	0	0	0	0	0	0	0	0	0	0	0	0	0	0	k__Bacteria;p__Fusobacteriota;c__Fusobacteriia;o__Fusobacteriales;f__Fusobacteriaceae;g__Cetobacterium;s__
OTU_696	0	0	0	0	0	0	0	0	0	0	0	0	0	0	0	0	0	0	0	0	0	0	0	0	0	0	0	0	0	0	0	0	0	k__Bacteria;p__Sumerlaeota;c__Sumerlaeia;o__Sumerlaeales;f__Sumerlaeaceae;g__Sumerlaea;s__
OTU_697	0	0	0	0	0	0	0	0	0	0	0	0	0	0	0	0	0	0	0	0	0	0	0	0	0	0	0	0	0	0	0	0	0	k__Bacteria
OTU_698	0	0	0	1.91E-05	3.82E-05	1.91E-05	0	0	0	0	1.91E-05	0	0	0.000114458	0	0	0	0	0	0	0	0	3.82E-05	0	0	0	0	0	1.91E-05	0	0	0	0	k__Bacteria;p__unidentified_Bacteria;c__Thermoleophilia;o__Solirubrobacterales;f__Solirubrobacteraceae;g__unidentified_Solirubrobacteraceae
OTU_699	0	0	0	0	3.82E-05	0	0	0	0	0	0	0	0	0	0	0	0	0	0	0	0	0	0	1.91E-05	0	0	0	0	0	0	0	0	0	k__Bacteria;p__Bacteroidota;c__Bacteroidia;o__Cytophagales;f__Spirosomaceae;g__Spirosoma;s__Spirosoma_sp_TX0653
OTU_700	0	0	5.72E-05	0	0	0	0	3.82E-05	0	5.72E-05	3.82E-05	0	0	0	7.63E-05	0	0	0	1.91E-05	0.000133534	0	3.82E-05	0	0	0	0	0	1.91E-05	0	0	0	0	0	k__Bacteria;p__Firmicutes;c__Bacilli;o__Paenibacillales;f__Paenibacillaceae;g__Paenibacillus
OTU_701	0	0	0	0	0	0	0	0	0	0	0	0	0	0	0	0	0	0	0	0	0	0	0	0	0	0	0	0.000247992	3.82E-05	0	0	0	0	k__Bacteria;p__Bacteroidota;c__Bacteroidia;o__Sphingobacteriales;f__Sphingobacteriaceae;g__Olivibacter;s__Parapedobacter_sp
OTU_702	0	0	0	0	0	0	0	0	0	0	0	0	0	0	0	0	0	0	0	0	0	0	0	0	0	0	0	0	0	0	0	0	0	k__Bacteria;p__Firmicutes;c__Clostridia;o__Oscillospirales;f__Hungateiclostridiaceae;g__UCG-012;s__Hungateiclostridium_saccincola
OTU_703	0	0	0	0	1.91E-05	0	0	0	0	0	0	0	0	0	0	0	3.82E-05	0	0	0	3.82E-05	0	0	0	0	0	0	0	0	0	0	0	0	k__Bacteria;p__Actinobacteria;c__unidentified_Actinobacteria;o__Propionibacteriales;f__Nocardioidaceae;g__Nocardioides
OTU_704	1.91E-05	5.72E-05	0	0	0	0	0	0	0	0	0	0	0	0	0	0	0	0	0	0	0	0	0	0	0	0	0	3.82E-05	1.91E-05	1.91E-05	0	0	1.91E-05	k__Bacteria;p__Actinobacteria;c__unidentified_Actinobacteria;o__Pseudonocardiales;f__Pseudonocardiaceae
OTU_705	0	0	0	0	0	0	0	0	0	0	0	0	0	0	0	0	0	0	0	0	0	0	0	0	0	0	0	0	0	0	0	0	0	k__Bacteria;p__Bdellovibrionota;c__Bdellovibrionia;o__Bacteriovoracales;f__Bacteriovoracaceae;g__Peredibacter
OTU_706	0	0	0	1.91E-05	0	0	0	0	0	9.54E-05	0	0	3.82E-05	5.72E-05	0	1.91E-05	0	0	3.82E-05	0	0	1.91E-05	0	0	0	0	0	3.82E-05	0	0	0	1.91E-05	0	k__Bacteria;p__Actinobacteria;c__unidentified_Actinobacteria;o__Micrococcales;f__Brevibacteriaceae;g__Sediminivirga;s__Sediminivirga_luteola
OTU_707	0	0	0	0	0	0	0	0	0	0	0	0	0	0	0	0	0	0	0	0	0	0	0	0	0	0	0	0	0	0	5.72E-05	0	1.91E-05	k__Bacteria;p__Bacteroidota;c__Bacteroidia;o__Flavobacteriales;f__Crocinitomicaceae;g__Fluviicola;s__
OTU_708	0	0	0	0	0	0	0	0	0	0	0	0	0	0	0	0	0	0	0	0	0	0	0	0	0	0	0	0	0	0	0	0	0	k__Bacteria;p__Proteobacteria;c__Alphaproteobacteria
OTU_709	0	0	0	0	0	3.82E-05	0	0	0	0	0	0	0	0	0	0	0	0	0	0	0	3.82E-05	0	0	0	0	0	0	0	0	0	0	0.000419679	k__Bacteria;p__Actinobacteria;c__unidentified_Actinobacteria;o__Micrococcales;f__Micrococcaceae;g__Rothia;s__Rothia_mucilaginosa
OTU_710	0	0	0	0	0	0	0	0	0	0	0	0	0	0	7.63E-05	0	0	0	0	0	0	0	0	0	0	0	0	0	9.54E-05	0	0	0	0	k__Bacteria;p__Proteobacteria;c__Gammaproteobacteria;o__Enterobacterales;f__Enterobacteriaceae;g__Erwinia;s__
OTU_711	0	0	0	0	1.91E-05	0	0	0	1.91E-05	9.54E-05	3.82E-05	1.91E-05	0	5.72E-05	0	0	1.91E-05	0	0	0	0	0	7.63E-05	0	0	0	7.63E-05	5.72E-05	0	0	0	0	0	k__Bacteria;p__Proteobacteria;c__Gammaproteobacteria;o__Burkholderiales;f__Oxalobacteraceae;g__Herbaspirillum;s__Herbaspirillum_frisingense
OTU_712	0	0	0	0	0	0	0	0	0	0	0	0	0	0	0	0	0	0	0	0	0	7.63E-05	0	0	9.54E-05	0	0	0	0	0	0	0	0	k__Bacteria
OTU_713	0	0	0	0	0	0	0	0	0	0	0	0	0	5.72E-05	0	0	0	0	0	1.91E-05	0	0	0	0	0	0	0	0	0	0	0.000228916	0	0	k__Bacteria;p__Verrucomicrobiota;c__Verrucomicrobiae;o__Verrucomicrobiales;f__Rubritaleaceae;g__Luteolibacter;s__
OTU_714	0	0	0	0	0	0	0	0	0	0	0	0	0	0	0	0	0	0	0	0	0	0	0	0	0	0	0	0	0	0	0	0	0	k__Bacteria;p__Acidobacteriota;c__Blastocatellia;o__11-24;f__;g__;s__
OTU_715	0	0	0	0	0	0	0	0	0	0	0	0	0	0	0	0	0	0	0	0	0	0	0	0	0	0	0	0	0	0	0	0	0	k__Bacteria;p__Proteobacteria;c__Gammaproteobacteria;o__Francisellales;f__Francisellaceae;g__[Caedibacter]_taeniospiralis_group;s__Cysteiniphilum_litorale
OTU_716	0	0	0	0	0	0	0	0	0	0	0	0	0	0	0	0	0	0	1.91E-05	0	0	0	0	0	0	0	0	0	0	0	0	0	0	k__Bacteria
OTU_717	0	0	0	0	3.82E-05	0	0	0	0	0	0	0	0	0	0	0	0	0	0	0	0	0	3.82E-05	0	0	0	0	0.000324298	3.82E-05	1.91E-05	3.82E-05	1.91E-05	1.91E-05	k__Bacteria;p__Actinobacteria;c__unidentified_Actinobacteria;o__Micrococcales
OTU_718	0	0	0	0	0	0	0	0	0	1.91E-05	0	0	0	0.000114458	0	0	0	0	0	0	0	0	0	0	0	0	0	0	0	0	0	0	0	k__Bacteria;p__Proteobacteria;c__Gammaproteobacteria;o__Salinisphaerales;f__Solimonadaceae;g__Hydrocarboniphaga;s__
OTU_719	3.82E-05	1.91E-05	0	0	0	1.91E-05	0	0	0	1.91E-05	0	0	0	0.000152611	0	0	0	0	0	0	0	0	0	1.91E-05	0	0	0	1.91E-05	0	1.91E-05	0	0	0	k__Bacteria;p__unidentified_Bacteria;c__Saccharimonadia;o__Saccharimonadales
OTU_720	0	0	0	0	0	0	0	0	0	0	0	0	0	0	0	0	0	0	0	0	0	0	0	0	0	0	5.72E-05	0	0	0	0	0	0	k__Bacteria;p__Proteobacteria;c__Gammaproteobacteria;o__Burkholderiales;f__unidentified_Burkholderiales;g__Candidatus_Branchiomonas
OTU_721	0	0	0	0	0	0	0	0	0	0	0	0	0	0	0	0	0	0	0	0	0	0	0	0	0	0	0	0	0	0	0	0	0	k__Bacteria;p__Myxococcota;c__Myxococcia;o__Myxococcales;f__Vulgatibacteraceae;g__Vulgatibacter;s__
OTU_722	0	0	1.91E-05	0	0	0	0	0	0	0	0	0	0	0	0	0	0	0	0	0	0	0	0	0	0	0	0	0	0	0	0	0	0	k__Bacteria;p__unidentified_Bacteria;c__unidentified_Bacteria;o__Gemmatimonadales;f__Gemmatimonadaceae;g__unidentified_Gemmatimonadaceae;s__Gemmatimonadetes_bacterium_WY71
OTU_723	0	0	0	0	0	0	0	0	0	0	0	0	0	0	0	0	0	0	0	0	0	0	0	0	0	0	3.82E-05	0	0	0	0	0	0	k__Bacteria;p__Proteobacteria;c__Gammaproteobacteria;o__Burkholderiales;f__unidentified_Burkholderiales;g__2013Ark19i;s__bacterium_2013Arg42i
OTU_724	0	0	0	0	0	0	0	0	0	0	0	0	0	0	0	0	0	0	0	0	0	1.91E-05	0	0	0	0	0	0.000648595	0	0	0	0	3.82E-05	k__Bacteria;p__Actinobacteria;c__unidentified_Actinobacteria;o__Micrococcales;f__Brevibacteriaceae;g__Brevibacterium;s__Brevibacterium_sp_Y13
OTU_725	0	0	0	0	0	0	0	0	0	0	0	0	0	0	0	0	0	0	0	0	0	0	0	0	0	0	0	0	0	0	0	0	0	k__Bacteria
OTU_726	0	0	0	0	0	0	0	0	0	0	0	0	0	0	0	0	0	0	0	0	0	0	0	0	0	0	0	0	0	0	0	0	0	Unknown
OTU_727	0	0	7.63E-05	0	0	0	0	0	1.91E-05	0	0	0	0	0	1.91E-05	0	0	0	0	0	7.63E-05	0	0	0	0	0	0	0	0	0	0	0	0	k__Bacteria;p__unidentified_Bacteria;c__unidentified_Bacteria;o__Gemmatimonadales;f__Gemmatimonadaceae;g__unidentified_Gemmatimonadaceae;s__Gemmatimonadetes_bacterium_LP81
OTU_728	0	0	7.63E-05	0	0	0	0	0	1.91E-05	0	0	0	0	0	0	1.91E-05	0	0	0	0	0	0	0	0	0	0	0	0	0	0	0	0	0	k__Bacteria;p__Acidobacteriota;c__Acidobacteriae;o__Subgroup_2;f__;g__;s__
OTU_729	1.91E-05	1.91E-05	0.000247992	0	1.91E-05	0	0	0	9.54E-05	0	0	0	0	3.82E-05	7.63E-05	0	0	0	1.91E-05	0	0.000171687	0	0	0	0	0	3.82E-05	0	0	0	0	0	0	k__Bacteria;p__Proteobacteria;c__Alphaproteobacteria;o__Sphingomonadales;f__Sphingomonadaceae;g__Sphingomonas
OTU_730	0	0	0.000228916	0	1.91E-05	0	0	0	5.72E-05	0	0	0	0	0	5.72E-05	0	0	0	0	0	0.000171687	0	0	0	0	0	0	0	0	0	0	0	0	k__Bacteria;p__unidentified_Bacteria;c__Thermoleophilia;o__Gaiellales;f__;g__;s__
OTU_731	0	0	0	0	0	0	0	0	0	0	0	0	0	0	0	0	0	0	0	0	0	0	0	0	0	0	0	0	0	0	0	0	0	k__Bacteria;p__unidentified_Bacteria;c__Bacteroidia;o__Cytophagales;f__Microscillaceae;g__;s__
OTU_732	0	0	0	0	0	0	0	0	0	0	0	0	0	0	0	0	0	0	0	0	0	0	0	0	0	0	0	0	0	0	0	0	0	k__Bacteria;p__Proteobacteria;c__Alphaproteobacteria
OTU_733	0	0	0	0	0	0	0	0	0	0	0	0	0	5.72E-05	0	0	0	0	0	0	0	0	0	0	0	3.82E-05	0	0	0	0	0	0	0	k__Bacteria;p__Cyanobacteria;c__Cyanobacteriia;o__Chloroplast;f__unidentified_Chloroplast;g__unidentified_Chloroplast;s__Symbiochloris_handae
OTU_734	0	0	0	0	0	0	0	0	0	0	1.91E-05	0	0	0	0.000114458	0	0	0	0	0	0	0	0	0	0	0	0	0	0	0	0	0	0	k__Bacteria
OTU_735	0	0	0	0	0	0	0	0	0	0	0	0	0	0	0	0	0	0	0	0	0	0	0	0	0	0	0	0	0	0	0	0	0	k__Bacteria;p__Proteobacteria;c__Gammaproteobacteria;o__Burkholderiales;f__Rhodocyclaceae;g__Dechloromonas;s__
OTU_736	0	0	0	0	0	0	0	0	0	0	0	0	0	0	0	0	0	0	0	0	0	0	0	0	0	0	0	0	0	0	0	0	0	k__Bacteria;p__Proteobacteria;c__Gammaproteobacteria;o__Burkholderiales;f__TRA3-20;g__;s__
OTU_737	0	0	0	0	0	0	0	0	0	0	0	0	0	0	0	0	0	0	0	0	0	0	0	0	0	0	0	0	0	0	0	0	0	k__Bacteria
OTU_738	0	0	0	0	0	0	0	0	0	0	0	0	0	0	0	0	0	0	0	0	0	0	0	0	0	0	0	0	0	0	0	0	0	k__Bacteria;p__Bacteroidota;c__Bacteroidia
OTU_739	0	0	0	0	0	0	0	0	0	3.82E-05	0	0	0	0	0	0	1.91E-05	0	0	0	0	0	0	0	0	0	0	0	0	0	0	0	0	k__Bacteria;p__Cyanobacteria;c__Cyanobacteriia;o__Chloroplast
OTU_740	0	0	0	0	0	0	0	0	0	0	0	0	0	0	0	0	0	0	0	0	0	0.000591366	0	0	5.72E-05	0	0	0	0	0	0	0	0	k__Bacteria;p__Proteobacteria;c__Alphaproteobacteria;o__Rhizobiales;f__Beijerinckiaceae;g__1174-901-12;s__
OTU_741	1.91E-05	0	3.82E-05	1.91E-05	0	0	0	1.91E-05	0	0	0	0	1.91E-05	0	0	0	0	0	1.91E-05	0	0	3.82E-05	0	0	0	1.91E-05	0	0	0	0	0	0	0	k__Bacteria;p__Actinobacteria;c__unidentified_Actinobacteria;o__Frankiales;f__Geodermatophilaceae;g__Blastococcus
OTU_742	0	0	0	0	0	0	0	0	0	0	0	0	0	0	0	0	0	0	0	0	0	0	0	0	0	0	0	0	0	0	0	0.000133534	1.91E-05	k__Bacteria;p__unidentified_Bacteria;c__Clostridia;o__Oscillospirales;f__Oscillospiraceae;g__;s__
OTU_743	0	0	0	0	0	0	0	0	0	0	0	0	0	0	0	0	0	0	0	0	0	0	0	0	0	0	0	0	3.82E-05	0	0	0	3.82E-05	k__Bacteria;p__Proteobacteria;c__Gammaproteobacteria;o__Burkholderiales;f__Alcaligenaceae;g__Advenella
OTU_744	0	0	0	0	0	0	0	0	0	0	0	0	0	0	0	0	0	0	0	0	0	0	0	0	0	0	0	0	0	0	0	0	0	k__Bacteria;p__Firmicutes;c__Clostridia;o__Caldicoprobacterales;f__Caldicoprobacteraceae;g__Caldicoprobacter;s__
OTU_745	0	0	0	0	0	0	0	0	0	0	0	0	0	0	0	0	0	0	0	0	0	0	0	0	0	0	0	0	0	0	0	0	0	k__Bacteria;p__Firmicutes;c__Clostridia;o__Clostridia_vadinBB60_group;f__;g__;s__
OTU_746	0	0	0	0	0	0	0	0	0	0	0	0	0	0	0	0	0	0	0	0	0	0	0	0	0	1.91E-05	0	0	0	0	0	0	0	k__Bacteria;p__Actinobacteria;c__unidentified_Actinobacteria;o__Corynebacteriales;f__Corynebacteriaceae;g__Corynebacterium
OTU_747	0	0	0	0	0	0	0	0	0	0	0	1.91E-05	0	7.63E-05	0	0	0	0	0	0	0	0	0	0	0	0	0	0	0	0	0	0	0	k__Bacteria;p__Proteobacteria;c__Alphaproteobacteria;o__Rhizobiales;f__Hyphomicrobiaceae;g__Hyphomicrobium;s__Hyphomicrobium_sp
OTU_748	0	0	0	0	0	0	0	0	0	0	0	0	0	0	0	0	0	0	0	0	0	0	0	0	0	0	0	0	0	0	0	0	0.000114458	k__Bacteria;p__Proteobacteria;c__Gammaproteobacteria;o__Burkholderiales;f__Neisseriaceae;g__Kingella;s__
OTU_749	0	0	0	0	0	1.91E-05	1.91E-05	0	0	0	0	0	0	0	0	0	0	0	0	0	0	0	0	0	0	0	0	0	0	0	0	0	0	k__Bacteria;p__Actinobacteria;c__unidentified_Actinobacteria;o__Bifidobacteriales;f__Bifidobacteriaceae;g__Bifidobacterium;s__Bifidobacterium_asteroides
OTU_750	0	0	1.91E-05	3.82E-05	9.54E-05	0	7.63E-05	3.82E-05	5.72E-05	0	0	0	0	0	0	0	1.91E-05	0	0	0	0	0	0	0	0	0	0	0	0	0	0	0	0	k__Bacteria;p__Bacteroidota;c__Bacteroidia;o__Flavobacteriales;f__Weeksellaceae;g__Chryseobacterium
OTU_751	0	0	0.00020984	0	0	0	0	0	0.000114458	0	0	0	0	0	0	0	3.82E-05	0	0	0	0.000114458	0	0	0	0	0	0	0	0	0	0	0	0	k__Bacteria;p__Methylomirabilota;c__Methylomirabilia;o__Rokubacteriales;f__;g__;s__
OTU_752	0	0	0	0	0	0	0	0	0	0	0	0	0	0	0	0	3.82E-05	0	0	0	0	0	0	0	0	0	0	0	0	0	0	0	0	k__Bacteria
OTU_753	1.91E-05	0	0	0	0	0	0	1.91E-05	0	0	0	0	0	0	0	0	1.91E-05	0	0	0	0	0	0	0	0	0	0	0	0	0	0	0	0	k__Bacteria;p__Firmicutes;c__Clostridia;o__Lachnospirales;f__Lachnospiraceae;g__Coprococcus;s__
OTU_754	0	0	0	0	0	0	0	0	0	0	0	0	0	0	0	0	0	0	0	1.91E-05	0	0	0	0	0	0	0	0	0	0	1.91E-05	0	0	k__Bacteria;p__Firmicutes;c__Clostridia;o__Lachnospirales;f__Lachnospiraceae;g__[Ruminococcus]_torques_group;s__
OTU_755	0	0	0	0	0	0	0	0	0	0	0	0	0	0	0	0	0	0	0	0	0	0	0	0	0	0	0	0	0	0	0	0	0.00020984	k__Bacteria;p__Bacteroidota;c__Bacteroidia;o__Bacteroidales;f__Prevotellaceae;g__Prevotella_7
OTU_756	0	0	0	0	0	0	0	0	0	0	0	0	0	0	0	0	0	0	0	0	0	0	0	0	0	0	0	0	0	0	0	0	0	k__Bacteria;p__Firmicutes;c__Clostridia;o__unidentified_Clostridia;f__Gracilibacteraceae;g__Lutispora;s__
OTU_757	0	0	0	0	0	0	0	0	0	0	0	0	0	0	0	0	0	0	0	0	0	0	0	0	0	0	0	0	0	0	0	0	0.000381526	k__Bacteria;p__Proteobacteria;c__Gammaproteobacteria;o__Burkholderiales;f__Neisseriaceae
OTU_758	0	0	0	0	0	0	0	0	0	0	0	0	0	0	0	0	0	0	0	0	0	0	0	0	0	0	0	0	0	0	0	0	0	k__Bacteria;p__Bdellovibrionota;c__Bdellovibrionia;o__Bdellovibrionales;f__Bdellovibrionaceae;g__Bdellovibrio;s__
OTU_759	0	0	0	0	1.91E-05	1.91E-05	0	0	0	0	0	0	0	5.72E-05	0	0	1.91E-05	0	0	0	0	0	3.82E-05	0	0	0	0	1.91E-05	0	1.91E-05	0	0	0	k__Bacteria;p__Proteobacteria;c__Alphaproteobacteria;o__Rhizobiales;f__Beijerinckiaceae;g__Camelimonas
OTU_760	0	0	0	0	0	0	0	0	0	0	0	0	0	0	0	0	0	0	0	0	0	0	0	0	0	0	0	0	0	0	0	0	0	k__Bacteria;p__Proteobacteria;c__Gammaproteobacteria;o__Pseudomonadales;f__Halomonadaceae;g__Halomonas;s__
OTU_761	0	0	0	0	0	0	0	0	0	0	0	0	0	0	0	0	0	0	0	0	0	0	0	0	0	0	0	0	0	0	0	0	0	k__Bacteria;p__Firmicutes;c__Clostridia;o__Lachnospirales;f__Lachnospiraceae;g__Herbinix;s__
OTU_762	0	0	0	0	0	0	0	0	0	0	0	0	0	0	0	0	0	0	0	0	0	0	0	0	0	0	0	0	0	0	0	0	0	k__Bacteria;p__Actinobacteriota;c__Thermoleophilia;o__Solirubrobacterales;f__67-14;g__;s__
OTU_763	0	0	0	0	0	0	0	0	0	0	0	0	0	0	0	0	0	0	0	0	0	0	0	0	0	0	0	0	0	0	0	0.000171687	0	k__Bacteria;p__Actinobacteria;c__unidentified_Actinobacteria;o__Corynebacteriales;f__Corynebacteriaceae;g__Corynebacterium;s__Corynebacterium_urealyticum
OTU_764	0	0	0	0	0	0	0	0	0	0	0	0	0	0	0	0	1.91E-05	0	0	0	0	3.82E-05	0	3.82E-05	9.54E-05	0	0	0	0	0	0	0	0	k__Bacteria;p__Bacteroidota;c__Bacteroidia;o__Cytophagales;f__Hymenobacteraceae;g__Hymenobacter;s__
OTU_765	0	0	0	0	0	0	0	0	0	0	0	0	0	0	0	0	0	0	0	0	0	0.000133534	0	0	0	0	0	0	0	0	0	0	0	k__Bacteria;p__Bacteroidota;c__Bacteroidia;o__Sphingobacteriales;f__Sphingobacteriaceae;g__Mucilaginibacter;s__
OTU_766	0	0	0	0	0	0	0	0	0	0	0	0	1.91E-05	0	0	0	0	0	0	0	0	0	0	0	0	0	0	5.72E-05	0	1.91E-05	0	0	3.82E-05	k__Bacteria;p__Actinobacteria;c__unidentified_Actinobacteria;o__Propionibacteriales;f__Nocardioidaceae
OTU_767	0	0	0	0	0	0	0	0	0	0	0	0	0	0	0	0	0	0	0	0	0	0	0	0	0	0	0	0	0	0	0	0	0	k__Bacteria;p__unidentified_Bacteria;c__Clostridia;o__Oscillospirales;f__Oscillospiraceae;g__;s__
OTU_768	0	0	0	0	0	0	0	0	0	0	0	0	0	0	0	0	0	0	0	0	0	0	0	0	0	0	0	0	0	0	0	0	0	k__Bacteria;p__Firmicutes;c__Clostridia;o__Clostridia_UCG-014;f__;g__;s__
OTU_769	0	0	0	0	0	0	0	0	0	0	0	0	0	0	0	0	0	0	0	0	0	0	0	0	0	0	0	0	0	0	0	0	0	k__Bacteria;p__Firmicutes;c__Clostridia;o__Caldicoprobacterales;f__Caldicoprobacteraceae;g__Caldicoprobacter;s__
OTU_770	0	0	0	0	0	0	0	0	0	0	0	0	0	0	0	0	0	0	0	0	0	0	0	0	0	0	1.91E-05	0	0	0	0	0	0	k__Bacteria;p__Proteobacteria;c__Gammaproteobacteria;o__Burkholderiales;f__unidentified_Burkholderiales;g__2013Ark19i;s__bacterium_2013Arg42i
OTU_771	0	0	0	0	1.91E-05	9.54E-05	3.82E-05	0	0	0	5.72E-05	3.82E-05	0	0.000171687	0	0	0	3.82E-05	0	0	0	0	7.63E-05	5.72E-05	0	0	0	0	0	3.82E-05	1.91E-05	0	0	k__Bacteria;p__Proteobacteria;c__Gammaproteobacteria;o__Burkholderiales;f__Alcaligenaceae;g__Achromobacter
OTU_772	0	0	0	0	0	0	0	0	0	0	0	0	0	0	0	0	0	0	0	0	0	0	0	0	0	0	0	0	0	0	0	0	0	k__Bacteria
OTU_773	0	0	0	0	0	0	0	0	0	0	0	0	0	0	0	0	0	0	0	0	0	0	0	0	0	0	0	0	0	0	0	0	0	k__Bacteria;p__Firmicutes;c__Limnochordia;o__Limnochordales;f__Limnochordaceae;g__;s__
OTU_774	0	0	3.82E-05	0	0	0	0	0	0	0	0	0	0	0	0	0	0	0	0	0	0	0	0	0	0	0	0	0	0	0	0	0	0	k__Bacteria;p__Firmicutes;c__Bacilli;o__Erysipelotrichales;f__Erysipelotrichaceae;g__Holdemanella;s__
OTU_775	0	0	0	0	0	0	0	0	0	0	0	0	0	0	0	0	0	0	0	0	0	0	0	0	0	0	0	0	0	0	0	0	0	k__Bacteria;p__Firmicutes;c__Limnochordia;o__Limnochordales;f__Limnochordaceae;g__;s__
OTU_776	0	0	0	0	0	0	0	0	0	0	0	0	0	0	0	0	0	0	0	0	0	0	0	0	0	0	0	9.54E-05	0	0	0	0	0	k__Bacteria;p__Bdellovibrionota;c__Bdellovibrionia;o__Bdellovibrionales;f__Bdellovibrionaceae;g__Bdellovibrio;s__Bdellovibrio_sp_W
OTU_777	0	0	0	0	0	0	0	0	0	0	0	0	0	0	0	0	0	0	0	0	0	0	0	0	0	1.91E-05	0	0	0	0	0	0	0	k__Bacteria;p__Proteobacteria;c__Gammaproteobacteria;o__Enterobacterales;f__Alteromonadaceae;g__Alishewanella;s__
OTU_778	0	0	7.63E-05	0	0	0	0	0	0	0	0	0	0	0	0	0	1.91E-05	0	0	0	1.91E-05	0	0	0	0	0	0	0	0	0	0	0	0	k__Bacteria;p__Myxococcota;c__Polyangia;o__Polyangiales;f__BIrii41;g__;s__
OTU_779	0	0	0	0	0	0	0	0	0	0	0	0	0	0	0	0	0	0	0	0	0	0	0	0	0	0	0	0	0	0	0	0	0	k__Bacteria;p__Proteobacteria;c__Alphaproteobacteria;o__SAR11_clade;f__Clade_III;g__;s__
OTU_780	0	0	0	0	0	0	0	0	0	0	0	0	0	0	0	0	3.82E-05	0	0	5.72E-05	0	0.000152611	0	0	0	0	0	0	0	0	0	0	0	k__Bacteria;p__Deinococcota;c__Deinococci;o__Deinococcales;f__Deinococcaceae;g__Deinococcus
OTU_781	0	0	3.82E-05	0	0	0	0	0	0	0	0	0	0	0	0	0	0	0	0	0	1.91E-05	0	0	0	0	0	0	0	0	0	0	0	0	k__Bacteria;p__unidentified_Bacteria;c__Alphaproteobacteria;o__Tistrellales;f__Geminicoccaceae;g__;s__
OTU_782	0	0	0	0	0	0	0	0	0	0	0	0	0	0	0	0	0	0	0	0	0	0	0	0	0	0	0	0	0	0	0	0	0	k__Bacteria;p__Firmicutes;c__Clostridia;o__Peptostreptococcales-Tissierellales;f__Family_XI;g__Finegoldia;s__
OTU_783	0	0	0	0	0	0	0	0	0	0	0	0	0	0	0	0	0	0	0	0	0	0	0	0	0	0	0	0	0	0	0	0	0	Unknown
OTU_784	0	0	0	0	0	0	0	0	0	0	0	0	0	0	0	0	0	0	0	0	0	0	0	0	0	0	0	0	0	0	0	0	0	k__Bacteria
OTU_785	0	0	0	0	0	0	0	0	0	0	0	0	0	0	0	0	0	0	0	0	0	0	0	0	0	0	0	0	0	0	0	3.82E-05	0.000839358	k__Bacteria;p__Bacteroidota;c__Bacteroidia;o__Bacteroidales;f__Muribaculaceae;g__;s__
OTU_786	0.001850403	0.012666679	0.001716869	0.003109441	0.001316266	0.000438755	0.000457832	0.000972893	0.000247992	0.000610442	0.012838366	0.000305221	0.003948799	0.00129719	0.007973904	0.002251006	0.002575304	0.000419679	0.000267069	0.013105435	0.000553213	0.005341371	0.001564259	0.001392572	0.001316266	0.000667671	0.000228916	0.000171687	0.001125503	0.003643578	0.000133534	0.000286145	0.000267069	k__Bacteria;p__Proteobacteria;c__Alphaproteobacteria;o__Sphingomonadales;f__Sphingomonadaceae;g__Sphingomonas
OTU_787	0	0	0	0	0	0	0	0	0	0	0	0	0	0	0	0	0	0	0	0	0	0	0	0	0	0	0	0	0	0	0	0	0	k__Bacteria;p__unidentified_Bacteria;c__Alphaproteobacteria;o__Holosporales;f__Holosporaceae;g__;s__
OTU_788	0	0.000190763	1.91E-05	0	0	0	0	0	0	0	0	0	0	0	0	0	0	0	0	0	0	0	0	0	0	0	0	0	0	0	0	0	0	k__Bacteria;p__Firmicutes;c__Bacilli;o__Lactobacillales;f__Lactobacillaceae;g__Fructilactobacillus;s__bacterium_symbiont_of_Bactrocera_correcta
OTU_789	0	0	0	0	0	0	0	0	0	0	0	0	0	0	0	0	0	0	0	0	0	0	0	0	0	0	0	0	0	0	0	0	0	k__Bacteria;p__Hydrogenedentes;c__Hydrogenedentia;o__Hydrogenedentiales;f__Hydrogenedensaceae;g__;s__
OTU_790	0	0	0	0	0	0	0	0	0	0	0	0	0	0	0	0	0	0	0	0	0	0	0	0	0	0	0	0	0	0	0	0	0	k__Bacteria;p__NB1-j;c__;o__;f__;g__;s__
OTU_791	0.000190763	0.000133534	0.000534137	0.00020984	0.000152611	0.00020984	9.54E-05	1.91E-05	0.000171687	0.000247992	0.000591366	5.72E-05	0.00020984	0.002346388	0.000419679	3.82E-05	9.54E-05	1.91E-05	7.63E-05	0.000133534	0.000114458	0.000133534	0.000495984	0.000171687	5.72E-05	0.000133534	1.91E-05	0.000438755	5.72E-05	0.001220885	0.000133534	0.000171687	0.00020984	k__Bacteria;p__Actinobacteria;c__unidentified_Actinobacteria;o__Micrococcales;f__Microbacteriaceae
OTU_792	0	0	9.54E-05	0	0	0	0	0	1.91E-05	3.82E-05	0	0	0	0	0	0	0	0	0	0	0	0	0	0	0	0	0	0	0	0	0	0	0	k__Bacteria;p__unidentified_Bacteria;c__Acidobacteriae;o__Acidobacteriales;f__;g__;s__
OTU_793	0	0	0	0	0	0	0	0	0	0	0	0	0	0	0	0	0	0	0	0	0	0	0	0	0	0	0	0	0	0	0	0	0	Unknown
OTU_794	0	0	0	1.91E-05	0	0	0	0	0	0	0	0	0	0	0	0	0	0	0	0	1.91E-05	0.000114458	0	0	0	0	0	0	0	0	0	0	0	k__Bacteria;p__Actinobacteria;c__unidentified_Actinobacteria;o__Micrococcales;f__Microbacteriaceae
OTU_795	0	0	0	0	0	0	0	0	0	0	0	0	0	0	0	0	0.000114458	0	0	0	0	0	0	0	0	0	0	0	0	0	0	0	0	k__Bacteria;p__Bacteroidota;c__Bacteroidia;o__Chitinophagales;f__Chitinophagaceae;g__Sediminibacterium;s__
OTU_796	0	0	0	0	0	0	0	0	0	0	0	0	0	0	0	1.91E-05	0	0	0	0	0	0	0	0	0	0	0	0	0	0	0	0	0	k__Bacteria;p__Myxococcota;c__Myxococcia;o__Myxococcales;f__Myxococcaceae;g__Melittangium;s__Melittangium_lichenicola
OTU_797	0	0	0	0	0	0	0	0	0	0	0	0	0	0	0	0	0	0	0	0	0	0	0	0	0	0	0	0	0	0	0	0	0	k__Bacteria
OTU_798	0	3.82E-05	0	1.91E-05	0	0	0	0	0	0	0	0	0	0.000114458	0	0	0	0	0	0	0	0	7.63E-05	0	0	5.72E-05	0	0	0	0	9.54E-05	0	0	k__Bacteria;p__Verrucomicrobiota;c__Verrucomicrobiae;o__Verrucomicrobiales;f__Rubritaleaceae;g__Luteolibacter
OTU_799	0	0	0	0	0	0	0	0	0	0	0	0	0	0	0	0	0	0	0	0	0	0	0	0	0	0	0	0	0	0	0	0	0	k__Bacteria
OTU_800	0	0	0	0	0	0	1.91E-05	0	0	0	0	0	0	5.72E-05	0	1.91E-05	0	0	0	0	0	3.82E-05	0	0	0	0	0	0	0	0	0	0	0	k__Bacteria;p__Actinobacteria;c__unidentified_Actinobacteria;o__Actinomycetales;f__Actinomycetaceae;g__Actinomyces
OTU_801	0	0	0	0	0	0	0	0	0	0	0	0	0	0	0	0	0	0	0	0	0	0	0	0	0	0	0	0	0	0	0	0	0.00036245	k__Bacteria;p__Firmicutes;c__Clostridia;o__Clostridia_vadinBB60_group;f__;g__;s__
OTU_802	0	0	7.63E-05	0	0	1.91E-05	1.91E-05	0	1.91E-05	0	0	0	0	0	0	1.91E-05	0	0	0	0	3.82E-05	0	0	0	0	0	1.91E-05	0	0	5.72E-05	0	0	0	k__Bacteria;p__Proteobacteria;c__Gammaproteobacteria;o__Burkholderiales;f__Comamonadaceae
OTU_803	0	0	0	0	0	0	0	0	0	0	0	0	0	0	0	0	0	0	0	0	0	0	0	0	0	0	0	0	0	0	0	0	0	k__Bacteria;p__Proteobacteria;c__Gammaproteobacteria;o__Burkholderiales;f__Burkholderiaceae;g__Polynucleobacter;s__Polynucleobacter_cosmopolitanus
OTU_804	0	0	0	0	0	0	0	0	0	0	0	0	0	0	0	0	0	0	0	0	0	0	0	0	0	0	0	0	0	0	0	0	0	k__Bacteria;p__Bacteroidota;c__Bacteroidia;o__Flavobacteriales;f__NS9_marine_group;g__;s__
OTU_805	0	0	0	1.91E-05	0	0	0	0	0	0	0	0	0	0	0	1.91E-05	0	0	0	0	1.91E-05	0	0	0	0	5.72E-05	0	0	0	0	0	0	0	k__Bacteria;p__Actinobacteria;c__unidentified_Actinobacteria;o__Propionibacteriales;f__Propionibacteriaceae
OTU_806	0	0	0	0	0	0	0	0	0	0	0	0	0	0	0	0	0	0	0	0	0	0	0	0	0	0	0	0	0	0	0	0	0	k__Bacteria
OTU_807	0	0	0	0	0	0	0	0	0	0	0	0	0	0.000114458	0	0	0	0	0	0	0	0	0	0	0	0	0	0	0	0	0	0	0	k__Bacteria;p__Bacteroidota;c__Bacteroidia;o__Sphingobacteriales;f__Sphingobacteriaceae;g__Nubsella;s__Nubsella_zeaxanthinifaciens
OTU_808	0	0	0	0	0	0	0	0	0	0	0	0	0	0	0	0	0	0	0	0	0	0	0	0	0	0	0	0	0	0	0	0	0	Unknown
OTU_809	0	0	3.82E-05	0	0	0	0	0	0	0	0	0	0	0	0	0	0	0	0	0	0	0	0	0	0	0	0	0	1.91E-05	0	1.91E-05	0	0	k__Bacteria;p__Proteobacteria;c__Gammaproteobacteria;o__Burkholderiales;f__Alcaligenaceae;g__Pigmentiphaga
OTU_810	3.82E-05	0	1.91E-05	0	0	3.82E-05	0	0	0	0	5.72E-05	0	0	0	0	0	0	0	0	1.91E-05	0	0	0	0	1.91E-05	0	0	0	0	0	0	0	0	k__Bacteria;p__Firmicutes;c__Bacilli;o__Paenibacillales;f__Paenibacillaceae;g__Paenibacillus
OTU_811	0	0	0	0	0	0	0	0	0	0	0	0	0	0	0	0	0	0	0	0	0	0	0	0	0	0	0	0	0	0	0	0	0.000515061	k__Bacteria;p__Bacteroidota;c__Bacteroidia;o__Bacteroidales;f__Rikenellaceae;g__Alistipes;s__
OTU_812	0	0	0	0	0	0	0	0	0	0	0	3.82E-05	0	0	0	0	0	0	0	0	0	0	0	0	0	0	0	7.63E-05	0	0	9.54E-05	0	0	k__Bacteria;p__Bacteroidota;c__Bacteroidia;o__Sphingobacteriales;f__Sphingobacteriaceae;g__Sphingobacterium
OTU_813	3.82E-05	0	3.82E-05	0	0	0	0	0	0	0	0	0	0	0	0	0	0	0	0	0	0	0	0	0	0	0	3.82E-05	0	0	0	0	0	0	k__Bacteria;p__Firmicutes;c__Clostridia;o__Clostridiales;f__Clostridiaceae
OTU_814	0	0	0	0	0	0	0	0	0	0	0	0	0	0	0	0	0	0	0	0	0	0	0	0	0	0	0	0	1.91E-05	0	0	0.000114458	0	k__Bacteria;p__Bacteroidota;c__Bacteroidia;o__Sphingobacteriales;f__Sphingobacteriaceae;g__Parapedobacter;s__
OTU_815	0	0	3.82E-05	0	0	0	0	0	0	0	0	0	0	0	0	0	0	0	0	0	0	0	0	0	0	0	0	0.000152611	0	0	0	0	0	k__Bacteria;p__Bacteroidota;c__Bacteroidia;o__Sphingobacteriales;f__Sphingobacteriaceae;g__Sphingobacterium;s__Sphingobacterium_thermophilum
OTU_816	0	0	0	0	0	0	0	0	0	0	0	0	0	0	0	0	0	0	0	0	0	0	0	0	0	0	1.91E-05	0	0	0	0	0	0	k__Bacteria;p__unidentified_Bacteria;c__Alphaproteobacteria;o__Micropepsales;f__Micropepsaceae;g__;s__
OTU_817	0	0	0	0	0	0	0	0	0	0	0	0	0	0	0	0	0	0	0	0	0	0	0	0	0	0	0	0	0	0	0	0	0	k__Bacteria;p__Proteobacteria;c__Alphaproteobacteria;o__Rhodobacterales;f__Rhodobacteraceae;g__Shimia;s__
OTU_818	0	0	0	0	0	0	0	0	0	0	0	0	0	0	5.72E-05	0	0	0	0	0	0	0	0	0	0	0	0	0	0	0	0	0	0	k__Bacteria;p__Bacteroidota;c__Bacteroidia;o__Cytophagales;f__Hymenobacteraceae;g__Hymenobacter;s__Hymenobacter_sp
OTU_819	0	0	0	0	0	0	0	0	0	0	0	0	0	0	0	0	0	0	0	0	0	0	0	0	0	0	0	0	0	0	0	0	0	k__Bacteria;p__Firmicutes;c__Bacilli;o__Erysipelotrichales;f__Erysipelatoclostridiaceae;g__Erysipelatoclostridium;s__
OTU_820	0	0	0	0	0	0	0	0	0	0	0	0	0	0	0	0	0	0	0	0	0	0	0	0	0	0	0.000133534	0	0	0	0	0	0	k__Bacteria;p__Proteobacteria;c__Gammaproteobacteria;o__Burkholderiales;f__unidentified_Burkholderiales;g__2013Ark19i;s__bacterium_2013Arg42i
OTU_821	0	0	0	0	0	0	0	0	0	0	0	0	0	0	0	0	0	0	0	0	0	0	3.82E-05	0	0	3.82E-05	0	0	1.91E-05	0	0	0	0	k__Bacteria;p__Actinobacteria;c__unidentified_Actinobacteria;o__Frankiales;f__Nakamurellaceae;g__Nakamurella
OTU_822	0	0	0	0	0	0	0	0	0	0	0	0	0	0	0	0	0	0	0	0	0	0	0	0	0	0	0	0	0	0	0	0	0	k__Bacteria;p__Desulfobacterota;c__Desulfuromonadia;o__Desulfuromonadales;f__Geoalkalibacteraceae;g__Geoalkalibacter;s__
OTU_823	0	0	3.82E-05	0	0	0	0	0	0	0	0	0	0	0	0	0	0	1.91E-05	0	0	0	0	0	0	0	0	0	0	0	0	0	1.91E-05	0	k__Bacteria;p__Actinobacteria;c__unidentified_Actinobacteria;o__Propionibacteriales;f__Propionibacteriaceae;g__Marinilutecoccus;s__Ponticoccus_sp_(in:_Proteobacteria)
OTU_824	0	0	0	0	0	0	0	0	0	0	0	0	0	0	0	0	0	0	3.82E-05	0	0	0	0	0	0	0	0	0	0	0	0	0	0	k__Bacteria;p__Firmicutes;c__Clostridia;o__Lachnospirales;f__Lachnospiraceae;g__Anaerostipes
OTU_825	0	0	0	0	0	0	0	0	0	0	0	0	0	0	0	0	0	0	0	0	0	0	0	0	0	0	0	0	0	0	0	0	0	k__Bacteria
OTU_826	0	0	0	0	0	0	0	0	0	0	0	0	0	0	0	0	0	0	0	0	0	0	0	0	0	0	0	0	0	0	0	0	0.000152611	k__Bacteria;p__Actinobacteria;c__unidentified_Actinobacteria;o__Micrococcales;f__Micrococcaceae;g__Rothia;s__
OTU_827	0	0	0	0	0	0	0	0	0	0	0	0	0	0	0	0	0	0	0	0	3.82E-05	0.000133534	0	0	0	0	0	0	0	0	0	0	0	k__Bacteria;p__Proteobacteria;c__Alphaproteobacteria;o__Sphingomonadales;f__Sphingomonadaceae;g__Sphingomonas
OTU_828	0	0	0	0	0	0	0	0	0	0	0	0	0	0	0	0	0	0	0	0	0	0	0	0	0	0	0	0	0	0	0	0	0.000247992	k__Bacteria;p__Firmicutes;c__Clostridia;o__Oscillospirales;f__Ruminococcaceae;g__Ruminococcus
OTU_829	0	0	0	0	0	0	0	0	0	0	0	0	0	0	0	0	0	0	0	0	0	0	0	0	0	0	0	0	0	0	0	0.000114458	5.72E-05	k__Bacteria;p__Bacteroidota;c__Bacteroidia;o__Bacteroidales;f__Muribaculaceae;g__;s__
OTU_830	0	1.91E-05	0	0	0	1.91E-05	0	0	0	0	0	0	0	1.91E-05	1.91E-05	0	0	0	0	0	1.91E-05	0	0	0	0	3.82E-05	0	0	0	0	0	3.82E-05	0	k__Bacteria;p__unidentified_Bacteria;c__Thermoleophilia;o__Solirubrobacterales;f__Solirubrobacteraceae
OTU_831	0	0	0	0	0	0	0	0	0	0	0	0	0	0	0	0	0	0	0	0	0	0	0	0	0	0	0.000190763	0	0	0	0	0	0	k__Bacteria;p__Cyanobacteria;c__Cyanobacteriia;o__Chloroplast;f__unidentified_Chloroplast;g__unidentified_Chloroplast
OTU_832	0	0	1.91E-05	0	0	7.63E-05	0	0	0	0	0	0	0	7.63E-05	0	1.91E-05	3.82E-05	0	0	0	0	0	0	0	0	0	0	0.000171687	0	0	0	0	7.63E-05	k__Bacteria;p__Actinobacteria;c__unidentified_Actinobacteria;o__Micrococcales;f__Ruaniaceae;g__Ruania;s__
OTU_833	0	0	0	0	0	0	0	0	0	0	0	0	0	0.000171687	0	0	0	0	0	0	0	0	0	0	0	0	0	0	0	0	0	0	0	k__Bacteria;p__Proteobacteria;c__Alphaproteobacteria;o__Acetobacterales;f__Acetobacteraceae
OTU_834	0	0	0	0	0	0	0	0	0	0	0	0	0	0	0	0	0	0	0	0	0	0	0	0	0	0	0	0	0	0	0	0	0	k__Bacteria;p__unidentified_Bacteria;c__Clostridia;o__Christensenellales;f__Christensenellaceae;g__;s__
OTU_835	0	0	0.000114458	0	0	0	0	0	1.91E-05	0	0	0	0	0	0	0	0	0	0	0	1.91E-05	0	0	0	0	0	0	0	0	0	0	0	0	k__Bacteria;p__Proteobacteria;c__Alphaproteobacteria;o__Rhizobiales;f__unidentified_Rhizobiales;g__Nordella;s__
OTU_836	0	0	0	0	0	0	0	0	0	0	0	0	0	0	0	0	0	0	0	0	0	0	0	0	0	0	0	0	0	0	0	0	0	k__Bacteria;p__Firmicutes;c__Bacilli;o__Bacillales;f__Bacillaceae
OTU_837	0	0	0	0	0	0	0	0	0	0	0	0	0	0	0	0	0	0	0	0	0	0	0	0	0	0	0	0	0	0	0	0	0	k__Bacteria
OTU_838	0	0	0	0	0	0	0	0	0	0	0	0	0	0	0	0	0	0	0	0	0	0	0	0	0	0	0	0	0	0	0	0	0	k__Bacteria;p__unidentified_Bacteria;c__Clostridia;o__Proteinivoracales;f__;g__;s__
OTU_839	0	0	0	0	0	0	0	0	0	0	0	0	0	0	0	0	0	0	0	0	0	0	0	0	0	0	0	0	0	0	0	0	0	k__Bacteria;p__Firmicutes;c__Bacilli;o__Paenibacillales;f__Paenibacillaceae
OTU_840	0	0	0	0	3.82E-05	0	0	0	3.82E-05	0	0	0	0	1.91E-05	0	0	0	0	0	0	0	0	0	0	0	0	0	0	0	0	0	3.82E-05	0	k__Bacteria
OTU_841	0	0	0	0	0	0	0	0	0	0	0	0	0	0	0	0	0	0	0	0	0	0	0	0	0	0	0	0	0	0	0	0	0	k__Bacteria;p__Proteobacteria;c__Alphaproteobacteria;o__Puniceispirillales
OTU_842	0	0	0	0	0	0	0	0	0	0	0	0	0	0	0	0	0	0	0	0	0	0	0	0	0	0	0	0	0	0	0	7.63E-05	0.000324298	k__Bacteria;p__Bacteroidota;c__Bacteroidia;o__Bacteroidales;f__Muribaculaceae;g__;s__
OTU_843	0	0	0	0	0	0	0	0	0	0	0	0	0	0	0	0	0	0	0	0	0	0	0	0	0	0	0	0	0	0	0	0	0	k__Bacteria;p__Actinobacteria;c__unidentified_Actinobacteria;o__Streptosporangiales;f__Thermomonosporaceae;g__Actinomadura
OTU_844	0	0	0	0	0	0	0	0	0	0	0	0	0	0	0	0	0	0	0	0	0	0	0	0	0	0	0	0	0	0	0	0	0	k__Bacteria;p__Proteobacteria;c__Alphaproteobacteria;o__Rhodobacterales;f__Rhodobacteraceae;g__Rubellimicrobium;s__
OTU_845	0	0	0	0	0	0	0	0	0	0	0	0	0	0	0	0	0	0	0	0	0	0	0	0	0	0	0	0	0	0	0	0	0	k__Bacteria;p__Bacteroidota;c__Bacteroidia;o__Sphingobacteriales;f__Sphingobacteriaceae;g__Anseongella;s__
OTU_846	0	0	0	0	0	0	0	0	0	0	0	0	0	0	0	0	0	0	0	0	7.63E-05	0	0	0	0	0	0	0	0	0	0	0	0	k__Bacteria;p__Firmicutes;c__Clostridia;o__Oscillospirales;f__Ruminococcaceae;g__Ruminococcus;s__Clostridiaceae_bacterium_DJF_VR76
OTU_847	0	0	9.54E-05	0	0	0	0	0	0	0	0	0	0	0	1.91E-05	0	0	0	0	0	3.82E-05	0	0	0	0	0	0	0	0	0	0	0	0	k__Bacteria;p__unidentified_Bacteria;c__Acidobacteriae;o__Acidobacteriales;f__;g__;s__
OTU_848	0	0	1.91E-05	0	0	0	0	0	0	0	0	0	0	0	0	0	0	0	0	0	3.82E-05	0	0	0	3.82E-05	0	0	0	0	0	0	0	0	k__Bacteria;p__Actinobacteriota;c__MB-A2-108;o__;f__;g__;s__
OTU_849	0	0	0	0	0	0	0	0	0	0	0	0	0	3.82E-05	0	0	0	0	0	0	0	0	0	0	0	1.91E-05	0	0	0	0	0	0	0	k__Bacteria;p__Bdellovibrionota;c__Bdellovibrionia;o__Bacteriovoracales;f__Bacteriovoracaceae;g__Bacteriovorax;s__
OTU_850	0	0	5.72E-05	0	3.82E-05	0	0	0	0	0	0	0	0	0	0	0	0	0	0	0	0	0	0	0	0	0	0	0	0	0	0	0	0	k__Bacteria;p__unidentified_Bacteria;c__Vicinamibacteria;o__Vicinamibacterales
OTU_851	0	0	0	0	0	0	0	5.72E-05	0	0	0	0	0	0	0	0	0	0	0	0	0	3.82E-05	0	0	0	0	0	0	0	0	0	0	0	k__Bacteria;p__Firmicutes;c__Bacilli;o__Lactobacillales;f__Lactobacillaceae;g__Lacticaseibacillus
OTU_852	0	0	0	0	3.82E-05	1.91E-05	1.91E-05	0	7.63E-05	0	1.91E-05	0	0	1.91E-05	0	1.91E-05	0	1.91E-05	0	0	0	0	0	0	0	0	0	0	0	0	0	0	0	k__Bacteria;p__Firmicutes;c__Bacilli;o__Lactobacillales;f__Enterococcaceae;g__Enterococcus
OTU_853	0	0	1.91E-05	1.91E-05	3.82E-05	1.91E-05	0	0	0	1.91E-05	0	0	0	0	0	0	9.54E-05	0	0	0	0	1.91E-05	0	0	7.63E-05	0	0	0	0	0	0	0	0	k__Bacteria;p__Actinobacteriota;c__Thermoleophilia;o__Solirubrobacterales;f__Solirubrobacteraceae;g__Solirubrobacter;s__
OTU_854	0	0	0	0	0	0	0	0	0	0	0	0	0	0	0	0	0	0	0	1.91E-05	0	0	0	0	0	1.91E-05	0	0	0	0	0	0	0	k__Bacteria;p__Actinobacteria;c__unidentified_Actinobacteria;o__Propionibacteriales;f__Propionibacteriaceae;g__Microlunatus
OTU_855	0	0	0	3.82E-05	0	0	3.82E-05	0	0	0	0	0	0	0	0	0	0	0	0	0	0	0	0	0	0	0	0	0	0	0	0	0	0	k__Bacteria;p__Actinobacteria;c__unidentified_Actinobacteria;o__Corynebacteriales;f__Corynebacteriaceae;g__Corynebacterium;s__Corynebacterium_sputi
OTU_856	0.000152611	3.82E-05	0.000152611	0	3.82E-05	0.000171687	0	1.91E-05	0	0	0	0	0	0	0	0	0.000286145	0.000152611	0	0	0	3.82E-05	1.91E-05	5.72E-05	1.91E-05	1.91E-05	0.000629519	0	0	0	0	0	0	k__Bacteria;p__Firmicutes;c__Bacilli;o__Lactobacillales;f__Lactobacillaceae;g__Weissella
OTU_857	0	0	0	0	0	0	0	0	0	0	0	0	0	0	0	0	0	0	0	0	0	0	0	0	0	0	0	0	0	0	0	0	0	k__Bacteria;p__Chloroflexi;c__Chloroflexia;o__Thermomicrobiales;f__JG30-KF-CM45;g__;s__
OTU_858	0	0	0	0	0	0	0	0	0	0	3.82E-05	0	0	0	0	0	0	0	0	0	0	0	0	0	0	0	0	0	0	1.91E-05	0	3.82E-05	0	k__Bacteria;p__Proteobacteria;c__Gammaproteobacteria;o__Burkholderiales;f__Burkholderiaceae;g__Burkholderia-Caballeronia-Paraburkholderia;s__Burkholderia_multivorans
OTU_859	0	0	0	0	0	0	0	0	0	0	0	0	0	0	0	0	0	0	0	0	0	0	0	0	0	0	0	0	0	0	0	5.72E-05	0.000114458	k__Bacteria;p__Firmicutes;c__Clostridia;o__Oscillospirales;f__UCG-010;g__;s__
OTU_860	0	0	0	0	0	0	0	0	0	7.63E-05	0	0	0	0	0	0	0	0	0	0	0	3.82E-05	0	0	0	0	0	0	0	0	7.63E-05	0	0	k__Bacteria;p__Firmicutes;c__Bacilli;o__Erysipelotrichales;f__Erysipelotrichaceae;g__Erysipelothrix
OTU_861	0	0	0	3.82E-05	3.82E-05	1.91E-05	0	0	1.91E-05	3.82E-05	0	0	1.91E-05	0	0	0	0	0	0	0	0	3.82E-05	0	0	0	0	1.91E-05	0	0	0	0	0	0	k__Bacteria;p__Proteobacteria;c__Alphaproteobacteria;o__Rhizobiales;f__Beijerinckiaceae;g__Methylobacterium-Methylorubrum
OTU_862	0	0	0	0	0	0	0	0	0	0	0	0	0	5.72E-05	0	0	0	0	0	0	0	0	0	0	0	0	0	0	0	0	0	0	0	k__Bacteria;p__unidentified_Bacteria;c__Gammaproteobacteria;o__Pseudomonadales;f__Moraxellaceae
OTU_863	0	0	0	0	3.82E-05	0	0	0	0	0	0	0	0	0	0	0	1.91E-05	0	0	0	0	0	0	0	0	0	0	0	0	0	0	0	0	k__Bacteria;p__Proteobacteria;c__Gammaproteobacteria;o__Burkholderiales;f__Burkholderiaceae;g__Lautropia;s__
OTU_864	0	0	0	0	0	0	0	0	0	0	0	0	0	0	0	0	0	0	0	0	0	0	0	0	0	0	0	0	0	0	0	0	0	k__Bacteria;p__Firmicutes;c__Limnochordia;o__Limnochordales;f__Limnochordaceae;g__;s__
OTU_865	0	0	0	0	0	0	0	0	0	0	0	0	0	0	0	0	0	0	0	0	0	0	0	0	0	0	0	0	0	0	0	0.000419679	0	k__Bacteria;p__Bacteroidota;c__Bacteroidia;o__Bacteroidales;f__Muribaculaceae;g__;s__
OTU_866	0.000152611	0	0	0	0	0	0	0	0	0	0	0	0	0	0	0	0	0	0	0	0	0	0	0	0	0	0	0	0	0	0	0	0	k__Bacteria;p__Proteobacteria;c__Gammaproteobacteria;o__Enterobacterales;f__Alteromonadaceae;g__Rheinheimera
OTU_867	0	0	0	0	0	0	0	0	0	0	0	0	0	0	0	0	0	0	0	0	0	0	0	0	0	0	0	0	0	0	0	0	0	k__Bacteria;p__Bacteroidota;c__Bacteroidia;o__Cytophagales;f__Hymenobacteraceae;g__Hymenobacter;s__
OTU_868	0	1.91E-05	0	0	3.82E-05	1.91E-05	0	0	0	0	0	0	0	0	0	0	0	0	0	0	0	0	0	0	0	0	0	0	0	0	0	1.91E-05	0	k__Bacteria;p__Firmicutes;c__Bacilli;o__Erysipelotrichales;f__Erysipelotrichaceae;g__Dubosiella;s__
OTU_869	0	0	0	0.000114458	0.000610442	0	0	0	0	3.82E-05	0	0	0	1.91E-05	0	9.54E-05	0.00108735	3.82E-05	0	1.91E-05	0.000133534	0.005245989	3.82E-05	0.000114458	1.91E-05	0.000705824	0.000228916	3.82E-05	0	0	0	0	0	k__Bacteria;p__Proteobacteria;c__Alphaproteobacteria;o__Rhizobiales;f__Beijerinckiaceae;g__1174-901-12;s__
OTU_870	0	0	0	0	0	0	0	0	0	0	0	0	0	0	0	0	0	0	0	0	0	0	0	0	0	0	0	5.72E-05	0	3.82E-05	0	5.72E-05	0	k__Bacteria;p__Actinobacteria;c__unidentified_Actinobacteria;o__Micrococcales;f__Brevibacteriaceae;g__Brevibacterium
OTU_871	0	0	0	0	0	0	0	0	0	0	0	0	0	0	0	0	0	0	0	0	0	0	0	0	0	0	0	0	0	0	0	0	0.000438755	k__Bacteria;p__unidentified_Bacteria;c__Clostridia;o__Oscillospirales;f__Oscillospiraceae;g__;s__
OTU_872	0	0	0	0	0	0	0	0	0	0	0	0	0	0	0	0	0	0	0	0	0	0	0	0	0	0	0	0	0	0	0	0	0	k__Bacteria
OTU_873	0	0	0	0	0.000133534	1.91E-05	0	0	0	0	0	0	0	0	0	0	0	0	0	0	0	0	3.82E-05	0	0	0	0	0	0	0	0	0	0	k__Bacteria;p__Proteobacteria;c__Gammaproteobacteria;o__Pseudomonadales;f__Cellvibrionaceae;g__Cellvibrio;s__
OTU_874	0	0	0	0	0	0	0	0	0	0	0	0	0	0	0	0	0	0	0	0	0	0	0	0	0	0	0	0	0	0	0	0	0	k__Bacteria;p__unidentified_Bacteria;c__Acidimicrobiia;o__Microtrichales;f__Microtrichaceae;g__;s__
OTU_875	0	0	0	0	0	0	0	0	0	0	0	0	0	0	0.000114458	0	0	0	0	0	0	0	0	0	0	0	0	0	0	0	0	3.82E-05	0	k__Bacteria;p__Campylobacterota;c__Campylobacteria;o__Campylobacterales;f__Helicobacteraceae;g__Helicobacter
OTU_876	0	0	0	0	0	0	0	0	0	0	0	0	0	0	0	0	0	0	0	0	0	0	0	0	0	0	0	0	0	0	0	0	0	k__Bacteria;p__Firmicutes;c__Limnochordia;o__MBA03;f__;g__;s__
OTU_877	0	0	5.72E-05	0	0	0	0	0	0	0	0	0	0	0	0	0	0	0	0	0	1.91E-05	0	0	0	0	0	0	0	0	0	0	0	0	k__Bacteria;p__Actinobacteria;c__unidentified_Actinobacteria;o__Propionibacteriales;f__Nocardioidaceae;g__Nocardioides
OTU_878	0	0	0	0	0	0	0	0	0	0	0	0	0	0	0	0	0	0	0	0	0	0	0	0	0	0	0	0	0	0	0	5.72E-05	0.000267069	k__Bacteria;p__Firmicutes;c__Clostridia;o__Clostridia_UCG-014;f__;g__;s__
OTU_879	0	0	3.82E-05	0	0	0	0	0	0	0	0	0	1.91E-05	3.82E-05	0	0	0	0	0	0	0	0	0	0	0	0	0	0	0	0	1.91E-05	0	0	k__Bacteria;p__Proteobacteria;c__Alphaproteobacteria;o__Reyranellales;f__Reyranellaceae;g__Reyranella;s__
OTU_880	0	0	0	0	0	0	0	0	0	0	0	0	0	0	0	0	0	0	0	0	0	0	0	0	0	0	0	0	0	0	0	0	0	k__Bacteria;p__Bacteroidota;c__Bacteroidia;o__Bacteroidales;f__Dysgonomonadaceae;g__Proteiniphilum;s__
OTU_881	0	0	0	0	0	0	0	0	0	0	0	0	0	0	0	0	0	0	0	0	0	0	0	0	0	0	0	0	0	0	0	0	0	k__Bacteria;p__Bacteroidota;c__Bacteroidia
OTU_882	0	0	0	0	0	0	0	0	0	0	0	0	0	0	0	0	0	0	0	0	0	0	0	0	0	0	0	0	0	0	0	0	0	k__Bacteria;p__unidentified_Bacteria;c__Bacilli;o__Erysipelotrichales;f__Erysipelotrichaceae;g__;s__
OTU_883	0	0	0	0	0	0	0	0	0	0	0	0	0	5.72E-05	0	0	0	0	0	0	0	0	0	0	0	0	0	0	0	0	0	0	0	k__Bacteria;p__Verrucomicrobiota;c__Verrucomicrobiae;o__Chthoniobacterales;f__Terrimicrobiaceae;g__Terrimicrobium;s__
OTU_884	0	0	0	0	0	0	0	0	0	0	0	0	0	0	0	0	0	0	0	0	0	0	0	0	0	0	0	0	0	0	0	0	0	k__Bacteria
OTU_885	0	0	7.63E-05	0	0	0	0	0	0	0	1.91E-05	0	0	0	0	0	0	0	0	0	0	0	0	0	0	0	0	0	0	0	0	0	0	k__Bacteria;p__unidentified_Bacteria;c__unidentified_Bacteria;o__unidentified_Bacteria;f__unidentified_Bacteria;g__unidentified_Bacteria;s__delta_proteobacterium_WX81
OTU_886	0	0	3.82E-05	0	0	0	0	0	0	0	0	0	0	0	0	0	0	0	0	0	0	0	0	0	0	0	0	0	0	0	0	0	0	k__Bacteria;p__Acidobacteriota;c__Acidobacteriae;o__Acidobacteriales;f__Koribacteraceae;g__Candidatus_Koribacter;s__
OTU_887	0	0	0	0	0	0	0	0	0	0	0	0	0	0	0	0	0	0	0	0	0	5.72E-05	0	0	3.82E-05	0	0	0	0	0	0	0	0	Unknown
OTU_888	0	0	0	0	0	0	0	0	0	0	0	0	0	0	0	0	0	0	0	0	0	0	0	0	0	0	0	0	0	0	0	0.000133534	0.000495984	k__Bacteria;p__Bacteroidota;c__Bacteroidia;o__Bacteroidales;f__Muribaculaceae;g__;s__
OTU_889	0	0	0	0	0	0	0	0	0	0	0	0	0	0	0	0	0	0	0	0	0	0	0	0	0	0	0	0	0	0	0	0	0	Unknown
OTU_890	0	0	0	0	0	0	0	0	0	0	0	0	0	0	0	0	0	0	0	0	0	0	0	0	0	0	0	0	0	0	0	0	0	k__Bacteria
OTU_891	0	0	0	0	0	0	0	0	0	0	0	0	0	0	0	0	0	0	0	0	0	0	0	0	0	0	0	0	0	0	0	0	0	k__Bacteria;p__Bdellovibrionota;c__Bdellovibrionia;o__Bdellovibrionales;f__Bdellovibrionaceae;g__Bdellovibrio;s__
OTU_892	0	0	0	0	0	0	0	0	0	0	0	0	0	0	0	0	0	0	0	0	0	0	0	0	0	0	0	0	0	0	0	0	0	k__Bacteria;p__Firmicutes;c__Limnochordia;o__Limnochordales;f__Limnochordaceae;g__;s__
OTU_893	0	0	0	0	0	0	0	0	0	0	0	0	0	0	0	0	0	0	0	0	0	7.63E-05	0	0	0	0	0	0	0	0	0	0	0	k__Bacteria;p__Proteobacteria;c__Alphaproteobacteria;o__Rickettsiales;f__bac2nit3;g__;s__
OTU_894	0	0	0	0	0	0	0	0	0	0	0	0	0	0	0	0	0	0	0	0	0	0	0	0	0	0	0	0	0	0	0	0	0	k__Bacteria;p__Proteobacteria;c__Gammaproteobacteria;o__Enterobacterales;f__Shewanellaceae;g__Shewanella;s__Shewanella_sp
OTU_895	0	0	0	0	0	0	0	0	0	0	0	0	0	0	0	0	0	0	0	0	0	0	0	0	0	0	0	0	0	0	0	0	0	k__Bacteria;p__Firmicutes;c__Desulfotomaculia;o__Desulfotomaculales;f__Desulfotomaculaceae;g__Desulfotomaculum;s__Desulfotomaculum_ferrireducens
OTU_896	0	0	0	0	0	0	0	0	0	0	0	0	0	0	0	0	0	0	0	0	0	0	0	0	0	0	0	0	0	0	0	0	0	k__Bacteria;p__Firmicutes;c__Clostridia;o__Lachnospirales;f__Lachnospiraceae
OTU_897	0	0	0	0	0	0	0	0	0	0	0	0	0	0	0	0	0	0	0	0	0	0	0	0	0	0	0	0	0	0	0	0	0	Unknown
OTU_898	0	0	0	0	0	0	0	0	0	0	0	0	0	0	0	0	0	0	0	0	0	0	0	0	0	0	0	0	0	0	0	0	0	k__Bacteria;p__Firmicutes;c__Bacilli;o__Bacillales;f__Sporolactobacillaceae;g__Sporolactobacillus
OTU_899	0	0	5.72E-05	0	0	1.91E-05	0	0	1.91E-05	0	0	0	0	0	5.72E-05	0	0	0	0	0	1.91E-05	0	0	0	0	0	0	0	0	0	0	0	0	k__Bacteria;p__Actinobacteriota;c__Acidimicrobiia;o__Microtrichales;f__Ilumatobacteraceae;g__Ilumatobacter;s__
OTU_900	0	0	0	5.72E-05	0	3.82E-05	1.91E-05	0	0	0	0.000400603	1.91E-05	0	3.82E-05	0	1.91E-05	0	0	0	0	0	0	0.000152611	0	1.91E-05	7.63E-05	0	0	3.82E-05	1.91E-05	9.54E-05	1.91E-05	0	k__Bacteria;p__Firmicutes;c__Bacilli;o__Lactobacillales;f__Lactobacillaceae;g__Leuconostoc
OTU_901	0	0	0	0	0	0	0	0	0	0	0	0	0	0	0	0	0	0	0	0	0	0	0	0	0	0	0	0	0	0	0	0	0	k__Bacteria;p__unidentified_Bacteria;c__Vicinamibacteria;o__Vicinamibacterales;f__;g__;s__
OTU_902	0	0	0	0	0	0	0	0	0	0	0	0	0	0	0	0	0	0	0	0	0	0	0	0	0	0	0	0	0	0	0	0	0	k__Bacteria;p__Myxococcota;c__Myxococcia;o__Myxococcales;f__Vulgatibacteraceae;g__Vulgatibacter
OTU_903	0	0	0	0	0	0	0	0	0	0	0	0	0	0.000114458	0	0	0	0	0	0	0	3.82E-05	0	0	0	0	0	1.91E-05	0	0	0	0	0	k__Bacteria;p__Firmicutes;c__Bacilli;o__Bacillales;f__Bacillaceae;g__Bacillus
OTU_904	0	0	0	0	0	0	0	0	0	0	0	0	0	0	0	0	0	0	0	0	0	0	0	0	0	0	1.91E-05	0	0	0	0	0	0	k__Bacteria;p__Proteobacteria;c__Gammaproteobacteria;o__Burkholderiales;f__Alcaligenaceae;g__Candidimonas;s__
OTU_905	0	0	0	0	0	0	0	0	0	0	0	0	0	0	0	0	0	0	0	0	0	0	0	0	0	0	0	0	0	0	0	0	0	k__Bacteria
OTU_906	0	0	0	0	0	0	0	0	0	0	0	0	0	0	0	0	0	0	0	0	0	0	0	0	0	0	0	0	0	0	0	0	0	k__Bacteria
OTU_907	0	0	0	0	0	0	0	0	0	0	0	0	0	0	0	0	0	0	0	3.82E-05	0	0	0	0	0	0	0	0	0	0	0	0	0	k__Bacteria;p__Firmicutes;c__Bacilli;o__Lactobacillales;f__Lactobacillaceae;g__Leuconostoc;s__Leuconostocaceae_bacterium_R-53105
OTU_908	0	0	0	0	0	0	0	0	0	0	0	0	0	0	0	0	0	0	0	0	0	0	0	0	0	0	0	0	0	0	0	0	0	k__Bacteria;p__Verrucomicrobiota;c__Verrucomicrobiae;o__Chthoniobacterales;f__Chthoniobacteraceae;g__LD29;s__
OTU_909	0	0	0	0	0	0	0	0	0	0	0	0	0	0	0	0	0	0	0	0	0	0	0	0	0	0	0	0	0	0	0	0	0	k__Bacteria;p__Bacteroidota;c__Bacteroidia;o__Bacteroidales;f__Prevotellaceae;g__Prevotella;s__
OTU_910	0	0	5.72E-05	0	0	0	0	0	0	0	0	0	0	0	3.82E-05	0	0	0	0	0	5.72E-05	0	0	0	0	0	0	0	0	0	0	0	0	k__Bacteria;p__Proteobacteria;c__Gammaproteobacteria;o__Xanthomonadales;f__Rhodanobacteraceae;g__Dokdonella;s__
OTU_911	0	0	0	0	0	0	0	0	0	0	0	0	0	0	0	0	0	0	0	0	0	0	0	0	0	0	0	0	0	0	0	0	0	k__Bacteria;p__Firmicutes;c__Limnochordia;o__Limnochordales;f__Limnochordaceae;g__;s__
OTU_912	0	0	0	0	0	0	0	0	0	0	0	0	0	0	0	0	0	0	0	0	0	0	0	0	0	0	0	0	0	0	0	0	0	k__Bacteria;p__Proteobacteria;c__Gammaproteobacteria;o__Burkholderiales;f__SC-I-84;g__;s__
OTU_913	0	0	0	0	0	0	0	0	0	0	0	0	0	0	0	0	0	0	0	0	0	0	0	0	0	0	0.000114458	0	0	0	0	0	0	k__Bacteria;p__Planctomycetes;c__unidentified_Planctomycetes;o__Isosphaerales;f__Isosphaeraceae;g__Tundrisphaera;s__
OTU_914	0	0	0	0	0	0	0	0	0	0	0	0	0	0	0	0	0	0	0	0	0	0	0	0	0	0	0	0	0	0	0	0.000324298	0	k__Bacteria;p__Actinobacteria;c__unidentified_Actinobacteria;o__Corynebacteriales;f__Corynebacteriaceae;g__Corynebacterium;s__Corynebacterium_stationis
OTU_915	0	0	0	0	0	0	0	0	0	0	0	0	0	0	0	0	0	0	0	0	0	0	0	0	0	0	0	0	0	0	0	0	0	Unknown
OTU_916	0	0	0	0	0	0	0	0	0	0	0	0	0	0	0	0	0	0	0	0	0	0	0	0	0	0	0	0	0	0	0	0	0	k__Bacteria;p__Gemmatimonadota;c__S0134_terrestrial_group;o__;f__;g__;s__
OTU_917	0	0	0	0	0	0	0	0	0	0	0	0	0	0	0	0	0	0	0	0	0	0	0	0	0	0	0	0	0	0	0	0	0	k__Bacteria;p__Firmicutes;c__Bacilli;o__Acholeplasmatales;f__Acholeplasmataceae;g__Acholeplasma;s__Acholeplasma_equifetale
OTU_918	0	0	0	0	0	0	0	0	0	0	0	0	0	0	0	0	0	0	0	0	0	0	0	0	0	0	0	0.000152611	0	0	0	0	0	k__Bacteria;p__Firmicutes;c__Bacilli;o__Bacillales;f__Bacillaceae;g__Virgibacillus
OTU_919	0	0	0	0	0	0	0	0	0	0	0	0	0	0	0	0	0	0	0	0	0	0	0	0	0	0	0	0	0	0	0	0	0	k__Bacteria;p__unidentified_Bacteria;c__Bacteroidia;o__Bacteroidales;f__Barnesiellaceae;g__;s__
OTU_920	0	0	0	0	0	0	0	0	0	0	0	0	0	0	0	0	0	0	0	0	0	0	0	0	0	0	0	0	0	0	0	0	0	k__Bacteria;p__unidentified_Bacteria;c__Alphaproteobacteria;o__Rhodospirillales;f__;g__;s__
OTU_921	0	0	0	0	0	0	0	0	0	0	0	0	0	0	0	0	0	0	0	0	0	0	0	0	0	0	0	0	0	0	0	0	0.000286145	k__Bacteria;p__Actinobacteriota;c__Coriobacteriia;o__Coriobacteriales;f__Atopobiaceae;g__Atopobium;s__
OTU_922	0	0	0	0	0	0	0	0	0	0	0	0	0	0	0	0	0	0	0	0	0	0	0	0	0	0	0	0	0	0	0	0.000495984	0	k__Bacteria;p__Bacteroidota;c__Bacteroidia;o__Bacteroidales;f__Muribaculaceae;g__;s__
OTU_923	0	0	0	0	0	0	0	0	0	0	0	0	0	0	0	0	0	0	0	0	0	0	0	0	0	0	0	0	0	0	0	0	0.000247992	k__Bacteria;p__Proteobacteria;c__Gammaproteobacteria;o__Enterobacterales;f__Pasteurellaceae;g__Aggregatibacter;s__
OTU_924	0	0	0	0	0	0	0	0	0	0	0	0	0	0.000247992	0	0	0	0	0	0	0	0	0	0	0	0	0	0	0	0	3.82E-05	1.91E-05	0	k__Bacteria;p__Bacteroidota;c__Bacteroidia;o__Chitinophagales;f__Chitinophagaceae;g__Taibaiella
OTU_925	0	0	0	0	0	0	0	0	0	0	0	0	0	0	0	0	0	0	0	0	0	0	0	0	0	0	0	0	0	0	0	0	0	k__Bacteria;p__Firmicutes;c__Limnochordia;o__M55-D21;f__;g__;s__
OTU_926	0	0	0	0	0	0	0	0	0	0	0	0	0	0	0	0	0	0	0	0	0	0	0	0	0	0	0	0	0	0	0	0	0	k__Bacteria;p__Firmicutes;c__Limnochordia;o__Limnochordales;f__Limnochordaceae;g__;s__
OTU_927	0	0	1.91E-05	0	0	0	0	0	0	0	0	0	0	0	0	0	0	0	0	0	1.91E-05	0	0	0	0	0	0	0	0	0	0	0	0	k__Bacteria;p__Actinobacteriota;c__Acidimicrobiia;o__IMCC26256;f__;g__;s__
OTU_928	0	0	0	0	0	0	0	0	0	0	0	0	0	0	0	0	0	0	0	0	0	0	0	0	0	0	0	0	0	0	0	7.63E-05	0	k__Bacteria;p__Bacteroidota;c__Bacteroidia;o__Sphingobacteriales;f__Sphingobacteriaceae;g__Parapedobacter;s__
OTU_929	0	0	0	0	0	0	0	0	0	0	0	0	0	0	0	0	0	0	0	0	0	0	0	0	0	0	0	0	0	0	0	0	0.000286145	k__Bacteria;p__Firmicutes;c__Negativicutes;o__Veillonellales-Selenomonadales;f__Veillonellaceae;g__Veillonella
OTU_930	0	0	0	0	0	0	0	0	0	0	0	0	0	0	0	0	0	0	0	0	0	0	0	0	0	0	0	0	0	0	9.54E-05	0	1.91E-05	k__Bacteria;p__Bacteroidota;c__Bacteroidia;o__Cytophagales;f__Spirosomaceae;g__Persicitalea
OTU_931	0	0	0	0	0	0	0	0	0	0	0	1.91E-05	0	0	0	0	0	0	0	0	0	0	0	0	0	0	0	0	0	0	0	0	0	k__Bacteria;p__Proteobacteria;c__Alphaproteobacteria;o__Acetobacterales;f__Acetobacteraceae;g__Asaia;s__Asaia_bogorensis
OTU_932	0	0	0	0	0	0	0	0	0	0	0	0	0	0	1.91E-05	0	0	0	0	0	0	0	0	0	0	0	0	0	0	0	0	0	0.000438755	k__Bacteria;p__Bacteroidota;c__Bacteroidia;o__Bacteroidales;f__Bacteroidaceae;g__Bacteroides;s__Bacteroides_acidifaciens
OTU_933	0	0	5.72E-05	0	0	0	0	0	0	0	0	0	0	0	1.91E-05	0	0	0	0	0	0	0	0	0	0	0	0	0	0	3.82E-05	0	0	0	k__Bacteria;p__Proteobacteria;c__Alphaproteobacteria;o__Sphingomonadales;f__Sphingomonadaceae;g__Altererythrobacter;s__
OTU_934	0	0	0	0	0	0	0	0	0	0	0	0	0	0	0	0	0	0	0	0	0	0	0	0	0	0	0	0	0	0	0	0	0	k__Bacteria;p__Firmicutes;c__Clostridia;o__Oscillospirales;f__Hungateiclostridiaceae;g__Saccharofermentans;s__
OTU_935	0	0	7.63E-05	0	0	0	0	0	0	0	0	0	0	0	0	0	0	0	0	0	1.91E-05	0	0	0	0	0	0	0	0	0	0	0	0	k__Bacteria;p__Proteobacteria;c__Gammaproteobacteria;o__Burkholderiales;f__SC-I-84;g__;s__
OTU_936	0	0	0	0	0	0	0	0	0	0	0	0	0	0	0	0	0	0	0	0	0	0	0	0	0	0	0	0	0	0	0	0	0	k__Bacteria;p__Cyanobacteria;c__Cyanobacteriia;o__Cyanobacteriales;f__Xenococcaceae;g__Xenococcus_CRM;s__
OTU_937	0	0	0	0	0	0	0	0	0	0	0	0	0	0	0	0	0	0	0	0	0	0	0	0	0	0	1.91E-05	0	0	0	0	0	0	k__Bacteria;p__unidentified_Bacteria;c__Acidobacteriae;o__Acidobacteriales
OTU_938	0	0	0	0	1.91E-05	0	0	0	0	0	0	0	0	0	0	0	0	0	0	0	0	0	0	0	0	0	0	0	0	0	0	0	0	k__Bacteria;p__Actinobacteriota;c__Thermoleophilia;o__Solirubrobacterales
OTU_939	0	0	0	0	0	0	0	0	0	0	0	0	0	0	0	0	0	0	0	0	0	0	0	0	0	0	0	0	0	0	0	0	0	k__Bacteria;p__Proteobacteria;c__Alphaproteobacteria;o__Azospirillales;f__Azospirillaceae;g__Skermanella;s__
OTU_940	0	0	0	0	0	0	0	0	0	0	0	0	0	0	0	0	0	0	0	0	0	0	0	0	0	0	0	0	0	0	0	0	0	k__Bacteria;p__Myxococcota;c__Polyangia;o__Polyangiales;f__Polyangiaceae;g__Pajaroellobacter;s__
OTU_941	0	0	0	0	0	0	0	0	0	0	0	0	0	0	0	0	0	0	0	0	0	0	0	0	0	0	0	0	0	0	0	1.91E-05	3.82E-05	k__Bacteria;p__Firmicutes;c__Clostridia;o__Oscillospirales;f__Oscillospiraceae
OTU_942	0	0	0	0	0	0	0	0	0	0	0	0	0	0	0	0	0	0	0	0	0	0	0	0	0	0	0	0	0	0	0	0	0.000171687	k__Bacteria;p__unidentified_Bacteria;c__Saccharimonadia;o__Saccharimonadales;f__Saccharimonadaceae;g__TM7x;s__
OTU_943	0	0	0	0	0	0	0	0	0	0	0	0	0	0	0	0	0	0	0	0	3.82E-05	0	0	0	0	0	0	0	0	0	0	0	0	k__Bacteria;p__Proteobacteria;c__Gammaproteobacteria;o__Xanthomonadales;f__Rhodanobacteraceae;g__Rhodanobacter;s__
OTU_944	0	0	0	0	0	0	0	0	0	0	0	0	0	0	0	0	0	0	0	0	0	0	0	0	9.54E-05	0	0	0	0	0	0	0	0	k__Bacteria;p__Bacteroidota;c__Bacteroidia;o__Cytophagales;f__Hymenobacteraceae;g__Hymenobacter
OTU_945	0	0	0	0	0	0	0	0	0	0	0	0	0	0	0	0	0	0	0	0	0	0	0	0	0	0	3.82E-05	0	0	0	0	0	0	k__Bacteria;p__Proteobacteria;c__Gammaproteobacteria;o__Pseudomonadales;f__Moraxellaceae;g__Acinetobacter;s__Acinetobacter_lwoffii
OTU_946	0	0	0.000114458	0	0	0	1.91E-05	0	0	0	0	0	0	0	1.91E-05	0	0	0	0	0	1.91E-05	0	0	0	0	0	0	0	0	0	0	0	0	k__Bacteria;p__Proteobacteria;c__Alphaproteobacteria;o__Reyranellales;f__Reyranellaceae;g__Reyranella;s__
OTU_947	0	0	0	0	0	0	0	0	0	0	0	0	0	0	0	0	0	0	0	0	0	0	0	0	0	0	0	0	0	0	0	0	0	k__Bacteria;p__Proteobacteria;c__Gammaproteobacteria;o__Steroidobacterales;f__Woeseiaceae;g__JTB255_marine_benthic_group;s__
OTU_948	0	0	0	0	0	0	0	0	0	0	0	0	0	0	0	0	0	0	0	0	0	0	0	0	0	0	0	0	0	0	0	0	0	k__Bacteria;p__Proteobacteria
OTU_949	0	0	9.54E-05	0	0	0	0	0	3.82E-05	0	0	0	0	0	0	0	0	0	0	0	3.82E-05	0	0	0	0	0	0	0	0	0	0	0	0	k__Bacteria;p__Proteobacteria;c__Gammaproteobacteria;o__Xanthomonadales;f__Rhodanobacteraceae;g__Rhodanobacter;s__Rhodanobacter_sp
OTU_950	0	0	0	0	0	0	0	0	0	0	0	0	0	0	0	0	0	0	0	0	0	0	0	0	0	0	0	0	0	0	0	0	0	k__Bacteria;p__Proteobacteria
OTU_951	0	0	0	0	0	0	0	0	0	0	0	0	0	0	0	0	0	0	0	0	0	0	0	0	0	0	0	0	0	0	0	0	0	k__Bacteria
OTU_952	0	0	0	0	0	0	0	0	0	0	0	0	0	0	0	0	0	0	0	0	0	0	0	0	0	0	0	0	0	0	0	0	0.00057229	k__Bacteria;p__Bacteroidota;c__Bacteroidia;o__Bacteroidales;f__Muribaculaceae;g__;s__
OTU_953	0	0	0	0	7.63E-05	0	0	0	0	0	0	0	0	0	0	0	0	0	0	0	0	0	0	0	0	0	0	0	0	0	0	0	0	k__Bacteria
OTU_954	0	0	0	0	0	0	0	0	0	0	0	0	0	0	0	0	0	0	0	0	0	0	0	0	0	0	0	0	0	0	0	0	0	k__Bacteria;p__Actinobacteria;c__unidentified_Actinobacteria;o__Propionibacteriales;f__Propionibacteriaceae;g__Friedmanniella;s__
OTU_955	0	0	0	0	0	0	0	0	0	0	0	0	0	0	0	0	0	0	0	0	0	0	0	0	0	0	0	0	0	0	0	0	0.000133534	k__Bacteria;p__Firmicutes;c__Clostridia;o__Clostridiales;f__Clostridiaceae;g__Candidatus_Arthromitus
OTU_956	0	0	0	0	0	0	0	0	0	0	0	0	0	0	0	0	0	0	0	0	0	0	0	0	0	0	0	0	0	0	0	0	0	k__Bacteria;p__Firmicutes;c__Bacilli;o__Paenibacillales;f__Paenibacillaceae
OTU_957	0	0	0	0	0	0	0	0	0	0	0	0	0	0	0	0	0	0	0	0	0	0	0	0	0	1.91E-05	0	0	0	0	0	0	0	k__Bacteria;p__Cyanobacteria;c__Cyanobacteriia;o__Chloroplast;f__unidentified_Chloroplast;g__unidentified_Chloroplast
OTU_958	0	0	0	0	0	0	0	0	0	0	0	0	0	0	0	0	0	0	0	0	0	0	0	0	0	0	0	0	0	0	0	0	0	k__Bacteria;p__Firmicutes;c__Clostridia;o__Oscillospirales;f__Ruminococcaceae;g__Ruminococcus;s__
OTU_959	0	0	0	0	0	0	0	0	0	0	0	0	0	0	0	0	0	0	0	0	7.63E-05	0	0	1.91E-05	0	1.91E-05	0	0	0	0	0	0	0	k__Bacteria;p__Cyanobacteria;c__Cyanobacteriia;o__Chloroplast;f__unidentified_Chloroplast;g__unidentified_Chloroplast
OTU_960	0	9.54E-05	0	0	0	0	0	0	0	0	0	0	0	0	0	0	0	0	0	0	1.91E-05	0	0	0	0	0	0	0	0	0	0	0	0	k__Bacteria;p__Actinobacteria;c__unidentified_Actinobacteria;o__Corynebacteriales;f__Corynebacteriaceae;g__Lawsonella
OTU_961	0	0	3.82E-05	0	0	0	0	0	3.82E-05	0	0	0	0	0	1.91E-05	0	0	0	0	0	0	1.91E-05	0	0	0	0	0	0	0	0	0	0	0	k__Bacteria;p__unidentified_Bacteria;c__Thermoleophilia;o__Gaiellales;f__unidentified_Gaiellales;g__unidentified_Gaiellales;s__bacterium_Ellin6517
OTU_962	0	0	0	0	0	0	0	0	0	0	0	0	0	0	0	0	0	0	0	0	0	0	0	0	0	0	0	0	0	0	0	0	0	k__Bacteria;p__unidentified_Bacteria;c__Bacilli;o__Erysipelotrichales;f__Erysipelotrichaceae;g__;s__
OTU_963	0	0	0	0	0	0	0	0	0	0	0	0	0	0	0	0	0	0	0	0	0	0	0	0	0	0	0	0	0	0	0	0	0	k__Bacteria;p__Actinobacteria;c__unidentified_Actinobacteria;o__Actinomycetales;f__Actinomycetaceae;g__F0332;s__
OTU_964	0	0	0	0	0	0	0	0	0	0	0	0	0	0	0	0	0	0	0	0	0	0	0	0	0	0	0	0	0	0	0	0	0.000228916	k__Bacteria;p__Firmicutes;c__Clostridia;o__Oscillospirales;f__Ruminococcaceae;g__[Eubacterium]_siraeum_group;s__
OTU_965	0	0	0	0	0	0	0	0	0	0	0	0	0	0	0	0	0	0	0	0	0	0	0	0	0	0	0	0	0	0	0	0	0	k__Bacteria;p__Proteobacteria;c__Alphaproteobacteria;o__Sneathiellales;f__Sneathiellaceae;g__Sneathiella;s__
OTU_966	0	0	0	0	0	0	0	0	0	0	0	0	0	0	0	0	0	0	0	0	0	0	0	0	0	0	0	0	0	0	0	0	0	k__Bacteria;p__unidentified_Bacteria;c__unidentified_Bacteria;o__Euzebyales;f__Euzebyaceae;g__;s__
OTU_967	0	0	0	0	0	0	0	0	0	0	0	0	0	0	0	0	0	0	0	0	0	5.72E-05	0	0	5.72E-05	0	0	0	0	0	0	0	0	k__Bacteria
OTU_968	0	0	0	0	0	0	0	0	0	0	0	0	0	0	0	0	0	0	0	0	0	0	0	0	0	0	0	0	0	0	0	0	0	k__Bacteria;p__unidentified_Bacteria;c__Polyangia;o__Polyangiales;f__Sandaracinaceae;g__;s__
OTU_969	0	0	0	0	0	0	0	0	0	0	0	0	0	0	0	0	0	0	0	0	0	0	0	0	0	0	0	0	0	0	0	0	0	k__Bacteria;p__Armatimonadota;c__Fimbriimonadia;o__Fimbriimonadales;f__Fimbriimonadaceae;g__;s__
OTU_970	0	0	0.000133534	0	0	1.91E-05	0	0	3.82E-05	0	0	0	0	0	7.63E-05	0	0	0	0	1.91E-05	3.82E-05	0	0	0	1.91E-05	0	0	0	0	0	0	0	0	k__Bacteria;p__Actinobacteriota;c__Thermoleophilia;o__Gaiellales;f__Gaiellaceae;g__Gaiella;s__
OTU_971	0	0	0	0	0	0	0	0	0	0	0	0	0	0	0	0	0	0	0	0	0	0	0	0	0	0	0	0	0	0	0	0	0	k__Bacteria;p__Firmicutes;c__Bacilli;o__Bacillales;f__Bacillaceae
OTU_972	0	0	0	0	0	0	0	0	0	0	0	0	0	0	0	0	0	0	0	0	0	0	0	0	0	0	0	0	0	0	0	0	0	k__Bacteria;p__Proteobacteria;c__Gammaproteobacteria;o__unidentified_Gammaproteobacteria;f__unidentified_Gammaproteobacteria;g__Candidatus_Berkiella;s__
OTU_973	0	0	5.72E-05	0	0	0	0	0	0	0	0	0	0	0	0	0	0	0	0	0	1.91E-05	0	0	0	0	0	0	0	0	0	0	0	0	k__Bacteria;p__Actinobacteriota;c__Thermoleophilia;o__Solirubrobacterales;f__67-14;g__;s__
OTU_974	0	0	0	0	0	0	0	0	0	0	0	0	0	0	0	0	0	0	0	0	0	0	0	0	0	0	0	0	0	0	0	0	0	k__Bacteria
OTU_975	0	0	0	0	0	0	0	0	0	0	0	0	0	0	9.54E-05	0	0	0	0	0	0	0	0	0	0	0	0	0	0	0	0	0	0	k__Bacteria;p__unidentified_Bacteria;c__Vicinamibacteria;o__Vicinamibacterales;f__;g__;s__
OTU_976	0	0	0	0	0	0	0	0	0	0	0	0	5.72E-05	0	1.91E-05	0	0	0	0	0	0	0	0	0	0	0	0	0	0	0	0	0	0	k__Bacteria;p__Desulfobacterota;c__Desulfovibrionia;o__Desulfovibrionales;f__Desulfovibrionaceae;g__Desulfovibrio;s__Desulfovibrio_piger
OTU_977	0	0	0	0	0	0	0	0	0	0	0	0	0	0	0	0	0	0	0	0	0	0	0	0	0	0	0	0	0	0	0	0	0	k__Bacteria;p__unidentified_Bacteria;c__Oligoflexia;o__Oligoflexales;f__Oligoflexaceae;g__;s__
OTU_978	0	0	7.63E-05	0	0	0	0	0	5.72E-05	0	0	0	0	0	0	0	0	0	0	0	1.91E-05	0	0	0	0	0	0	0	0	0	0	0	0	k__Bacteria;p__unidentified_Bacteria;c__Alphaproteobacteria;o__Azospirillales;f__;g__;s__
OTU_979	0	3.82E-05	0	0	0	0	0	0	0	3.82E-05	0	0	0	0	0	0	0	0	1.91E-05	0	0	0	0	0	0	0	0	9.54E-05	3.82E-05	0	0	0	5.72E-05	k__Bacteria;p__Firmicutes;c__Bacilli;o__Paenibacillales;f__Paenibacillaceae;g__Paenibacillus
OTU_980	0	0	0	0	0	0	0	0	0	0	0	0	0	0	0	0	0	0	0	0	0	0	0	0	0	0	0	0	0	0	0	0	0	k__Bacteria
OTU_981	0	0	0	0	0	0	0	0	0	0	0	0	0	0	0	0	0	0	0	0	0	0	0	0	0	0	1.91E-05	0	0	0	0	0	0	k__Bacteria;p__unidentified_Bacteria;c__Acidobacteriae;o__Acidobacteriales;f__;g__;s__
OTU_982	0	0	0	0	0	0	0	0	0	0	0	0	0	0	0	0	0	0	0	0	0	0	0	0	0	0	0	0	0	0	0	0	0	k__Bacteria;p__Proteobacteria;c__Gammaproteobacteria
OTU_983	0.000152611	0.000400603	0.000133534	0.000267069	0.000286145	0.000133534	7.63E-05	0.000114458	3.82E-05	0.000114458	0.000495984	0.000152611	0.000648595	0.000343374	0.000400603	9.54E-05	5.72E-05	0.000133534	0	0.000476908	9.54E-05	0.000133534	0.000190763	0.000171687	0.000133534	0.001239961	7.63E-05	0.000495984	0.000114458	0.000190763	0	1.91E-05	0.000438755	k__Bacteria;p__Firmicutes;c__Bacilli;o__Lactobacillales;f__Enterococcaceae;g__Enterococcus
OTU_984	0	0	0	0	0	0	0	0	0	0	0	0	0	0	0	0	0	0	0	0	0	0	0	0	0	0	0	0	0	0	0	0	0.00036245	k__Bacteria;p__Firmicutes;c__Clostridia;o__Clostridia_vadinBB60_group;f__;g__;s__
OTU_985	0	0	0	0	0	5.72E-05	0	0	0	0	0	0	0	0	0	3.82E-05	0	0	0	0	0	0	0	0	0	0	0	0	0	0	1.91E-05	0	0	k__Bacteria
OTU_986	0	0	0	0	0	0	0	0	0	0	0	0	0	0	0	0	0	0	0	0	0	0	0	0	0	0	0	0	0	0	0	0	0	k__Bacteria;p__Myxococcota;c__Polyangia;o__Nannocystales;f__Nannocystaceae;g__Nannocystis
OTU_987	0	0	0	0	0	0	0	0	0	0	0	0	0	0	0	0	0	0	0	0	0	0	0	0	0	0	0	0	0	0	0	7.63E-05	0	k__Bacteria;p__Bacteroidota;c__Bacteroidia;o__Bacteroidales;f__Muribaculaceae;g__;s__
OTU_988	9.54E-05	0	0	0	0	1.91E-05	1.91E-05	0	0	0	0	0	3.82E-05	0	1.91E-05	0	0	0	1.91E-05	0	0	0	0	0	0	0	0	1.91E-05	0	0	0	0	0	k__Bacteria;p__Firmicutes;c__Bacilli;o__Bacillales;f__Bacillaceae;g__Bacillus
OTU_989	0	0	0	0	0	0	0	0	0	0	0	0	0	0	0	0	0	0	0	0	0	0	0	0	0	0	0	0	0	0	3.82E-05	0	0	k__Bacteria;p__Firmicutes;c__Clostridia;o__Oscillospirales;f__Oscillospiraceae;g__UCG-005;s__
OTU_990	0	0	0	0	0	0	0	0	0	0	0	0	0	0	0	0	0	0	0	0	0	0	0	0	0	0	0	0	0	0	0	0	0	k__Bacteria;p__Chloroflexi;c__Chloroflexia;o__Thermomicrobiales;f__JG30-KF-CM45;g__;s__
OTU_991	0	0	0	0	0	0	0	0	0	0	0	0	0	0	0	0	0	0	0	0	0	0	0	0	0	0	0	0	0	0	0	0	0	k__Bacteria;p__Deinococcota;c__Deinococci;o__Deinococcales;f__Trueperaceae;g__Truepera;s__
OTU_992	0	0	0	0	0	0	0	0	0	0	0	0	0	0	3.82E-05	0	0	0	0	0	0	0	0	0	0	0	0	0	0	0	0	0	0	k__Bacteria;p__Acidobacteriota;c__Holophagae;o__Subgroup_7;f__;g__;s__
OTU_993	7.63E-05	0	0.000171687	0	0	0	3.82E-05	0	0	1.91E-05	1.91E-05	0	0	1.91E-05	3.82E-05	0	1.91E-05	1.91E-05	0	3.82E-05	1.91E-05	0	0	0	0	0	0	0	3.82E-05	0	0	1.91E-05	1.91E-05	k__Bacteria;p__Proteobacteria;c__Gammaproteobacteria;o__Enterobacterales;f__Enterobacteriaceae;g__Kosakonia
OTU_994	0	0	0	0	0	0	0	0	0	0	0	0	0	0	0	0	0	0	0	0	0	0	0	0	0	0	0	0	0	0	0	0	0	k__Bacteria;p__Gemmatimonadota;c__S0134_terrestrial_group;o__;f__;g__;s__
OTU_995	3.82E-05	1.91E-05	7.63E-05	0	0	0	0	0	0	0	0	0	0	0	0	0	0	0	0	0	0	0	0	0	0	0	0	0	0	0	0	0	0	k__Bacteria;p__Actinobacteriota;c__Acidimicrobiia;o__IMCC26256;f__;g__;s__
OTU_996	0	0	0	0	0	0	0	0	0	0	0	0	0	0	0	0	0	0	0	0	0	0	0	0	0	0	0	0	0	0	0	0	0	k__Bacteria;p__Proteobacteria;c__Alphaproteobacteria;o__Rhodobacterales;f__Rhodobacteraceae
OTU_997	0	0	0	0	0	0	0	0	0	0	0	0	0	0	0	0	0	0	0	0	0	0	0	0	0	0	0	0	0	0	0	0	0	k__Bacteria;p__unidentified_Bacteria;c__Anaerolineae;o__Caldilineales;f__Caldilineaceae;g__;s__
OTU_998	0	0	0	0	0	0	0	0	0	0	0	0	0	0	0	0	0	0	0	0	0	0	0	0	0	0	3.82E-05	0	0	0	0	0	0	k__Bacteria
OTU_999	0	1.91E-05	0	0	0	0	0	0	0	3.82E-05	0	0	0	0	0	0	0	0	0	0	0	0	0	0	0	0	0	0	0	0	0	0	0	k__Bacteria;p__Bdellovibrionota;c__Bdellovibrionia;o__Bdellovibrionales;f__Bdellovibrionaceae;g__Bdellovibrio;s__Bdellovibrio_bacteriovorus
OTU_1000	0	0	0	0	0	0	0	0	0	0	0	0	0	0	0	0	0	0	0	0	0	0	0	0	0	0	0	0	0	0	0	0	0	k__Bacteria;p__Firmicutes;c__Limnochordia;o__Limnochordales;f__Limnochordaceae;g__;s__
OTU_1001	0	0	0	0	0	0	0	0	0	0	0	0	0	0	0	0	0	0	0	0	0	0	0	0	0	0	0	0	0	0	0	0	0	k__Bacteria;p__Firmicutes;c__Clostridia;o__Lachnospirales;f__Lachnospiraceae;g__Lachnospiraceae_XPB1014_group;s__
OTU_1002	0	0	0	0	0	1.91E-05	0	0	0	0	0	0	0	0	0	0	0	0	0	0	0	0	0	0	0	0	0	0	0	0	0	0	0	k__Bacteria;p__Firmicutes;c__Negativicutes;o__Veillonellales-Selenomonadales;f__Selenomonadaceae;g__Megamonas;s__
OTU_1003	0.000553213	0.002003014	5.72E-05	0.000991969	0.000114458	0.000171687	5.72E-05	0.00020984	0	5.72E-05	0.000953816	0.000267069	0.000877511	0.000667671	0.000839358	0.000801206	0.000343374	0.000667671	0.00020984	0.000782129	0.001068274	0.000686748	0.000515061	0.000438755	0.000343374	0.000667671	0.000228916	0.001487953	0.001545182	0.00036245	0.000171687	0.00036245	9.54E-05	k__Bacteria;p__Firmicutes;c__Bacilli;o__Lactobacillales;f__Lactobacillaceae
OTU_1004	0	0	0	0	0	0	0	0	0	0	0	0	0	0	0	0	0	0	0	0	0	0	0	0	0	0	0	0	0	0	0	0	0	k__Bacteria
OTU_1005	0	0	0	0	0	0	0	0	0	0	0	0	0	0	0	0	0	0	0	0	0	0	0	0	0	0	0	0	0	0	1.91E-05	7.63E-05	0	k__Bacteria;p__Bacteroidota;c__Bacteroidia;o__Bacteroidales;f__Porphyromonadaceae;g__Porphyromonas;s__Porphyromonas_pogonae
OTU_1006	0	0	0	0	0	0	0	0	0	0	0	0	0	0	0	0	0	0	0	0	0	0	0	0	0	0	0	0	0	0	0	0	0	k__Bacteria;p__Bdellovibrionota;c__Bdellovibrionia;o__Bdellovibrionales;f__Bdellovibrionaceae;g__;s__
OTU_1007	0	0	3.82E-05	0	0	0	0	0	0	0	0	0	0	0	0	0	0.000133534	0	0	0	0	0	0	0	0	0	0	0	0	0	0	0	0	k__Bacteria;p__Actinobacteria;c__unidentified_Actinobacteria;o__Micromonosporales;f__Micromonosporaceae;g__Micromonospora;s__
OTU_1008	0	0	0	0	0	0	0	0	0	0	0	0	0	0	0	0	0	0	0	0	0	3.82E-05	0	0	0	0	0	0	0	0	0	3.82E-05	0	k__Bacteria;p__Firmicutes;c__Bacilli;o__Erysipelotrichales;f__Erysipelotrichaceae;g__Ileibacterium;s__Ileibacterium_valens
OTU_1009	0	0	0	0	0	0	0	0	0	0	0	0	0	7.63E-05	0	0	0	0	0	0	0	0	0	0	0	0	0	0	0	0	0	0	0	k__Bacteria;p__Acidobacteriota;c__Acidobacteriae;o__Acidobacteriales;f__Acidobacteriaceae_(Subgroup_1)
OTU_1010	0	0	0	0	0	0	0	0	0	0	0	0	0	0	0	0	0	0	0	0	0	0	0	0	0	0	0	0	0	0	0	0	0	k__Bacteria;p__Proteobacteria;c__Gammaproteobacteria;o__Enterobacterales;f__Vibrionaceae;g__Vibrio;s__Vibrio_aphrogenes
OTU_1011	0	0	0	0	0	0	0	0	0	0	0	0	0	0	0	0	0	0	0	0	0	0	0	0	0	0	0	0	0	1.91E-05	0	0.000133534	0.00020984	k__Bacteria;p__Firmicutes;c__Bacilli;o__Bacillales;f__Sporolactobacillaceae;g__Sporolactobacillus;s__Sporolactobacillus_inulinus
OTU_1012	0	0	0	0	0	0	0	0	0	0	0	0	0	0	0	0	0	0	0	0	0	0	0	0	0	0	0	0	0	0	0	0	0	k__Bacteria;p__Firmicutes;c__Clostridia;o__Oscillospirales;f__Hungateiclostridiaceae;g__Thermoclostridium;s__Clostridium_sp_TG60-81
OTU_1013	0	0	0	0	0	0	0	0	0	0	0	0	0	0	0	0	0	0	0	0	0	0	0	0	0	0	0	0	0	0	0	0	0	k__Bacteria;p__Bacteroidota;c__Bacteroidia;o__Sphingobacteriales;f__Sphingobacteriaceae
OTU_1014	0	0	0	0	0	0	0	0	0	0	0	0	0	0	0	0	0	0	0	0	0	0	0	0	0	0	0	0	0	0	0	0	0	k__Bacteria;p__Acidobacteriota;c__Acidobacteriae;o__Bryobacterales;f__Bryobacteraceae;g__Bryobacter;s__
OTU_1015	0	0	0	0	0	0	0	0	0	0	0	0	0	0	0	0	3.82E-05	0	0	0	0	0	0	0	0	0	0	0	0	0	0	0	0	k__Bacteria;p__Verrucomicrobiota;c__Verrucomicrobiae;o__Opitutales;f__Opitutaceae;g__Opitutus;s__
OTU_1016	0	0	0	0	0	0	0	0	0	0	0	0	0	0	0	0	0	0	0	0	0	0.000133534	0	0	1.91E-05	0	0	0	0	0	0	0	0	k__Bacteria
OTU_1017	0	0	0	0	0	0	0	0	0	0	0	0	0	0	0	0	0	0	0	0	0	0	0	0	0	0	0	0	0	0	0	0	0	k__Bacteria;p__Bdellovibrionota;c__Oligoflexia;o__0319-6G20;f__;g__;s__
OTU_1018	0	0	0	0	0	0	0	0	0	0	0	0	0	0	0	0	0	0	0	0	0	0	0	0	0	0	0	0	0	0	0	0	0	k__Bacteria;p__Proteobacteria;c__Gammaproteobacteria;o__Burkholderiales
OTU_1019	0	0	3.82E-05	0	0	0	0	0	0	0	0	0	0	0	0	0	0	0	0	0	0	0	0	0	0	0	0	0	0	0	0	0	0	k__Bacteria;p__Chloroflexi;c__Dehalococcoidia;o__S085;f__;g__;s__
OTU_1020	0	0	0	0	0	0	0	0	0	0	0	0	0	0	0	0	0	0	0	0	0	0	0	0	0	0	0	0	0	0	0	0	0	k__Bacteria;p__Bacteroidota;c__Bacteroidia;o__Bacteroidales;f__Muribaculaceae;g__;s__
OTU_1021	0	0	0	0	0	0	0	0	0	0	0	0	0	0	0	0	0	0	0	0	0	0	0	0	0	0	0	0	0	0	0	0	0	k__Bacteria;p__Actinobacteriota;c__Acidimicrobiia;o__Microtrichales;f__Iamiaceae;g__Iamia;s__Aquihabitans_daechungensis
OTU_1022	0	0	0	0	0	0	0	0	0	0	0	0	0	0	7.63E-05	0	0	0	0	0	0	0	0	0	0	0	0	0	0	0	0	0	0	Unknown
OTU_1023	0	0	3.82E-05	0	0	0	0	0	0	0	0	0	0	0	0	0	0	0	0	0	0	0	0	0	0	0	0	0	0	0	0	0	0	k__Bacteria;p__Myxococcota;c__Polyangia;o__Haliangiales;f__Haliangiaceae;g__Haliangium;s__
OTU_1024	0	0	1.91E-05	0	0	0	0	0	0	3.82E-05	0	0	0	0	0	0	0	0	0	7.63E-05	3.82E-05	0	0	0	0	0	0	0	0	0	3.82E-05	0	0	k__Bacteria;p__Actinobacteriota;c__Acidimicrobiia;o__Microtrichales;f__Microtrichaceae;g__IMCC26207;s__
OTU_1025	0	0	0	0	0	0	0	0	0	0	0	0	0	0	0	0	0	0	0	0	0	0	0	0	5.72E-05	0	0	0	0	0	0	0	0	k__Bacteria
OTU_1026	0	0	0	0	0	0	0	0	0	0	0	0	0	0	0	0	0	0	0	0	0	0	0	0	0	0	0	0	0	0	0	0	0	k__Bacteria
OTU_1027	0	0	0	0	0	0	0	0	0	0	0	0	0	0	0	0	0	0	0	0	0	0	0	0	0	0	0	5.72E-05	0	0	0	0	0	k__Bacteria;p__Sumerlaeota;c__Sumerlaeia;o__Sumerlaeales;f__Sumerlaeaceae;g__Sumerlaea
OTU_1028	0	0	0	0	0	0	0	0	0	0	0	0	0	0	0	0	0	0	0	0	0	0	0	0	0	0	0	0	0	0	0	0	0.000476908	k__Bacteria;p__Firmicutes;c__Clostridia;o__Lachnospirales;f__Lachnospiraceae;g__ASF356;s__
OTU_1029	0.014230938	0.012647603	0.006199805	0.005474905	0.023845405	0.0053986	0.003338357	0.014784151	0.014250014	0.017035158	0.022548215	0.012857443	0.027031152	0.014631541	0.011331337	0.003223899	0.006428721	0.004807234	0.002746991	0.014383549	0.001716869	0.003204822	0.0068484	0.008641575	0.003014059	0.007916675	0.003471891	0.01930524	0.004959844	0.012647603	0.001964861	0.003109441	0.015299212	k__Bacteria;p__Firmicutes;c__Bacilli;o__Lactobacillales;f__Enterococcaceae;g__Enterococcus
OTU_1030	0	0	0	0	0	0	0	0	0	0	0	0	0	0	0	0	0	0	0	0	0	0	0	0	0	0	0	0	0	0	0	0	0	k__Bacteria;p__Gemmatimonadota;c__S0134_terrestrial_group;o__;f__;g__;s__
OTU_1031	0	0	0	0	0	0	0	0	0	0	0	0	0	0	0	0	0	0	0	0	0	0	0	0	0	0	0	0	0	0	0	0	0	k__Bacteria;p__Proteobacteria;c__Alphaproteobacteria;o__Rhizobiales;f__Stappiaceae;g__Agaricicola;s__Agaricicola_taiwanensis
OTU_1032	0	0	0	0	0	0	0	0	0	0	0	0	0	0	0	0	0	0	0	0	0	0	0	0	0	0	0	0	0	0	0	0	0	k__Bacteria;p__Planctomycetota;c__Phycisphaerae;o__Phycisphaerales;f__Phycisphaeraceae;g__SM1A02;s__
OTU_1033	0	0	0	0	5.72E-05	0	0	0	0	0	0	0	0	0	0	0	0	0	0	0	0	0	0	0	0	0	0	0	0	0	0	0	0	Unknown
OTU_1034	0	3.82E-05	0	0	0	0	0	0	0	0	0	0	1.91E-05	0	0	0	0	0	0	0	0	0	0	0	0	0	1.91E-05	0	0	0	3.82E-05	0	0	k__Bacteria;p__Proteobacteria;c__Alphaproteobacteria;o__Azospirillales;f__Azospirillaceae;g__Azospirillum
OTU_1035	0	0	0	3.82E-05	0	0	0	0	0	9.54E-05	0	0	0	0	0	0	0	0	0	0	0	0	0	0	0	0	0	0	0	0	0	0	0	k__Bacteria;p__Bacteroidota;c__Bacteroidia;o__Chitinophagales;f__Chitinophagaceae;g__Edaphobaculum;s__
OTU_1036	0	0	3.82E-05	0	0	0	0	0	0	0	0	1.91E-05	0	0	0	0	0	0	0	0	0	0	0	0	0	0	7.63E-05	0	0	0	0	0	0	k__Bacteria;p__Acidobacteriota;c__Acidobacteriae;o__Solibacterales;f__Solibacteraceae;g__Candidatus_Solibacter;s__
OTU_1037	0	0	0	0	0	0	0	0	0	0	0	0	0	0	0	0	0	0	0	0	0	0	0	0	0	0	0	0	0	0	0	0	0	k__Bacteria;p__unidentified_Bacteria;c__Saccharimonadia;o__Saccharimonadales
OTU_1038	0	0	0	0	0	0	0	0	0	0	0	0	0	0	0	0	0	0	0	0	0	0	0	0	0	0	0	0	0	0	0	0	0.000171687	k__Bacteria;p__Firmicutes;c__Clostridia;o__Lachnospirales;f__Lachnospiraceae;g__Lachnospiraceae_NK4A136_group;s__
OTU_1039	0	9.54E-05	0	0	0	0	0	0	0	0	0	0	0	0	0	0	0	0	0	0	0	0	0	0	0	0	0	0	0	0	0	0	0	k__Bacteria;p__Firmicutes;c__Clostridia;o__Clostridia_UCG-014;f__;g__;s__
OTU_1040	0	0	0	0	0	0	0	0	0	0	0	0	0	0	0	0	0	0	0	0	0	0	0	0	0	0	0	0	0	0	0	0	0.00036245	k__Bacteria;p__Bacteroidota;c__Bacteroidia;o__Bacteroidales;f__Rikenellaceae;g__Rikenella;s__Rikenella_microfusus
OTU_1041	0	0	0	0	0	0	0	0	0	0	0	0	0	0	0	0	0	0	0	0	0	0	0	0	0	0	3.82E-05	0	0	0	0	0	0	k__Bacteria;p__Bacteroidota;c__Bacteroidia
OTU_1042	0	0	0	0	0	0	0	0	0	0	0	0	0	0	0	0	0	0	0	0	0	0	0	0	0	0	0	0	0	0	0	0	0	k__Bacteria;p__unidentified_Bacteria;c__Bacteroidia;o__Chitinophagales;f__;g__;s__
OTU_1043	0	3.82E-05	0	0.000133534	0	0	5.72E-05	7.63E-05	0	3.82E-05	5.72E-05	0	0	0	1.91E-05	9.54E-05	5.72E-05	1.91E-05	0	0.000743977	3.82E-05	0.001354419	7.63E-05	0	0.000114458	0	0	0	0	0	0	0	0	k__Bacteria;p__Bacteroidota;c__Bacteroidia;o__Cytophagales;f__Hymenobacteraceae;g__Hymenobacter;s__
OTU_1044	0	0	0	0	0	0	0	0	0	0	0	0	0	0	0	0	0	0	0	0	0	0	0	0	0	0	0	0	0	0	0	0	0	k__Bacteria;p__unidentified_Bacteria;c__Gammaproteobacteria;o__Burkholderiales;f__Neisseriaceae;g__unidentified_Neisseriaceae;s\_\_bacterium\_enrichment\_culture\_clone\_B214
OTU_1045	0	0	0	0	0	0	0	0	0	0	0	0	0	0	0	0	0	0	0	0	0	0	0	0	0	0	0	0	0	0	0	0	0.000343374	k__Bacteria;p__Bacteroidota;c__Bacteroidia;o__Bacteroidales;f__Muribaculaceae;g__;s__
OTU_1046	0	0	7.63E-05	0	0	0	0	0	0	0	0	0	0	0	0	0	0	0	0	0	0	0	0	0	0	0	0	0	0	0	0	0	0	k__Bacteria;p__Proteobacteria;c__Gammaproteobacteria;o__Burkholderiales;f__Chromobacteriaceae;g__Vogesella
OTU_1047	0	0	0	0	0	0	0	0	0	0	0	0	0	0	0	0	0	0	0	0	0	0	0	0	0	0	0	0	0	0	0	0.000133534	0	k__Bacteria;p__Firmicutes;c__Bacilli;o__Lactobacillales;f__Aerococcaceae;g__Facklamia;s__Facklamia_tabacinasalis
OTU_1048	0	0	0	0	0	0	0	0	0	0	0	0	0	0	0	0	0	0	0	0	0	0	0	0	0	0	3.82E-05	0	0	0	0	0	0	k__Bacteria;p__Acidobacteriota;c__Acidobacteriae;o__Bryobacterales;f__Bryobacteraceae;g__Bryobacter;s__
OTU_1049	0	0	0	0	0	0	0	0	0	0	0	0	0	0	0	0	0	0	0	0	0	0	0	0	0	0	0	0	0	0	0	0	0	k__Bacteria;p__Actinobacteria;c__unidentified_Actinobacteria;o__Propionibacteriales;f__Nocardioidaceae;g__Nocardioides;s__
OTU_1050	0	0	0	0	0	0	0	0	0	0	0	0	0	0	0	0	0	0	0	0	0	0	0	0	0	0	0	0	0	0	0	0	0	k__Bacteria
OTU_1051	0	0	0	0	0	0	0	0	0	0	0	0	0	0	0	0	0	0	0	0	0	0	0	0	0	0	0	0	0	0	0	0	0	k__Bacteria
OTU_1052	0	0	0.000133534	0	0	0	0	0	1.91E-05	0	0	0	0	0	0	0	0	0	0	0	3.82E-05	0	0	0	0	0	1.91E-05	0	0	0	0	0	0	k__Bacteria
OTU_1053	0	0	0	0	0	0	0	0	0	0	0	0	0	0	0	0	0	0	0	0	0	0	0	0	0	0	0	0	0	0	0	0	0	k__Bacteria;p__Bacteroidota;c__Bacteroidia;o__Flavobacteriales;f__Flavobacteriaceae;g__Flavobacterium;s__
OTU_1054	0	0	0	0	0	0	0	0	0	0	0	0	0	0	0	0	0	0	0	0	0	0	0	0	0	0	0	0	0	0	0	0	7.63E-05	k__Bacteria;p__Campylobacterota;c__Campylobacteria;o__Campylobacterales;f__Campylobacteraceae;g__Campylobacter;s__Campylobacter_concisus
OTU_1055	0	0	0.000114458	0	0	0	0	0	0	0	0	0	0	0	0	0	0	0	0	0	0	0	0	0	0	0	0	0	0	0	0	0	0	k__Bacteria;p__Proteobacteria;c__Gammaproteobacteria;o__Burkholderiales;f__Methylophilaceae;g__Methylobacillus
OTU_1056	0	0	1.91E-05	0	0	0	0	0	0	0	0	0	0	0	0	0	0	0	0	0	0	0	0	0	0	1.91E-05	0	0	0	0	0	0	0	k__Bacteria;p__unidentified_Bacteria;c__Bacteroidia;o__Sphingobacteriales;f__Sphingobacteriaceae;g__;s__
OTU_1057	0	0	0	0	0	0	0	0	0	0	0	0	0.000114458	0	1.91E-05	0	0	0	0	0	0	0	0	0	0	0	0	0	0	1.91E-05	0	0	0	k__Bacteria;p__Proteobacteria;c__Alphaproteobacteria;o__Sphingomonadales;f__Sphingomonadaceae;g__Novosphingobium;s__Novosphingobium_rosa
OTU_1058	0	0	0	0	0	0	0	0	0	0	0	0	0	0	0	0	0	0	0	0	0	0	0	0	0	0	0	0	0	0	0	0	0	k__Bacteria;p__Proteobacteria;c__Gammaproteobacteria;o__Burkholderiales;f__Alcaligenaceae;g__Pusillimonas;s__
OTU_1059	0	0	0	0	0	0	0	0	0	0	0	0	0	0	0	0	0	0	0	0	0	0	0	0	0	0	0	0	0	0	0	0	0	k__Bacteria;p__Proteobacteria;c__Gammaproteobacteria;o__Legionellales;f__Legionellaceae;g__Legionella;s__
OTU_1060	0	0	0	0	0	0	0	0	0	0	0	0	0	0	0	0	0	0	0	0	0	0	0	0	0	0	0	0	0	0	0	0	0.000114458	k__Bacteria
OTU_1061	5.72E-05	0	0	0	0	0	3.82E-05	0	0	0	0	0	0	0	0	0	0	0	0	0	0	0	0	0	0	0	0	0	0	0	0	0	0	k__Bacteria
OTU_1062	0	0	0	0	0	0	0	0	0	0	0	0	0	0	0	0	0	0	0	0	0	0	0	0	0	0	0	0	0	0	0	0	0.000133534	k__Bacteria;p__Actinobacteria;c__unidentified_Actinobacteria;o__Actinomycetales;f__Actinomycetaceae;g__Actinomyces;s__Actinomyces_graevenitzii
OTU_1063	0	0	0	0	0	0	0	0	0	0	0	0	0	0	0	0	0	0	0	0	0	0	0	0	0	0	0	0	0	0	0	0	0	k__Bacteria;p__unidentified_Bacteria;c__Rhodothermia;o__Rhodothermales;f__Rhodothermaceae;g__;s__
OTU_1064	0	0	0	0	0	0	0	0	0	0	0	0	0	5.72E-05	0	0	0	0	0	0	0	0	0	0	0	0	0	0	0	0	0	0	0	k__Bacteria;p__Bacteroidota;c__Bacteroidia;o__Chitinophagales;f__Chitinophagaceae;g__Edaphobaculum;s__
OTU_1065	0	0	0	0	0	0	0	0	0	0	0	0	0	0	0	0	0	0	0	0	0	0	0	0	0	0	0	0	0	0	0	0	0.000343374	k__Bacteria
OTU_1066	0	0	0	0	0	0	0	0	0	0	0	0	0	0	0	0	0	0	0	0	0	0	0	0	0	0	0	0	0	0	0	0	0	k__Bacteria;p__unidentified_Bacteria;c__Limnochordia;o__;f__;g__;s__
OTU_1067	0	0	5.72E-05	0	0	0	0	0	0	0	0	0	0	0	0	0	0	0	0	0	0	0	0	0	0	0	0	0	0	0	0	0	0	k__Bacteria;p__Firmicutes
OTU_1068	0	0	0	0	0	0	0	0	0	0	0	0	0	0	0	0	0	0	0	0	0	0	0	0	0	0	0	0	0	0	0	0	0	k__Bacteria;p__Firmicutes;c__Bacilli;o__Lactobacillales;f__Streptococcaceae;g__Streptococcus;s__Streptococcus_uberis
OTU_1069	0	0	0	0	0	0	0	0	0	0	0	0	0	0	0	0	0	0	0	0	0	0	0	0	0	0	0	0	0	0	0	0	0	k__Bacteria;p__Proteobacteria;c__Gammaproteobacteria
OTU_1070	1.91E-05	0	0	0	0	0	0	0	0	0	0	0	0	0	0	0	0	0	0	0	1.91E-05	0	0	0	0	0	0	0	0	0	1.91E-05	0	0	k__Bacteria;p__Actinobacteria;c__unidentified_Actinobacteria;o__Corynebacteriales;f__Mycobacteriaceae;g__Mycobacterium
OTU_1071	0	0	0	0	0	0	0	0	0	0	0	0	0	0	0	0	0	0	0	0	0	0	0	0	0	0	0	1.91E-05	0	0	0	0	0	k__Bacteria;p__Firmicutes;c__Bacilli;o__Paenibacillales;f__Paenibacillaceae;g__Paenibacillus;s__Paenibacillus_sp_YT0039
OTU_1072	0	0	0	0	0	0	0	0	0	0	0	0	0	0	0	0	0	0	0	0	0	0	0	0	0	0	0	0	0	0	0	0	0	k__Bacteria;p__Firmicutes;c__Bacilli;o__Lactobacillales;f__Lactobacillaceae;g__Limosilactobacillus;s__Lactobacillus_mucosae
OTU_1073	0	0	5.72E-05	0	0	0	0	0	0	0	0	0	0	0	0	0	0	0	0	0	3.82E-05	0	0	0	0	0	0	0	0	0	0	0	0	k__Bacteria;p__unidentified_Bacteria;c__Alphaproteobacteria;o__Rhizobiales;f__Devosiaceae;g__;s__
OTU_1074	0	0	0	0	0	0	0	0	0	0	0	0	0	0	0	0	0	0	0	0	0	0	0	0	0	0	0	0	0	0	0	0	0	k__Bacteria;p__Firmicutes;c__Clostridia;o__Lachnospirales;f__Lachnospiraceae;g__Lachnospiraceae_ND3007_group;s__
OTU_1075	0	0	0	0	0	0	0	0	0	0	0	0	0	0	0	0	0	0	0	0	0	0	0	0	0	0	0	0	0	0	0	0	9.54E-05	k__Bacteria;p__Firmicutes;c__Clostridia;o__Lachnospirales;f__Lachnospiraceae
OTU_1076	0	0	0	0	0	0	0	0	0	0	0	0	0	0	0	0	0	0	0	0	0	0	0	0	0	0	0	0	0	0	0.000114458	0	0	k__Bacteria;p__Proteobacteria;c__Alphaproteobacteria;o__Sphingomonadales;f__Sphingomonadaceae
OTU_1077	0	0	1.91E-05	1.91E-05	0	0	0	0	0	0	0	0	0	0	0	1.91E-05	0	0	0	0	0	0	0	0	0	1.91E-05	0	0	0	0	0	0	0	k__Bacteria;p__Acidobacteriota;c__Acidobacteriae;o__Acidobacteriales;f__Acidobacteriaceae_(Subgroup_1);g__Granulicella;s__
OTU_1078	0	0	0	0	0	0	0	0	0	0	3.82E-05	0	0	0	0	0	0	0	0	0	0	1.91E-05	0	0	0	0	0	0.000114458	1.91E-05	0	0	0	7.63E-05	k__Bacteria;p__Firmicutes;c__Bacilli;o__Bacillales;f__Sporolactobacillaceae;g__Tuberibacillus;s__Pullulanibacillus_sp
OTU_1079	0	0	0	0	0	0	0	0	0	0	0	0	0	0	0	0	0	0	0	0	0	0	0	0	0	0	0.000114458	0	0	0	5.72E-05	0	0	k__Bacteria
OTU_1080	0	0	0.000114458	0	0	0	0	0	1.91E-05	0	0	0	0	0	0	0	0	0	0	0	3.82E-05	0	0	0	0	0	0	0	0	0	0	0	0	k__Bacteria;p__Actinobacteriota;c__MB-A2-108;o__;f__;g__;s__
OTU_1081	0	0	0	0	0	0	0	0	0	0	0	0	0	0	0	0	0	0	0	0	0	0	0	0	0	0	0	0	0	0	0	0	0	k__Bacteria;p__Proteobacteria;c__Gammaproteobacteria;o__Enterobacterales
OTU_1082	0	0	0	0	0	0	0	0	0	0	0	0	0	0	0	0	0	0	0	0	0	0	0	0	0	0	0	0	0	0	0	0	0	k__Bacteria;p__Proteobacteria;c__Gammaproteobacteria;o__Competibacterales;f__Competibacteraceae;g__Candidatus_Competibacter;s__
OTU_1083	0	0	0	3.82E-05	0	0	0	0	0	0	0	0	0	5.72E-05	0	0	0	0	0	0	0	0	0	0	0	0	0	0	0	0	0	0	0	k__Bacteria;p__Proteobacteria;c__Alphaproteobacteria;o__Acetobacterales;f__Acetobacteraceae;g__Roseococcus;s__
OTU_1084	0	0	0	0	0	0	0	0	0	0	0	0	0	0	0	0	0	0	0	0	0	0	0	0	0	0	0	0	0	0	0	0	0	k__Bacteria;p__Verrucomicrobiota;c__Verrucomicrobiae;o__Chthoniobacterales;f__Xiphinematobacteraceae;g__Candidatus_Xiphinematobacter;s__
OTU_1085	0	0	0	0	0	0	0	0	0	0	0	0	0	0	0	0	0	0	0	0	0	0	0	0	0	0	0	0	0	0	0	0	0	k__Bacteria;p__Firmicutes;c__unidentified_Firmicutes;o__Oscillospirales;f__Ruminococcaceae;g__;s__
OTU_1086	0	0	0	0	0	0	0	0	0	0	0	0	0	0	0	0	0	0	0	0	0	0	0	0	0	0	0	0	0	0	0	0	0	k__Bacteria;p__Bacteroidota;c__Bacteroidia;o__Flavobacteriales;f__Weeksellaceae;g__Chryseobacterium
OTU_1087	0	0	0	0	0	0	0	0	0	0	0	0	0	0	0	0	0	0	0	0	0	0	0	0	0	0	0	0	0	0	0	0	0	k__Bacteria;p__Bacteroidota;c__Bacteroidia;o__Bacteroidales;f__Prevotellaceae;g__Prevotella;s__Prevotella_intermedia
OTU_1088	0.000190763	3.82E-05	0.001011045	0.00202209	0.001011045	0	3.82E-05	3.82E-05	0.002460846	0.002193777	3.82E-05	7.63E-05	7.63E-05	0.000171687	0.000267069	0.001983938	0.001201808	0	0.000591366	3.82E-05	0.000591366	0.001430724	3.82E-05	5.72E-05	0.000400603	0	0.001220885	0.000247992	0	0	0	0	0	k__Bacteria;p__Cyanobacteria;c__Cyanobacteriia;o__Chloroplast;f__unidentified_Chloroplast;g__unidentified_Chloroplast
OTU_1089	5.72E-05	0	0	0	0	0	0	0	0	0	0	0	0	0	0	0	0	0	0	0	0	0	0	0	0	0	0	0	0	0	0	0	0	k__Bacteria;p__Actinobacteria;c__unidentified_Actinobacteria;o__Propionibacteriales;f__Nocardioidaceae;g__Nocardioides
OTU_1090	0	0	3.82E-05	0	0	0	0	0	0	0	0	0	0	0	0	0	0	0	0	0	0	0	0	0	0	0	0	0	0	0	0	0	0	k__Bacteria;p__Proteobacteria;c__Gammaproteobacteria;o__Xanthomonadales;f__Xanthomonadaceae;g__Arenimonas;s__
OTU_1091	0	0	0.000114458	1.91E-05	0	0	0	0	3.82E-05	0	1.91E-05	0	0	0	0	0	0	0	0	0	3.82E-05	0	0	0	0	0	0	0	0	0	0	0	0	k__Bacteria;p__Actinobacteria;c__unidentified_Actinobacteria;o__Propionibacteriales;f__Nocardioidaceae;g__Nocardioides
OTU_1092	5.72E-05	0	0	0	0	0	0	0	0	0	0	0	7.63E-05	0	0	0	0	0	0	0	1.91E-05	0	0	0	0	0	0	0	0	0	0	0	0	k__Bacteria;p__Firmicutes;c__Bacilli;o__Lactobacillales;f__Enterococcaceae;g__Enterococcus
OTU_1093	0	0	5.72E-05	0	0	0	0	0	0	0	0	0	0	0	0	0	0	0	0	0	0	0	0	0	0	0	0	0	0	0	0	0	0	k__Bacteria;p__Actinobacteria;c__unidentified_Actinobacteria;o__Propionibacteriales;f__Nocardioidaceae;g__Nocardioides
OTU_1094	0	0	0	0	0	0	0	0	0	0	0	0	0	0	0	0	0	0	0	0	0	0	0	0	0	0	0	0	0	0	0	0	0	Unknown
OTU_1095	0	0	0	0	1.91E-05	0	3.82E-05	0	0	0	1.91E-05	0	0	0	0	0	0	0	0	1.91E-05	1.91E-05	0	0	0	0	0	0	0	0	0	0	0	0	k__Bacteria;p__Actinobacteria;c__unidentified_Actinobacteria;o__Streptomycetales;f__Streptomycetaceae;g__Streptomyces
OTU_1096	0	0	0	0	0	3.82E-05	0	0	0	0	0	0	0	0	0	0	0	0	0	0	0	0	0	0	0	0	0	3.82E-05	0	0	0	0	0	k__Bacteria;p__Armatimonadota;c__Fimbriimonadia;o__Fimbriimonadales;f__Fimbriimonadaceae;g__;s__
OTU_1097	0	0	0	0	0	0	0	0	0	0	0	0	0	0	0	0	0	0	0	0	0	0	0	0	0	0	3.82E-05	0	0	0	0	0	0	k__Bacteria
OTU_1098	0	0	0	0	0	0	0	0	0	0	0	0	0	0	0	0	0	0	0	0	0	0	0	0	0	0	0	0	0	0	0	0	0	k__Bacteria;p__Cyanobacteria;c__Vampirivibrionia;o__Vampirovibrionales;f__;g__;s__
OTU_1099	0	0	9.54E-05	0	0	0	0	0	1.91E-05	0	0	0	0	0	1.91E-05	0	0	0	0	0	7.63E-05	0	0	0	0	0	0	0	0	0	0	0	0	k__Bacteria;p__Actinobacteriota;c__Thermoleophilia;o__Gaiellales;f__Gaiellaceae;g__Gaiella;s__
OTU_1100	0	0	0	0	0	0	0	0	0	0	0	0	0	0	0	0	0	0	0	0	0	0	0	0	0	0	0	0	0	0	0	0	0	k__Bacteria;p__Firmicutes;c__Bacilli;o__Erysipelotrichales;f__Erysipelotrichaceae
OTU_1101	0	0	0	0	0	0	0	0	0	0	0	0	0	0	0	0	0	0	0	0	0	0	0	0	0	0	0	0	0	0	0	0	0	k__Bacteria;p__Actinobacteria;c__unidentified_Actinobacteria;o__Propionibacteriales;f__Propionibacteriaceae;g__Acidipropionibacterium;s__Acidipropionibacterium_acidipropionici
OTU_1102	0	0	0	0	0	0	0	9.54E-05	0	0	0	0	0	0	0	0	0	0	0	0	0	0	0	0	0	0	0	0	0	0	0	0	0	k__Bacteria
OTU_1103	0	0	0	0	0	0	1.91E-05	0	0	0	0	0	0	0	0	0	0	0	0	0	0	0	0	0	0	0	7.63E-05	0	0	0	0	5.72E-05	0	k__Bacteria;p__Firmicutes;c__Bacilli;o__Erysipelotrichales;f__Erysipelotrichaceae;g__Faecalibaculum;s__Faecalibaculum_rodentium
OTU_1104	0	0	0.000114458	0	0	0	0	0	0	0	0	0	0	0	0	0	0	0	0	0	5.72E-05	0	0	0	0	0	0	0	0	0	0	0	0	k__Bacteria;p__Actinobacteriota;c__Acidimicrobiia;o__IMCC26256;f__;g__;s__
OTU_1105	0	0	1.91E-05	0	0	0	0	3.82E-05	0	0	0	0	0	0	0	0	0	0	0	0	0	0	1.91E-05	0	0	0	0	0	0	0	0	0	0	k__Bacteria;p__Proteobacteria;c__Alphaproteobacteria;o__Caulobacterales;f__Hyphomonadaceae;g__Hirschia;s__
OTU_1106	0	0	0	0	0	0	0	0	0	0	0	0	0	0	0	0	3.82E-05	0	0	0	0	0	0	0	0	0	0	0	0	0	0	0	0	k__Bacteria;p__Firmicutes;c__Bacilli;o__Lactobacillales;f__Enterococcaceae
OTU_1107	0	0	0	0	0	0	0	0	0	0	0	0	0	0	0	0	1.91E-05	0	0	0	0	0	0	0	0	0	0	0	0	0	0	0	0	k__Bacteria;p__Bdellovibrionota;c__Oligoflexia;o__0319-6G20;f__;g__;s__
OTU_1108	0	0	0	0	0	0	0	0	0	0	0	0	0	3.82E-05	0	0	0	0	0	0	0	0	0	0	0	1.91E-05	0	0	0	0	0	0	0	k__Bacteria;p__Proteobacteria;c__Alphaproteobacteria;o__Rhizobiales
OTU_1109	0	0	0	0	0	0	0	0	0	0	0	0	0	0	0	0	1.91E-05	0	0	0	0	0	0	0	0	0	0	0	0	0	0	0	0	k__Bacteria;p__Proteobacteria;c__Alphaproteobacteria;o__Tistrellales;f__Geminicoccaceae;g__Geminicoccus;s__
OTU_1110	0	0	0	0	0	0	0	0	0	0	0	0	0	0	0	0	0	0	0	0	0	0	0	0	0	0	0	0	0	0	0	0	0	k__Bacteria;p__Cyanobacteria;c__Cyanobacteriia;o__Cyanobacteriales;f__Xenococcaceae
OTU_1111	0	0	0	0	0	0	0	0	0	0	0	0	0	0	0	0	0	0	0	0	0	0	0	0	0	0	0	0	0	0	0	0	0	k__Bacteria;p__Proteobacteria;c__Alphaproteobacteria;o__Rickettsiales
OTU_1112	0	0	0.000171687	0	0	0	0	0	1.91E-05	0	0	0	0	0	0	0	0	0	0	0	5.72E-05	0	0	0	0	0	1.91E-05	0	0	0	0	0	0	k__Bacteria;p__Actinobacteriota;c__Thermoleophilia;o__Solirubrobacterales;f__67-14;g__;s__
OTU_1113	0	0	0	0	0	0	0	0	0	0	0	0	0	0	0	0	0	0	0	0	0	0	0	0	0	0	0	0	0	0	0	0	0	k__Bacteria;p__Chloroflexi;c__Chloroflexia;o__Thermomicrobiales;f__JG30-KF-CM45;g__;s__
OTU_1114	0	0	0	0	0	0	0	0	0	0	0	0	0	0	0	0	0	0	0	0	0	0	0	0	0	0	0	0	0	0	0	0	0	k__Bacteria;p__Firmicutes;c__D8A-2;o__;f__;g__;s__
OTU_1115	0	0	0	0	0	0	0	0	0	0	0	0	0	0	0	0	1.91E-05	0	0	0	0	0	0	0	0	0	0	0	0	0	0	0	0	k__Bacteria;p__Actinobacteria;c__unidentified_Actinobacteria;o__Propionibacteriales;f__Nocardioidaceae;g__Nocardioides
OTU_1116	0	0	0	0	0	0	0	0	0	0	0	0	0	0	0	0	0	0	0	0	0	0	0	0	0	0	0	0	0	0	0	0	0	k__Bacteria;p__Firmicutes;c__Clostridia;o__Oscillospirales;f__Hungateiclostridiaceae
OTU_1117	0	0	0	0	0	0	0	0	0	0	0	0	0	0	0	0	0	0	0	0	0	0	0	0	0	0	0	0	0	0	0	0	0	k__Bacteria;p__Chloroflexi;c__JG30-KF-CM66;o__;f__;g__;s__
OTU_1118	0	0	0	0	0	0	0	0	0	0	0	0	0	0	0	0	0	0	0	0	0	0	0	0	0	0	0	0	0	0	0	0	0	k__Bacteria;p__Myxococcota;c__Polyangia;o__Polyangiales;f__BIrii41;g__;s__
OTU_1119	0	0	0	0	0	0	0	0	1.91E-05	0	0	0	0	0	0	0	0	0	0	0	5.72E-05	0	0	0	0	0	0	0	0	0	0	0	0	k__Bacteria;p__unidentified_Bacteria;c__Acidimicrobiia;o__Microtrichales;f__Ilumatobacteraceae;g__;s__
OTU_1120	3.82E-05	3.82E-05	1.91E-05	3.82E-05	0	5.72E-05	0	0	0	0	3.82E-05	5.72E-05	3.82E-05	5.72E-05	0.000114458	0.00020984	0.000152611	0.000114458	3.82E-05	3.82E-05	0.000133534	0.000228916	7.63E-05	7.63E-05	0.000114458	3.82E-05	1.91E-05	0.000152611	0.000381526	5.72E-05	5.72E-05	3.82E-05	0	k__Bacteria;p__Firmicutes;c__Bacilli;o__Lactobacillales;f__Lactobacillaceae;g__Lactiplantibacillus
OTU_1121	0	0	0	0	0	0	0	0	0	0	0	0	0	0	0	0	0	0	0	0	0	0	0	0	0	0	0	0	0	0	0	0	0	Unknown
OTU_1122	0	0	0	0	0	0	0	0	0	0	0	0	0	0	0	0	0	0	0	0	0	0	0	0	0	0	0	0	0	0	0	0	0.000171687	k__Bacteria;p__Firmicutes;c__Clostridia;o__Oscillospirales;f__Ruminococcaceae;g__Anaerotruncus;s__
OTU_1123	0	0	0	0	0	0	0	0	0	0	0	0	0	0	0	0	0	0	0	0	0	0	0	0	0	0	0	0	0	0	0	0	0	k__Bacteria;p__Proteobacteria;c__Gammaproteobacteria;o__Burkholderiales
OTU_1124	0	0	0	0	0	0	0	0	0	0	0	0	0	0	0	0	0	0	0	0	0	0	0	0	0	0	0	0	0	0	0	0	0	k__Bacteria;p__Proteobacteria;c__Alphaproteobacteria;o__Rickettsiales;f__Mitochondria;g__unidentified_Mitochondria;s__Alphaproteobacteria_bacterium_RIFCSPLOWO2_01_FULL_40_26
OTU_1125	0	0	0	0	0	0	0	0	0	0	0	0	0	0	0	0	0	0	0	0	0	0	0	0	0	0	0	0	0	0	0	0	0	k__Bacteria;p__Firmicutes;c__Clostridia;o__Peptostreptococcales-Tissierellales;f__Family_XI;g__Tepidimicrobium;s__
OTU_1126	0	0	3.82E-05	0	0	0	0	0	0	0	0	0	0	0	0	0	0	0	0	0	0	0	0	0	0	0	0	0	0	0	0	0	0	k__Bacteria;p__unidentified_Bacteria;c__Alphaproteobacteria;o__Micropepsales;f__Micropepsaceae;g__;s__
OTU_1127	0	0	0	5.72E-05	5.72E-05	1.91E-05	0	3.82E-05	0	0	0	0	0	0	0	0	0	3.82E-05	0	1.91E-05	0	0	0	0	0	0	0	1.91E-05	0	0	0	0	0	k__Bacteria;p__Actinobacteria;c__unidentified_Actinobacteria;o__Propionibacteriales;f__Nocardioidaceae;g__Nocardioides
OTU_1128	1.91E-05	0	3.82E-05	0	1.91E-05	3.82E-05	0	0	0	0	5.72E-05	0	0	0	0	0	0	0	0	0	0	3.82E-05	1.91E-05	0	0	0	0	0.001316266	0.000743977	0	9.54E-05	0	3.82E-05	k__Bacteria;p__Actinobacteria;c__unidentified_Actinobacteria;o__Pseudonocardiales;f__Pseudonocardiaceae;g__Saccharopolyspora
OTU_1129	0	0	0	0	0	0	0	0	0	0	0	0	0	0	0	0	0	0	0	0	0	0	0	0	0	0	0	0	0	0	0	0	0	k__Bacteria;p__Myxococcota;c__Myxococcia;o__Myxococcales;f__Anaeromyxobacteraceae;g__Anaeromyxobacter
OTU_1130	0	0	5.72E-05	0	0	0	0	0	1.91E-05	0	0	0	0	0	0	0	0	0	0	0	0	0	0	0	0	0	0	0	0	0	0	0	0	k__Bacteria;p__Proteobacteria;c__Gammaproteobacteria;o__Burkholderiales;f__Nitrosomonadaceae;g__MND1;s__
OTU_1131	0	0	5.72E-05	0	0	0	0	0	1.91E-05	0	0	0	0	0	0	0	0	0	0	0	3.82E-05	0	0	0	0	0	0	0	0	0	0	0	0	k__Bacteria;p__Acidobacteriota;c__Holophagae;o__Subgroup_7;f__;g__;s__
OTU_1132	0	0	0	0	0	0	0	0	0	0	0	0	0	0	0	0	0	0	0	0	0	0	0	0	0	0	9.54E-05	0	0	0	0	0	0	k__Bacteria;p__Proteobacteria;c__Gammaproteobacteria;o__Burkholderiales;f__Alcaligenaceae
OTU_1133	0	0	0.001449801	0	0	1.91E-05	0	0	0.000381526	0	0	3.82E-05	3.82E-05	0	0.000133534	1.91E-05	0	3.82E-05	0	3.82E-05	0.000553213	5.72E-05	1.91E-05	0	0	0	1.91E-05	0.000495984	0	0	0	0	0	k__Bacteria;p__Actinobacteria;c__unidentified_Actinobacteria;o__Micrococcales;f__Micrococcaceae;g__Arthrobacter;s__Arthrobacter_pascens
OTU_1134	0	0	0	0	0	0	0	0	0	0	0	0	0	0	0	0	0	0	0	0	0	0	0	0	0	0	0	0	0	0	0	0	0	k__Bacteria;p__Myxococcota;c__Polyangia;o__Polyangiales;f__BIrii41;g__;s__
OTU_1135	0	0	0	0	0	0	0	0	0	0	0	0	0	0	0	0	0	1.91E-05	0	0	0	0	0	0	0	0	0	0	0	0	0	0	0	k__Bacteria;p__Cyanobacteria;c__Cyanobacteriia;o__Chloroplast;f__unidentified_Chloroplast;g__unidentified_Chloroplast
OTU_1136	0	0	0	0	0	1.91E-05	0	0	0	3.82E-05	0	3.82E-05	0	1.91E-05	0	0	0	0	0	0	0	0	0	0	0	0	0	1.91E-05	0	0	0	0	0	k__Bacteria;p__Firmicutes;c__Bacilli;o__Erysipelotrichales;f__Erysipelotrichaceae;g__Erysipelothrix
OTU_1137	0	0	1.91E-05	0	0	0	0	0	0	0	0	0	0	0	3.82E-05	0	0	0	0	0	0	0	0	0	0	0	0	0	0	0	0	0	0	k__Bacteria;p__Firmicutes;c__Negativicutes;o__Veillonellales-Selenomonadales;f__Sporomusaceae;g__Sporomusa
OTU_1138	0	0	0	0	0	0	0	0	0	0	0	0	0	0	0	0	0	0	0	0	0	0	0	0	0	0	0	0	0	0	0	0	0	k__Bacteria;p__Proteobacteria;c__Gammaproteobacteria;o__Pseudomonadales;f__Moraxellaceae;g__Psychrobacter
OTU_1139	0	0	0	0	0	0	0	0	0	0	0	0	0	0	0	0	0	0	0	0	0	0	0	0	0	0	0	0	0	0	0	0	0	k__Bacteria;p__Firmicutes;c__Bacilli;o__Lactobacillales;f__Carnobacteriaceae
OTU_1140	0	0	0	0	0	0	0	0	0	0	0	0	0	0	0	0	0	0	0	0	0	0	0	0	0	0	0	0	0	0	0	0	0	k__Bacteria;p__Firmicutes;c__Clostridia;o__Lachnospirales;f__Lachnospiraceae;g__Coprococcus
OTU_1141	0	0	0	0	0	0	0	0	0	0	0	0	0	0	0	0	0	0	0	0	0	0	0	0	0	0	1.91E-05	0	0	0	0	0	0	k__Bacteria;p__Proteobacteria;c__Alphaproteobacteria;o__Rickettsiales;f__SM2D12;g__;s__
OTU_1142	0	0	0	0	0	0	0	0	0	0	0	0	0	1.91E-05	0	0	0	0	0	0	0	0	0	0	0	0	0	0	0	0	0	0	0	k__Bacteria;p__Bdellovibrionota;c__Bdellovibrionia;o__Bdellovibrionales;f__Bdellovibrionaceae;g__Bdellovibrio
OTU_1143	0	0	0	0	0	0	0	0	0	0	0	0	0	0	0	0	0	0	0	0	0	0	0	0	0	0	3.82E-05	0	0	0	0	0	0	k__Bacteria
OTU_1144	0	0	0	0	0	0	0	0	0	0	0	0	0	0	0	0	0	0	0	0	0	0	0	0	0	0	0	0	0	0	0	9.54E-05	0	k__Bacteria;p__Firmicutes;c__Clostridia;o__Oscillospirales;f__UCG-010;g__;s__
OTU_1145	0	0	0	0	0	0	0	0	0	0	0	0	0	0	0	0	0	0	0	0	0	0	0	0	0	0	0	0	0	0	0	0	0	k__Bacteria
OTU_1146	0	0	0	0	0	0	0	0	0	0	5.72E-05	0	0	7.63E-05	0	0	0	0	0	0	0	0	0	0	0	0	0	0	0	0	0	0	0	k__Bacteria;p__unidentified_Bacteria;c__Saccharimonadia;o__Saccharimonadales;f__Saccharimonadaceae;g__TM7a;s__
OTU_1147	0	0	0	0	0	0	0	0	0	0	0	0	0	0	0	0	0	0	0	0	0	0	0	0	0	0	0	0	0	0	0	0	0.000171687	k__Bacteria;p__Firmicutes;c__Negativicutes;o__Veillonellales-Selenomonadales;f__Veillonellaceae;g__Veillonella;s__
OTU_1148	0	0	3.82E-05	0	0	0	0	3.82E-05	1.91E-05	0	0	0	0	0	3.82E-05	0	0	0	0	0	0	0	0	0	0	0	0	0	0	0	0	0	0	k__Bacteria;p__Actinobacteria;c__unidentified_Actinobacteria;o__Frankiales;f__Acidothermaceae;g__Acidothermus;s__
OTU_1149	0	0	0	0	0	0	0	0	1.91E-05	0	0	0	0	0	1.91E-05	0	0	0	0	0	1.91E-05	0	0	0	0	0	0	0	0	0	0	0	0	k__Bacteria;p__unidentified_Bacteria;c__Alphaproteobacteria;o__;f__;g__;s__
OTU_1150	0	0	0	0	0	0	0	0	0	0	0	0	0	0	0	0	0	0	0	0	0	0	0	0	0	0	0	0	0	0	0	0	0	k__Bacteria;p__Firmicutes;c__Bacilli;o__Paenibacillales;f__Paenibacillaceae;g__Paenibacillus;s__Paenibacillus_pueri
OTU_1151	0	1.91E-05	1.91E-05	0	0	0	0	0	0	0	0	1.91E-05	0	0	0	0	0	0	0	0	0	0	0	0	0	0	0	0	0	0	0	0	1.91E-05	k__Bacteria;p__Firmicutes;c__Bacilli;o__Lactobacillales
OTU_1152	0	0	0	0	0	0	0	0	0	0	0	0	0	0	0	0	0	0	0	0	0	0	0	0	0	0	0	0	0	0	0	0	0	k__Bacteria;p__Proteobacteria;c__Gammaproteobacteria;o__Burkholderiales;f__Nitrosomonadaceae;g__mle1-7;s__
OTU_1153	0	0	1.91E-05	0	0	0	0	0	3.82E-05	0	0	0	0	0	5.72E-05	0	0	0	0	0	0	0	0	0	0	0	0	0	0	0	0	0	0	k__Bacteria;p__unidentified_Bacteria;c__Blastocatellia;o__Blastocatellales;f__Blastocatellaceae;g__;s__
OTU_1154	0	0	0	0	0	0	0	0	0	3.82E-05	0	0	0	0	0	0	0	0	0	0	0	0	0	0	0	0	0	0	0	0	0	0	0	k__Bacteria;p__Chloroflexi;c__Anaerolineae;o__SBR1031;f__A4b;g__;s__
OTU_1155	0	0	0.000152611	0	0	0	0	0	0	0	0	0	0	0	5.72E-05	0	0	0	0	0	7.63E-05	0	0	0	0	0	0	0	0	0	0	0	0	k__Bacteria;p__Proteobacteria;c__Alphaproteobacteria;o__Rhizobiales;f__Hyphomicrobiaceae;g__Pedomicrobium;s__
OTU_1156	0	0	3.82E-05	0	0	0	0	0	0	0	0	0	0	0	0	0	0	0	0	0	0	0	0	0	0	0	0	0	0	0	0	0	0	k__Bacteria;p__unidentified_Bacteria;c__Thermoleophilia;o__;f__;g__;s__
OTU_1157	0	0	0	0	0	0	0	0	0	0	0	0	0	0	0	3.82E-05	0	0	0	0	0	0	0	0	0	0	0	0	0	0	0	0	0	k__Bacteria;p__Bdellovibrionota;c__Oligoflexia;o__0319-6G20;f__;g__;s__
OTU_1158	0	0	3.82E-05	0	0	0	0	0	0	0	0	0	0	0	0	0	0	0	0	0	0	0	0	0	0	0	0	0	0	0	0	0	0	k__Bacteria
OTU_1159	0	0	0	0	0	0	0	0	0	0	0	0	0	0	0	0	0	0	0	0	0	0	0	0	0	0	0	0	0	0	0	0	0	k__Bacteria;p__Deinococcota;c__Deinococci;o__Deinococcales;f__Deinococcaceae;g__Deinococcus
OTU_1160	0	0	0	0	0	0	0	0	0	0	0	0	0	0	0	0	0	0	0	0	0	0	0	0	0	0	0	0	0	0	0	0	0	k__Bacteria;p__Firmicutes;c__Bacilli;o__Paenibacillales;f__Paenibacillaceae;g__Paenibacillus;s__Paenibacillus_assamensis
OTU_1161	0	0	0	0	0	1.91E-05	0	0	3.82E-05	0	0	0	0	0	0	0	3.82E-05	0	0	0	0	0	0	0	0	0	0	0	0	0	0	0	0	k__Bacteria;p__Proteobacteria;c__Alphaproteobacteria;o__Rhodobacterales;f__Rhodobacteraceae;g__Rubellimicrobium;s__
OTU_1162	0	0	0	0	0	0	0	0	0	0	0	0	0	0	0	0	0	0	0	0	0	0	0	0	0	0	0	0	0	0	0	0	0	k__Bacteria;p__Verrucomicrobiota;c__Verrucomicrobiae;o__Chthoniobacterales;f__Chthoniobacteraceae;g__LD29
OTU_1163	0	0	5.72E-05	0	0	0	0	0	5.72E-05	0	0	0	0	0	0	0	0	0	0	0	0	0	0	0	0	0	0	0	0	0	0	0	0	k__Bacteria;p__NB1-j;c__;o__;f__;g__;s__
OTU_1164	0	0	3.82E-05	0	0	0	0	0	0	0	0	0	0	0	0	0	0	0	0	0	1.91E-05	0	0	0	0	0	0	0	0	0	0	0	0	k__Bacteria;p__Actinobacteriota;c__MB-A2-108;o__;f__;g__;s__
OTU_1165	0	0	0	0	0	0	0	0	0	0	0	0	0	0	0	0	0	0	0	0	5.72E-05	0	0	0	0	0	0	0	0	0	0	0	0.000247992	k__Bacteria;p__Fusobacteriota;c__Fusobacteriia;o__Fusobacteriales;f__Fusobacteriaceae;g__Fusobacterium;s__Fusobacterium_nucleatum
OTU_1166	0	0	0	0	0	0	0	0	0	0	0	0	0	0	0	0	0	0	0	0	0	0	0	0	0	0	0	0	0	0	0	0	0	k__Bacteria;p__unidentified_Bacteria;c__Bacteroidia;o__Cytophagales;f__Spirosomaceae;g__unidentified_Spirosomaceae;s__Spirosoma_pomorum
OTU_1167	0	0	0	0	0	0	0	0	0	0	0	0	0	0	0	0	0	0	0	0	0	0	0	0	0	0	0	0	0	0	0	0	0	k__Bacteria;p__Proteobacteria;c__Alphaproteobacteria;o__Rhizobiales;f__Beijerinckiaceae;g__1174-901-12;s__
OTU_1168	0	0	0	0	0	0	0	0	0	0	0	0	0	0	0	0	0	0	0	0	0	0	0	0	0	0	0	0	0	0	0	0	0	k__Bacteria;p__Bacteroidota;c__Bacteroidia;o__Cytophagales;f__Cyclobacteriaceae;g__Imperialibacter;s__
OTU_1169	0	0	0	0	0	0	1.91E-05	0	0	0	0	0	1.91E-05	0	0	0	0	0	0	1.91E-05	0	1.91E-05	3.82E-05	0	0	0	0	0	3.82E-05	0	5.72E-05	0	0	k__Bacteria;p__Bacteroidota;c__Bacteroidia;o__Chitinophagales;f__Chitinophagaceae;g__Taibaiella;s__
OTU_1170	0	0	0	0	0	3.82E-05	0	0	0	0	0	5.72E-05	0	0	0	0	0	0	0	0	0	0	0	0	0	0	0	0	0	0	0	0	0	k__Bacteria;p__Proteobacteria;c__Gammaproteobacteria;o__Enterobacterales;f__Alteromonadaceae;g__Alishewanella;s__
OTU_1171	0	0	0	0	0	0	0	0	0	0	0	0	0	7.63E-05	0	0	0	0	1.91E-05	0	0	0	0	0	0	0	0	0	1.91E-05	0	1.91E-05	0	0	k__Bacteria;p__Firmicutes;c__Bacilli;o__Paenibacillales;f__Paenibacillaceae;g__Paenibacillus
OTU_1172	0	0	1.91E-05	0	0	0	0	0	0	0	1.91E-05	0	0	0	0	0	0	0	0	0	0	0	0	0	0	0	0	0	0	0	0	0	0	k__Bacteria;p__unidentified_Bacteria;c__Alphaproteobacteria;o__Rhizobiales;f__Xanthobacteraceae;g__;s__
OTU_1173	0	0	0	0	0	0	0	0	0	0	0	0	0	0	0	0	0	0	0	0	0	0	0	0	0	0	0	0	0	0	0	0	0	k__Bacteria;p__Firmicutes;c__Clostridia;o__Peptostreptococcales-Tissierellales;f__Family_XI
OTU_1174	0	0	0	0	0	0	0	0	0	0	0	0	0	0	0	0	0	0	0	0	0	0	0	0	0	0	0	0	0	0	0	0	0	k__Bacteria;p__Firmicutes;c__Bacilli;o__Lactobacillales;f__Lactobacillaceae;g__Lactobacillus;s__Lactobacillus_jensenii
OTU_1175	0	0	0	0	0	0	0	0	0	0	0	0	0	0	0	0	0	0	0	0	0	0	0	0	0	0	0	0	0	0	0	0	0	k__Bacteria
OTU_1176	0	0	0	0	0	0	0	0	0	0	0	0	0	0	0	0	0	0	0	0	0	0	0	0	0	0	0	0	0	0	0	0	0.000324298	k__Bacteria;p__Proteobacteria;c__Gammaproteobacteria;o__Enterobacterales;f__Pasteurellaceae;g__Haemophilus;s__Haemophilus_haemolyticus
OTU_1177	0	0	0	0	0	0	0	0	0	0	0	0	0	0	0	0	0	0	0	0	0	0	0	0	0	0	0	0	0	0	0	0	0	k__Bacteria;p__unidentified_Bacteria;c__Oligoflexia;o__Oligoflexales;f__Oligoflexaceae;g__;s__
OTU_1178	0	0	0	0	0	0	0	0	0	0	0	0	0	0	0	0	0	0	0	0	0	0	0	0	0	0	0	0	0	0	0	0.000114458	0	k__Bacteria;p__Bacteroidota;c__Bacteroidia;o__Bacteroidales;f__Muribaculaceae;g__;s__
OTU_1179	0	0	0	0	0	0	0	0	0	0	0	0	0	0	0	0	0	0	0	0	0	0	0	0	0	0	0	0	0	0	0	0	0	k__Bacteria;p__Bacteroidota;c__Bacteroidia;o__Chitinophagales;f__Chitinophagaceae;g__Flavitalea;s__
OTU_1180	0	0	0	0	0	0	0	0	0	0	0	0	0	0	0	0	0	0	0	0	0	0	0	0	0	0	0	0	0	0	0	0	0	k__Bacteria;p__unidentified_Bacteria;c__Anaerolineae;o__Caldilineales;f__Caldilineaceae;g__;s__
OTU_1181	0	1.91E-05	0	0	0	0	0	0	0	0	0	0	0	0	0	0	0	0	0	0	0	1.91E-05	0	0	0	0	0	0	0	0	0	0	0	k__Bacteria;p__Firmicutes;c__Clostridia;o__Lachnospirales;f__Lachnospiraceae;g__Lachnospiraceae_NK3A20_group;s__
OTU_1182	0	0	0	0	0	0	0	0	0	0	0	0	0	0	0	0	0	0	0	0	0	0	0	0	0	0	0	0	0	0	0	0	0	k__Archaea;p__Crenarchaeota;c__Nitrososphaeria;o__Nitrosopumilales;f__Nitrosopumilaceae;g__Candidatus_Nitrosotenuis
OTU_1183	0	0	0	0	0	0	0	0	0	0	0	0	0	0	0	0	0	0	0	0	0	0	0	0	0	0	0	0	0	0	0	0.000114458	0	k__Bacteria;p__Bacteroidota;c__Bacteroidia;o__Bacteroidales;f__Muribaculaceae;g__;s__
OTU_1184	0	0	1.91E-05	0	0	0	0	0	0	0	0	0	0	0	0	0	0	0	0	0	0	0	0	0	0	0	0	0	0	0	0	0	0	k__Bacteria;p__unidentified_Bacteria;c__Alphaproteobacteria;o__Elsterales;f__;g__;s__
OTU_1185	0	0	0	0	0	0	1.91E-05	0	0	1.91E-05	0	0	0	0.000343374	0	0	0	0	1.91E-05	0	0	0	0	0	0	0	0	0	0	0	0	0	0	k__Bacteria;p__Proteobacteria;c__Gammaproteobacteria;o__Burkholderiales;f__Comamonadaceae;g__Brachymonas;s__Brachymonas_denitrificans
OTU_1186	0	0	0	0	0	0	0	0	1.91E-05	0	0	0	0	0	0	0	3.82E-05	0	0	0	0	0	0	0	0	0	0	0	0	0	0	0	0	k__Bacteria;p__Actinobacteria;c__unidentified_Actinobacteria;o__Micrococcales;f__Micrococcaceae;g__Arthrobacter
OTU_1187	0	0	0	0	0	0	0	0	0	0	0	0	0	0	0	0	0	0	0	0	0	0	0	0	0	0	0	0	0	0	0	0	0	k__Bacteria
OTU_1188	0	0	0	0	0	0	0	0	0	0	0	0	0	0	1.91E-05	0	0	0	0	0	0	0	0	0	0	0	0	0	0	0	0	0	0	k__Bacteria;p__unidentified_Bacteria;c__Alphaproteobacteria;o__Elsterales;f__;g__;s__
OTU_1189	0	0	9.54E-05	0	0	0	0	0	1.91E-05	3.82E-05	0	0	0	0	1.91E-05	0	0	0	0	0	0	0	0	0	1.91E-05	0	0	0	0	0	0	0	0	k__Bacteria;p__Firmicutes;c__Bacilli;o__Paenibacillales;f__Paenibacillaceae;g__Paenibacillus
OTU_1190	0	0	0	0	0	0	0	0	0	0	0	0	0	0	0	0	0	0	0	0	0	0	0	0	0	0	0	0	0	0	0	0	0	Unknown
OTU_1191	5.72E-05	0	0	0	0	0	0	0	0	0	0	0	0	0	0	0	0	0	0	0	0	0	0	0	0	0	0	0	0	0	0	0	0	k__Bacteria;p__Acidobacteriota;c__Vicinamibacteria;o__Vicinamibacterales;f__Vicinamibacteraceae;g__;s__
OTU_1192	0	0	1.91E-05	0	0	0	0	0	0	0	0	0	0	0	1.91E-05	0	0	0	0	0	5.72E-05	0	0	0	0	0	0	0	0	0	0	0	0	k__Bacteria;p__Actinobacteriota;c__Thermoleophilia;o__Solirubrobacterales;f__67-14;g__;s__
OTU_1193	0	0	0	0	0	0	0	0	0	0	0	0	0	0	0	0	0	0	0	0	0	0	0	0	0	0	0	0	0	0	0	0	0	k__Bacteria;p__unidentified_Bacteria;c__Saccharimonadia;o__Saccharimonadales;f__LWQ8;g__;s__
OTU_1194	0	0	0	0	0	0	0	0	0	0	0	0	0	0	0	0	0	0	0	0	0	0	0	0	0	0	0	0	0	0	0	0	0	k__Bacteria;p__Firmicutes;c__Clostridia;o__Peptostreptococcales-Tissierellales;f__Sedimentibacteraceae;g__Sedimentibacter;s__
OTU_1195	0	0	0	0	0	0	0	0	0	0	0	0	0	0	0	0	0	0	0	0	0	0	0	0	0	0	0	0	0	0	0	0	0	k__Bacteria;p__Bacteroidota;c__Bacteroidia;o__Cytophagales;f__Amoebophilaceae
OTU_1196	0	0	0	1.91E-05	0	0	0	0	0	0	0	0	0	0	0	0	0	0	0	0	0	0	0	0	0	0	0	0	0	0	0	0	0	k__Bacteria;p__Cyanobacteria;c__Cyanobacteriia;o__Chloroplast;f__unidentified_Chloroplast;g__unidentified_Chloroplast;s__Watanabea_reniformis
OTU_1197	0	0	0	0	0	0	0	0	0	0	0	0	0	0	0	0	0	0	0	0	0	0	0	0	0	0	0	0	0	0	0	0	0	k__Bacteria;p__Firmicutes;c__Bacilli;o__Paenibacillales;f__Paenibacillaceae;g__Paenibacillus;s__
OTU_1198	0	0	0	0	0	0	0	0	0	0	0	0	0	0	0	0	0	0	0	0	0	0	0	0	0	0	0	0	0	0	0	0	0	k__Bacteria;p__Acidobacteriota;c__Acidobacteriae;o__Acidobacteriales;f__Acidobacteriaceae_(Subgroup_1)
OTU_1199	0	0	0	0	0	0	0	0	0	0	0	0	0	0	0	0	0	0	0	0	0	0	0	0	0	0	0	0	0	0	0	0	0	k__Bacteria;p__Bacteroidota;c__Bacteroidia;o__Cytophagales;f__Spirosomaceae;g__Pseudarcicella;s__
OTU_1200	0	0	0	0	0	0	0	0	0	0	0	0	0	0	0	0	0	0	0	0	0	0	0	0	0	0	0	0	0	0	0	0	0	k__Bacteria;p__Actinobacteria;c__unidentified_Actinobacteria;o__Propionibacteriales;f__Nocardioidaceae;g__Nocardioides;s__
OTU_1201	0	0	0	0	0	0	0	0	0	0	0	0	0	0	0	0	0	0	0	0	0	0	0	0	0	0	0	0	0	0	0	0	0	k__Bacteria;p__Firmicutes;c__Bacilli;o__Bacillales;f__Bacillaceae
OTU_1202	0	0	0	0	0	0	0	0	0	0	0	0	0	0	0	0	0	0	0	0	0	0	0	0	0	0	0	0	0	0	0	0	0	k__Bacteria
OTU_1203	0	0	5.72E-05	0	0	0	0	0	0	0	0	0	0	0	0	0	0	0	0	0	0	0	0	0	0	0	0	0	0	0	0	0	0	k__Bacteria;p__unidentified_Bacteria;c__Alphaproteobacteria;o__Reyranellales;f__Reyranellaceae;g__;s__
OTU_1204	0	0	3.82E-05	0	0	0	0	0	0	1.91E-05	0	0	0	0	0	0	0	0	0	0	0	0	0	0	0	0	0	3.82E-05	0	0	1.91E-05	3.82E-05	1.91E-05	k__Bacteria;p__Actinobacteria;c__unidentified_Actinobacteria;o__Micrococcales;f__Promicromonosporaceae;g__Isoptericola;s__Isoptericola_variabilis
OTU_1205	0	0	0	0	0	0	0	3.82E-05	0	0	0	3.82E-05	0	0	1.91E-05	0	0	0	0	1.91E-05	0	0	0	1.91E-05	0	0	0	0	0	0	0	0	0.000114458	k__Bacteria;p__Firmicutes;c__Bacilli;o__Lactobacillales;f__Streptococcaceae;g__Lactococcus;s__bacterium
OTU_1206	0	0	0	0	0	0	0	0	0	0	0	0	0	0	0	0	0	0	0	0	0	0	0	0	0	0	0	0	0	0	0	0	0	k__Bacteria;p__Proteobacteria;c__Alphaproteobacteria;o__Elsterales;f__Elsteraceae;g__Elstera;s__
OTU_1207	0	0	0	0	0	0	0	0	0	0	0	0	0	0	0	0	0	0	0	0	0	0	0	0	0	0	0	0	0	0	0	0	9.54E-05	k__Bacteria;p__Firmicutes;c__Clostridia;o__Oscillospirales;f__Ruminococcaceae;g__Anaerotruncus;s__
OTU_1208	0	0	9.54E-05	0	0	0	0	0	5.72E-05	0	0	0	0	0	0	0	0	0	0	1.91E-05	3.82E-05	0	0	0	0	0	0	0	0	0	0	0	0	k__Bacteria;p__Methylomirabilota;c__Methylomirabilia;o__Rokubacteriales;f__;g__;s__
OTU_1209	0	0	0	0	0	0	0	0	0	0	0	0	0	0	0	0	0	0	0	0	0	0	0	0	0	0	0	0	0	0	0	0	0	k__Bacteria;p__Firmicutes;c__Symbiobacteriia;o__Symbiobacteriales;f__Symbiobacteraceae;g__Symbiobacterium;s__
OTU_1210	0	0	0	0	0	0	0	0	0	0	0	0	0	0	0	0	0	0	0	0	0	0	0	0	0	0	0	0	0	0	0	0	0	k__Bacteria;p__Bacteroidota;c__Bacteroidia;o__Chitinophagales;f__Chitinophagaceae
OTU_1211	0	0	3.82E-05	0	0	0	0	0	0	0	0	0	0	0	3.82E-05	0	0	0	0	0	0	0	0	0	0	0	0	0	0	0	0	0	0	k__Bacteria;p__MBNT15;c__;o__;f__;g__;s__
OTU_1212	0	0	0	0	0	0	0	0	0	0	0	0	0	0	0	0	0	0	0	0	0	0	0	0	0	0	3.82E-05	0	0	0	0	0	0	k__Bacteria;p__Actinobacteriota;c__Acidimicrobiia;o__Actinomarinales;f__Actinomarinaceae;g__Candidatus_Actinomarina;s__
OTU_1213	0	0	0	0	0	0	0	0	0	0	0	0	0	0	0	0	0	0	0	0	0	0	0	0	0	0	0	0	0	0	0	7.63E-05	0.000438755	k__Bacteria;p__Firmicutes;c__Clostridia;o__Clostridia_UCG-014;f__;g__;s__
OTU_1214	0	0	0	0	0	0	0	0	0	0	0	0	0	0	0	0	0	0	0	0	0	0	0	0	0	0	0	0	0	0	0	0	0	k__Bacteria;p__Proteobacteria;c__Gammaproteobacteria;o__Enterobacterales
OTU_1215	0.00036245	5.72E-05	0.000419679	3.82E-05	7.63E-05	3.82E-05	1.91E-05	7.63E-05	7.63E-05	0.000343374	0.000171687	0	0.000305221	0.001697793	5.72E-05	3.82E-05	1.91E-05	0	0	1.91E-05	0.000114458	9.54E-05	7.63E-05	0	3.82E-05	7.63E-05	0	0.000190763	0	0.000152611	0.002651609	9.54E-05	0.00020984	k__Bacteria;p__Proteobacteria;c__Alphaproteobacteria;o__Rhizobiales;f__Rhizobiaceae;g__Shinella;s__Shinella_zoogloeoides
OTU_1216	1.91E-05	0	0.000247992	1.91E-05	0	0	0	0	1.91E-05	0	0	0	0	0	0	1.91E-05	0	0	0	0	3.82E-05	0	0	0	0	0	0	3.82E-05	3.82E-05	1.91E-05	3.82E-05	1.91E-05	0	k__Bacteria;p__Actinobacteria;c__unidentified_Actinobacteria;o__Streptomycetales;f__Streptomycetaceae;g__Streptomyces
OTU_1217	0	0	0	0	0	0	0	0	0	0	0	0	0	0	0	0	0	0	0	0	0	0	0	0	0	0	0	0	0	0	0	0	0	k__Bacteria;p__Firmicutes;c__Limnochordia;o__Limnochordales;f__Limnochordaceae;g__;s__
OTU_1218	0	0	5.72E-05	0	0	0	0	0	0	0	0	0	0	0	0	0	0	0	0	0	1.91E-05	0	0	0	0	0	0	0	0	0	0	0	0	k__Bacteria;p__Proteobacteria;c__Gammaproteobacteria;o__Burkholderiales;f__SC-I-84;g__;s__
OTU_1219	0	0	0	0	0	0	0	0	0	0	0	0	0	0	0	0	0	0	0	0	0	0	0	0	0	0	0	0	0	0	0	0	0	k__Bacteria;p__Firmicutes;c__Limnochordia;o__;f__;g__;s__
OTU_1220	0	0	5.72E-05	0	0	0	0	0	1.91E-05	0	0	0	0	0	0	0	0	0	0	0	0	0	0	0	0	0	0	0	0	0	0	0	0	k__Bacteria;p__Chloroflexi;c__Ktedonobacteria;o__Ktedonobacterales;f__JG30-KF-AS9;g__;s__
OTU_1221	0	0	0	0	0	0	0	0	0	0	0	0	0	0	0	0	0	0	0	0	0	0	0	0	0	0	0	7.63E-05	0	0	0	0	1.91E-05	k__Bacteria;p__Firmicutes;c__Bacilli
OTU_1222	0	0	0	3.82E-05	0	0	1.91E-05	0	0	0	0	0	0	1.91E-05	0	3.82E-05	0	5.72E-05	3.82E-05	3.82E-05	5.72E-05	5.72E-05	0	1.91E-05	0.000152611	0	0	7.63E-05	5.72E-05	7.63E-05	5.72E-05	3.82E-05	0	k__Bacteria;p__Firmicutes;c__Bacilli;o__Lactobacillales;f__Lactobacillaceae;g__Lactiplantibacillus
OTU_1223	0	0	0	0	0	0	0	0	0	0	0	0	0	0	0	0	0	0	0	0	0	0	0	0	0	0	0	0	0	0	0	0	0	k__Bacteria;p__Proteobacteria;c__Gammaproteobacteria;o__Xanthomonadales;f__Rhodanobacteraceae
OTU_1224	0	0	0	0	0	0	0	0	0	0	0	0	0	0	0	0	0	0	0	0	0	0	0	0	0	0	0	0	0	0	0	0	0	k__Bacteria;p__Proteobacteria;c__Gammaproteobacteria;o__EV818SWSAP88;f__;g__;s__
OTU_1225	0	0	0	0	0	0	0	0	0	0	0	0	0	0	0	0	0	0	0	0	0	0	0	0	0	0	0	0	0	0	0	0	0	k__Bacteria;p__Firmicutes;c__Clostridia;o__Peptostreptococcales-Tissierellales;f__Family_XI;g__Tepidimicrobium;s__Clostridiales_bacterium_NS5-2
OTU_1226	0	0	0.000228916	5.72E-05	0	0	0	0	7.63E-05	1.91E-05	0	0	0	5.72E-05	1.91E-05	0	0	0	0	0	0.00020984	1.91E-05	5.72E-05	5.72E-05	3.82E-05	1.91E-05	0	0	0	0	1.91E-05	0	0	k__Bacteria;p__Proteobacteria;c__Alphaproteobacteria;o__Sphingomonadales;f__Sphingomonadaceae
OTU_1227	0	0	0	0	0	0	0	0	0	0	0	0	0	0	0	0	0	0	0	0	0	0	0	0	0	0	0	0	0	0	0	0	0	k__Bacteria;p__Proteobacteria;c__Gammaproteobacteria;o__Pseudomonadales;f__Hahellaceae;g__Hahella;s__
OTU_1228	0	0	0	0	0	0	0	0	0	0	0	0	0	0	0	0	0	0	0	0	0	0	0	0	0	0	0	0	0	0	0	7.63E-05	0	k__Bacteria;p__Bacteroidota;c__Bacteroidia;o__Bacteroidales;f__Muribaculaceae;g__;s__
OTU_1229	0	0	0	0	0	0	0	0	0	0	0	0	0	0	0	0	0	0	0	0	0	0	0	0	0	0	0	0	0	0	0	0	0.000247992	k__Bacteria;p__Proteobacteria;c__Gammaproteobacteria;o__Enterobacterales;f__Pasteurellaceae;g__Actinobacillus;s__Haemophilus_parahaemolyticus
OTU_1230	0	0	1.91E-05	0	0	0	0	0	0	0	0	0	0	0	0	0	0	0	0	0	0	0	0	0	0	0	0	0	0	0	0	0	0	k__Bacteria;p__Acidobacteriota;c__Blastocatellia;o__11-24;f__;g__;s__
OTU_1231	0	0	0	0	0	0	0	0	0	0	0	0	0	0	0	0	0	0	0	0	0	0	0	0	0	0	0	0	0	0	0	0	0	k__Bacteria;p__Bacteroidota;c__Bacteroidia;o__Flavobacteriales;f__Weeksellaceae;g__Chryseobacterium
OTU_1232	0	0	0	0	0	0	0	0	0	0	0	0	0	0	0	0	0	0	0	0	0	0	0	0	0	0	0	0	0	0	0	0	0	k__Bacteria;p__Proteobacteria;c__Alphaproteobacteria;o__Rhodobacterales;f__Rhodobacteraceae
OTU_1233	0	0	0	0	0	0	0	0	0	0	0	0	0	0	0	0	0	0	0	0	0	0	0	0	0	0	0	7.63E-05	3.82E-05	0	0	0	0	k__Bacteria
OTU_1234	0	0	3.82E-05	0	0	0	0	0	0	0	0	0	0	0	0	0	1.91E-05	0	0	0	3.82E-05	0	0	0	0	0	0	0	0	0	0	0	0	k__Bacteria;p__Proteobacteria;c__Gammaproteobacteria;o__Burkholderiales;f__SC-I-84;g__;s__
OTU_1235	0	0	0	0	0	0	0	0	0	0	0	0	0	0	0	0	0	0	0	0	0	0	0	0	0	0	0	0	0	0	0	0	0	Unknown
OTU_1236	5.72E-05	0	0	0	0	0	0	0	0	0	0	0	0	0	0	0	0	0	0	0	0	0	0	0	0	0	0	0	0	0	0	0	0	k__Bacteria;p__Actinobacteriota;c__Coriobacteriia;o__Coriobacteriales;f__Atopobiaceae;g__Atopobium
OTU_1237	0	0	0	0	0	0	0	0	0	0	0	0	0	0	0	0	0	0	0	0	0	0	0	0	0	0	0	0	0	0	0	0	0	Unknown
OTU_1238	0.00020984	0.000133534	0.00057229	0.000991969	0.000705824	0.000228916	0.000247992	0.000267069	0.002041167	0.000610442	0.000495984	0.000476908	0.000858435	0.00036245	0.000228916	0.00036245	0.000305221	7.63E-05	9.54E-05	0.000133534	0.000247992	0.000152611	3.82E-05	5.72E-05	9.54E-05	5.72E-05	0.000190763	0.000152611	1.91E-05	0.000152611	1.91E-05	0	0.000152611	k__Bacteria;p__Firmicutes;c__Bacilli;o__Lactobacillales;f__Enterococcaceae;g__Enterococcus
OTU_1239	0	0	5.72E-05	0	0	0	0	0	0	0	0	0	0	0	0	0	0	0	0	0	0	0	0	0	0	0	0	0	0	0	0	0	0	k__Bacteria
OTU_1240	0	0	0	0	0	0	0	0	0	0	0	0	0	0	0	0	0	0	0	0	9.54E-05	0	0	0	0	0	0	0	0	0	0	0	0	k__Bacteria;p__unidentified_Bacteria;c__Thermoleophilia;o__Gaiellales;f__;g__;s__
OTU_1241	0	0	3.82E-05	0	0	0	0	0	0	0	0	0	0	0	0	0	0	0	0	0	1.91E-05	0	0	0	0	0	0	0	0	0	0	0	0	k__Bacteria
OTU_1242	3.82E-05	0	0	9.54E-05	0	3.82E-05	0	0	0	0.000133534	3.82E-05	0	0.000152611	1.91E-05	5.72E-05	0	0	0	0	0	0	0	0	0	0	0	0	0	0	0	3.82E-05	0	0.000877511	k__Bacteria;p__Proteobacteria;c__Alphaproteobacteria;o__Rhizobiales;f__Rhizobiaceae;g__Allorhizobium-Neorhizobium-Pararhizobium-Rhizobium;s__Rhizobium_sp_R-31762
OTU_1243	0	0	0	0	0	0	0	0	0	0	0	0	0	0	0	0	0	0	0	0	0	0	0	0	0	0	0	0	0	0	0	0	0	k__Bacteria;p__Myxococcota;c__Polyangia;o__Polyangiales;f__Sandaracinaceae;g__Sandaracinus;s__
OTU_1244	0	0	0	0	0	0	0	0	0	0	0	0	0	0	0	0	0	0	0	0	0	0	0	0	0	0	0	0	0	0	0	0	0	k__Bacteria;p__Proteobacteria;c__Gammaproteobacteria;o__Burkholderiales;f__Comamonadaceae;g__Schlegelella
OTU_1245	0	0	0	0	0	0	0	0	0	0	0	0	0	0	0	0	0	0	0	0	0	0	0	0	0	0	0	0	0	0	0	0	0	k__Bacteria;p__Firmicutes;c__Clostridia;o__Oscillospirales;f__Oscillospiraceae;g__Oscillospira;s__
OTU_1246	0	0	0	0	0	0	0	0	0	0	0	0	0	0	0	0	0	0	0	0	3.82E-05	0	0	0	0	0	0	0	0	0	0	0	0	k__Bacteria;p__Myxococcota;c__Polyangia;o__Polyangiales;f__Polyangiaceae;g__Pajaroellobacter;s__
OTU_1247	0	0	0	0	0	0	0	0	0	0	0	0	0	0	0	0	0	0	0	0	3.82E-05	0	0	0	0	0	0	0	0	0	0	0	0	k__Bacteria
OTU_1248	0	0	0	0	0	0	0	0	0	0	0	0	0	0	0	0	0	0	0	0	0	3.82E-05	0	0	1.91E-05	0	0	0	0	0	0	0	0	k__Bacteria
OTU_1249	0	0	0	0	0	0	0	0	0	0	0	0	0	0	0	0	0	0	0	0	0	0	0	0	0	0	3.82E-05	0	0	0	0	0	0	k__Bacteria;p__unidentified_Bacteria;c__Acidobacteriae;o__Acidobacteriales;f__;g__;s__
OTU_1250	0	0	0	0	0	0	0	0	0	0	0	0	0	0	0	0	0	0	0	0	0	0	0	0	0	0	0	0	0	0	0	0	0	Unknown
OTU_1251	0	0	0	0	0	0	0	0	0	0	0	0	0	1.91E-05	0	0	0	0	0	0	0	0	0	0	0	1.91E-05	0	0	0	0	0	0	0	k__Bacteria;p__Cyanobacteria;c__Cyanobacteriia;o__Chloroplast;f__unidentified_Chloroplast;g__unidentified_Chloroplast;s__Symbiochloris_handae
OTU_1252	0	0	0	0	0	0	0	0	0	0	0	0	0	0	0	0	0	0	0	0	0	0	0	0	0	0	0	0	0	0	0	0	1.91E-05	k__Bacteria;p__Firmicutes;c__Clostridia;o__Lachnospirales;f__Lachnospiraceae
OTU_1253	0	0	0	0	0	0	0	0	0	0	0	0	0	0	0	0	0	0	0	0	0	0	0	0	0	0	0	0	0	0	0	0	0	k__Bacteria;p__Bacteroidota;c__Bacteroidia;o__Bacteroidales;f__Bacteroidaceae;g__Bacteroides;s__Bacteroides_plebeius
OTU_1254	0	0	0	0	0	3.82E-05	0	0	0	0	0	0	0	0	0	0	0	0	0	0	0	0	0	0	0	0	0	0	0	0	0	0	0	k__Bacteria
OTU_1255	0	0	0	0	0	0	0	0	0	0	0	0	0	0	0	0	0	0	0	0	0	0	0	0	0	0	0	0	0	0	0	0	0	k__Bacteria;p__Proteobacteria;c__Alphaproteobacteria;o__Rhizobiales;f__Rhizobiaceae;g__Allorhizobium-Neorhizobium-Pararhizobium-Rhizobium
OTU_1256	0	0	0	0	0	0	0	0	0	0	0	0	0	0	0	0	0	0	0	0	0	0	0	0	0	0	0	0	0	0	0	0	0	k__Bacteria;p__Bacteroidota;c__Bacteroidia;o__Bacteroidales;f__Prevotellaceae;g__Alloprevotella;s__
OTU_1257	0	0	0	0	0	0	0	0	0	0	0	3.82E-05	0	0	0	0	0	0	0	0	0	0	0	0	0	0	0	0	0	0	0	0	0	k__Bacteria
OTU_1258	1.91E-05	0	0	0	0	0	0	0	0	0	0	0	0	0	0	0	0	0	0	0	0	0	0	0	0	0	0	0	0	0	0	0	0	k__Bacteria;p__Bdellovibrionota;c__Bdellovibrionia;o__Bdellovibrionales;f__Bdellovibrionaceae;g__Bdellovibrio;s__Bdellovibrio_sp_SKB1291214
OTU_1259	0	0	0	0	0	0	0	0	0	0	0	0	0	0	3.82E-05	0	0	0	0	0	0	0	0	0	0	0	0	0	0	0	0	0	0	k__Bacteria
OTU_1260	0	0	0	0	0	0	0	0	0	0	0	0	0	0	0	0	0	0	0	0	0	0	0	0	0	0	0	0	0	0	0	0	0	k__Bacteria;p__Firmicutes;c__Limnochordia
OTU_1261	0	0	0	0	0	0	0	0	0	0	0	0	0	0	0	0	0	0	0	0	0	0	0	0	0	0	0	0	0	0	0	0	0	k__Bacteria;p__unidentified_Bacteria;c__Clostridia;o__Oscillospirales;f__Ruminococcaceae;g__;s__
OTU_1262	0	0	0	0	0	0	0	0	0	0	0	0	0	0	0	0	0	0	0	0	0	0	0	0	0	0	0	0	0	0	0	0	0	Unknown
OTU_1263	3.82E-05	0	0.000152611	0.000801206	0.000305221	0.000133534	5.72E-05	0.000114458	0.003414662	0.001125503	5.72E-05	5.72E-05	7.63E-05	9.54E-05	0.000114458	0.000591366	0.000133534	1.91E-05	0.001106427	1.91E-05	0.000133534	0.000247992	7.63E-05	3.82E-05	0.000133534	0	0.002994983	3.82E-05	0	0	0	0	0	k__Bacteria;p__Proteobacteria;c__Alphaproteobacteria;o__Rickettsiales;f__Mitochondria;g__unidentified_Mitochondria
OTU_1264	0	0	1.91E-05	0	0	0	0	0	5.72E-05	0	0	0	0	0	0	0	0	0	0	0	0	0	0	0	0	0	0	0	0	0	0	0	0	k__Bacteria;p__Proteobacteria;c__Gammaproteobacteria;o__unidentified_Gammaproteobacteria;f__unidentified_Gammaproteobacteria;g__Acidibacter;s__
OTU_1265	0	0	1.91E-05	0	0	0	0	0	0	0	0	0	0	0	0	0	0	0	0	0	0	0	0	0	0	0	5.72E-05	0	0	0	0	0	0	k__Bacteria;p__Cyanobacteria;c__Cyanobacteriia;o__Chloroplast;f__unidentified_Chloroplast;g__unidentified_Chloroplast;s__Virgulinella_fragilis
OTU_1266	0	0	0	0	0	0	0	0	0	0	0	0	0	0	0	0	0	0	0	0	0	0	0	0	0	0	0	0	0	0	0	0	0	k__Bacteria;p__Firmicutes;c__Bacilli;o__Paenibacillales;f__Paenibacillaceae;g__Cohnella;s__
OTU_1267	0	0	0	0	0	0	0	0	0	0	0	0	0	0	0	0	0	0	0	0	0	0	0	0	0	0	0	0	0	0	0	0	0	k__Bacteria;p__Bacteroidota;c__Bacteroidia;o__Cytophagales
OTU_1268	0	0	0	0	0	0	0	0	0	0	0	0	0	0	0	0	0	0	0	0	0	0	0	0	0	0	0	0	0	0	0	0	0	k__Bacteria
OTU_1269	0	0	0	0	0	0	0	0	0	0	0	0	0	0	0	0	0	0	0	0	0	0	0	0	0	0	0	0	0	0	0	0	0	k__Bacteria
OTU_1270	0	0	0	0	0	0	0	0	0	0	0	0	0	0	0	0	0	0	0	0	0	0	0	0	0	0	0	0	0	0	0	0	0	k__Bacteria;p__Chloroflexi;c__Chloroflexia;o__Chloroflexales;f__Chloroflexaceae;g__FFCH7168;s__
OTU_1271	0	0	0	0	0	0	0	0	0	0	0	0	0	0	0	0	0	0	0	0	0	0	0	0	0	0	0	0	0	0	0	0	0	k__Bacteria;p__Bacteroidota;c__Bacteroidia;o__Bacteroidales;f__Rikenellaceae;g__Alistipes;s__Alistipes_shahii
OTU_1272	0	0	0	0	0	0	0	0	0	0	0	0	0	0	0	0	0	0	0	0	0	0	0	0	0	0	0	0	0	0	0	0.000171687	0	k__Bacteria;p__Bacteroidota;c__Bacteroidia;o__Bacteroidales;f__Muribaculaceae;g__;s__
OTU_1273	0	0	0	0	0	0	0	0	0	0	0	0	0	9.54E-05	0	0	0	0	0	0	0	0	0	0	0	0	0	0	0	0	0	0	0	k__Bacteria;p__Actinobacteriota;c__Thermoleophilia;o__Solirubrobacterales;f__67-14;g__unidentified_67-14;s__Solirubrobacterales_bacterium_67-14
OTU_1274	0	0	0	0	0	0	0	0	0	0	0	0	0	0	0	0	0	0	0	0	0	0	0	0	0	0	0	0	0	0	0	0	0	k__Bacteria;p__Armatimonadota;c__Fimbriimonadia;o__Fimbriimonadales;f__Fimbriimonadaceae;g__;s__
OTU_1275	0	0	5.72E-05	0	0	0	0	0	3.82E-05	0	0	0	0	0	0	0	0	0	0	0	3.82E-05	0	0	0	0	0	0	0	0	0	0	0	0	k__Bacteria
OTU_1276	0	0	1.91E-05	0	0	0	0	0	0	0	0	0	0	0	0	0	0	0	0	0	0	0	0	0	0	0	0	0	0	0	0	0	0	k__Bacteria;p__unidentified_Bacteria;c__Acidimicrobiia;o__Microtrichales;f__;g__;s__
OTU_1277	0	0	0	0	0	0	0	0	0	0	0	0	0	0	0	0	0	0	0	0	0	0	0	0	0	0	0	0	0	0	0	0	0.000305221	k__Bacteria;p__Bacteroidota;c__Bacteroidia;o__Bacteroidales;f__Rikenellaceae;g__Alistipes;s__
OTU_1278	0	0	0	0	0	0	0	0	0	0	0	0	0	0	0	0	0	0	0	0	0	0	0	0	0	0	0	0	0	0	0	0	0	k__Bacteria;p__Firmicutes;c__Clostridia;o__Oscillospirales;f__Ruminococcaceae;g__Ruminococcus;s__Ruminococcus_sp_N15.MGS-57
OTU_1279	0	0	0	0	0	0	0	0	0	0	0	0	0	0	0	0	0	0	0	0	0	0	0	0	0	0	0	0	0	0	0	0	0.000476908	k__Bacteria;p__Bacteroidota;c__Bacteroidia;o__Bacteroidales;f__Muribaculaceae;g__;s__
OTU_1280	0	0	0	0	0	0	0	0	0	0	0	0	0	0	0	0	0	0	0	0	0	0	0	0	0	0	0	0	0	0	0	0	0	k__Bacteria
OTU_1281	0	0	5.72E-05	0	0	0	0	0	1.91E-05	0	0	0	0	0	5.72E-05	0	0	0	0	0	7.63E-05	0	0	0	0	0	3.82E-05	0	0	0	0	0	0	k__Bacteria;p__unidentified_Bacteria;c__Alphaproteobacteria;o__Rhizobiales;f__Xanthobacteraceae;g__;s__
OTU_1282	0	0	0	0	0	0	0	0	0	0	0	0	0	0	0	0	0	0	0	0	0	5.72E-05	0	0	0	0	0	0	0	0	0	0	0	k__Bacteria
OTU_1283	0.00223193	0.001545182	0.159115622	0.002842372	0.000991969	0.001259037	0.000190763	0.001526106	0.000953816	0.002251006	0.004502013	0.00576105	0.001201808	0.002918678	0.004902615	0.002060243	0.001049198	0.001182732	0.000515061	0.000476908	0.002346388	0.000743977	0.070181797	0.004997997	0.000324298	0.001201808	0.00036245	0.00202209	0.000743977	0.000629519	0.000324298	0.000591366	0.006505027	k__Bacteria;p__Proteobacteria;c__Gammaproteobacteria;o__Enterobacterales;f__Erwiniaceae;g__Pantoea;s__Pantoea_sp_PSNIH1
OTU_1284	0	0	0	0	0	0	0	0	0	0	0	0	0	0	0	0	0	0	0	0	0	0	0	0	0	0	0	0	0	0	0	0	0	k__Bacteria;p__unidentified_Bacteria;c__Rhodothermia;o__Balneolales;f__Balneolaceae
OTU_1285	0	0	5.72E-05	0	0	0	0	0	1.91E-05	0	0	0	0	0	0	0	0	0	0	0	0	0	0	0	0	0	0	0	0	0	0	0	0	k__Bacteria;p__Actinobacteriota;c__Acidimicrobiia;o__IMCC26256;f__;g__;s__
OTU_1286	0	0	3.82E-05	0	0	0	0	0	1.91E-05	0	0	0	0	0	0	0	0	0	0	0	0	0	0	0	0	0	0	0	0	0	0	0	0	k__Bacteria;p__Acidobacteriota;c__Acidobacteriae;o__Bryobacterales;f__Bryobacteraceae;g__Bryobacter;s__
OTU_1287	0	0	5.72E-05	0	0	0	0	0	0	0	0	0	0	1.91E-05	0	0	0	0	0	0	3.82E-05	0	0	0	0	0	0	0	0	0	0	0	0	k__Bacteria;p__Proteobacteria;c__Alphaproteobacteria;o__Caulobacterales;f__Caulobacteraceae;g__Phenylobacterium;s__
OTU_1288	0	0	0	0	0	0	0	0	0	0	0	0	0	0	0	0	0	0	0	0	0	0	0	0	0	0	0	0	0	0	0	0	0	k__Bacteria
OTU_1289	0	0	0	0	0	0	0	0	0	0	0	0	0	0	0	0	0	0	0	0	0	0	0	0	0	0	0	0	0	0	9.54E-05	0	0	k__Bacteria;p__Proteobacteria;c__Gammaproteobacteria;o__Burkholderiales;f__Comamonadaceae;g__Pelomonas;s__
OTU_1290	0	0	0	0	0	0	0	0	0	0	0	0	0	0	0	0	0	0	0	0	0	0	0	0	0	0	0	0	0	0	0	0	0	Unknown
OTU_1291	0	0	0	0	0	0	0	0	0	0	0	0	0	0	0	0	0	0	0	0	0	0	0	0	0	0	0	0	0	0	0	5.72E-05	0	k__Bacteria;p__Bacteroidota;c__Bacteroidia;o__Bacteroidales;f__Muribaculaceae;g__;s__
OTU_1292	0	0	0	0	0	0	0	0	0	0	0	0	0	0	0	0	0	0	0	0	0	0	0	0	0	0	0	0	0	0	0	0	0	k__Bacteria
OTU_1293	0	0	0	0	0	0	0	0	0	0	0	0	0	0	0	0	0	0	0	0	0	0	0	0	0	0	0	0	0	0	0	0	0	k__Bacteria;p__Myxococcota;c__Myxococcia;o__Myxococcales;f__Vulgatibacteraceae;g__Vulgatibacter;s__
OTU_1294	0	0	0	0	0	0	0	0	0	0	0	0	0	0	0	0	0	0	0	0	0	0	0	0	0	0	0	0	0	0	0	0	0	Unknown
OTU_1295	0	0	9.54E-05	0	0	0	0	0	0	0	0	0	0	0	0	0	0	0	0	0	0	0	0	0	0	0	0	0	0	0	0	0	1.91E-05	k__Bacteria;p__Actinobacteria;c__unidentified_Actinobacteria;o__Micrococcales;f__Demequinaceae;g__Demequina;s__Demequina_globuliformis
OTU_1296	0	0	0	0	0	0	0	0	0	0	0	0	0	0	0	0	0	0	0	0	0	0	0	0	0	0	0	0	0	0	0	0	0	k__Bacteria;p__Myxococcota;c__Polyangia;o__Polyangiales;f__Polyangiaceae;g__Pajaroellobacter;s__
OTU_1297	0	0	1.91E-05	0	0	0	0	0	0	0	0	0	0	0	0	0	0	0	0	0	1.91E-05	0	0	0	0	0	0	0	0	0	0	0	0	k__Bacteria;p__unidentified_Bacteria;c__Acidimicrobiia;o__Microtrichales;f__Ilumatobacteraceae;g__;s__
OTU_1298	0	0	1.91E-05	0	0	0	0	0	0	0	0	0	0	0	0	0	0	0	0	0	0	0	0	0	0	0	0	0	0	0	0	0	0	k__Bacteria;p__Proteobacteria;c__Alphaproteobacteria;o__Dongiales;f__Dongiaceae;g__Dongia;s__
OTU_1299	0	0	0	0	0	0	0	0	0	0	0	0	0	0	0	0.000133534	0	0	0	0	0	0	0	0	0	0	0	0	0	0	0	0	0	k__Bacteria;p__Proteobacteria;c__Gammaproteobacteria;o__Pseudomonadales;f__Moraxellaceae;g__Acinetobacter
OTU_1300	0	0	0	0	0	0	0	0	0	0	0	0	0	0	0	0	0	0	0	0	0	0	0	0	0	0	3.82E-05	0	0	0	0	0	0	k__Bacteria;p__unidentified_Bacteria;c__Alphaproteobacteria;o__Elsterales;f__;g__;s__
OTU_1301	0	0	0	0	0	0	0	0	0	0	0	0	0	0	0	0	0	0	0	0	0	0	0	0	0	0	0	0	0	0	0	0	0	k__Bacteria
OTU_1302	0	0	0	0	0	0	0	0	0	0	0	0	0	0	0	0	0	0	0	0	0	0	0	0	0	0	0	0	0	0	0	5.72E-05	0	k__Bacteria
OTU_1303	0	0	3.82E-05	1.91E-05	0	0	0	0	0	0	0	0	0	0	0	0	0	0	0	0	0	0	0	0	0	0	0	0	0	0	0	0	0	k__Bacteria
OTU_1304	0	0	1.91E-05	0	0	0	0	0	5.72E-05	0	0	0	0	0	0	0	0	0	0	0	0	0	0	0	0	0	0	0	0	0	0	0	0	k__Bacteria;p__Actinobacteria;c__unidentified_Actinobacteria;o__Micromonosporales;f__Micromonosporaceae;g__Dactylosporangium;s__
OTU_1305	0	0	0	0	0	0	0	0	0	0	0	0	0	0	0	0	0	0	0	0	0	0	0	0	0	0	0	0	0	0	0	0	0	k__Bacteria;p__Bacteroidota;c__Bacteroidia;o__Chitinophagales;f__Chitinophagaceae;g__Cnuella;s__
OTU_1306	0	0	0	0	0	0	0	0	0	0	0	0	0	0	0	0	1.91E-05	0	0	0	0	0	0	0	0	0	0	0	0	0	0	0	0	k__Bacteria;p__Proteobacteria;c__Alphaproteobacteria;o__Caulobacterales;f__Hyphomonadaceae;g__SWB02;s__
OTU_1307	0	0	0	0	0	0	0	0	0	0	0	0	0	0	0	0	0	0	0	0	0	0	0	0	0	0	0	0	0	0	0	0	0	k__Bacteria;p__Firmicutes;c__Bacilli;o__Paenibacillales;f__Paenibacillaceae;g__Paenibacillus;s__Paenibacillus_sp_R-6928
OTU_1308	0	0	0	0	0	0	0	0	0	0	0	0	0	0	0	0	0	0	0	0	0	0	0	0	0	0	0	0	0	0	0	0	0	k__Bacteria;p__Firmicutes;c__Limnochordia;o__Limnochordales;f__Limnochordaceae;g__;s__
OTU_1309	0	0	0	0	0	0	0	0	0	0	0	0	0	0	0	0	0	0	0	0	0	0	0	0	0	0	0	0	0	0	0	0.000133534	0	k__Bacteria;p__Proteobacteria;c__Gammaproteobacteria;o__Burkholderiales;f__Sutterellaceae;g__Parasutterella;s__Burkholderiales_bacterium_YL45
OTU_1310	0	0	0	0	0	0	0	0	0	0	0	0	0	0	0	0	0	0	0	0	0	0	0	0	0	0	0	0	0	0	0	0	0	k__Bacteria;p__Proteobacteria;c__Gammaproteobacteria;o__Pseudomonadales;f__Pseudohongiellaceae;g__Pseudohongiella
OTU_1311	0	0	0	0	0	0	0	0	0	0	0	0	0	0	0	0	0	0	0	0	0	0	0	0	0	0	0	0	0	0	0	0	0	k__Bacteria;p__Firmicutes;c__Bacilli;o__Izemoplasmatales;f__;g__;s__
OTU_1312	0	0	0	0	0	0	0	0	0	0	0	0	0	0	0	0	0	0	0	0	0	0	0	0	0	0	0	0	0	0	0	0	0	k__Bacteria;p__Sumerlaeota;c__Sumerlaeia;o__Sumerlaeales;f__Sumerlaeaceae;g__Sumerlaea;s__
OTU_1313	0	0	0	0	0	0	0	0	0	0	0	0	0	0	0	0	0	0	3.82E-05	0	0	0	0	0	0	0	0	0	0	0	0	0	0	Unknown
OTU_1314	0	0	0	0	0	0	0	0	0	0	0	0	0	0	0	0	0	0	0	0	0	0	0	0	0	0	0	0	0	0	0	0	0	k__Bacteria;p__Firmicutes;c__Clostridia;o__Lachnospirales;f__Lachnospiraceae;g__Acetitomaculum;s__
OTU_1315	0	0	1.91E-05	0	0	0	0	0	0	0	0	0	0	0	0	0	0	0	0	0	0	0	0	0	0	0	0	0	0	0	0	0	0	k__Bacteria;p__Spirochaetota;c__Spirochaetia;o__Spirochaetales;f__Spirochaetaceae;g__Treponema
OTU_1316	0	0	3.82E-05	0	0	0	0	0	0	0	0	0	0	0	0	0	0	0	0	0	0	0	0	0	0	0	3.82E-05	0	0	0	0	0	0	k__Bacteria;p__Proteobacteria;c__Gammaproteobacteria;o__Burkholderiales;f__Nitrosomonadaceae;g__MND1;s__
OTU_1317	0	0	0	0	0	0	0	0	0	0	0	0	0	0	0	0	0	0	0	0	0	0	0	0	0	0	0	0	0	0	0	0	0	k__Bacteria
OTU_1318	0	0	0	0	0	0	0	0	0	0	0	0	0	0	0	0	0	0	0	0	0	0	0	0	0	0	0	0	0	0	0	0	0	k__Bacteria;p__Firmicutes;c__Bacilli;o__Lactobacillales;f__Enterococcaceae;g__Enterococcus
OTU_1319	0	0	0	0	0	0	0	0	0	0	0	0	0	0	0	0	0	0	0	0	0	0	0	0	0	0	0	0	0	0	0	0	0	k__Bacteria;p__Firmicutes;c__Bacilli;o__Lactobacillales;f__Lactobacillaceae;g__Ligilactobacillus;s__Lactobacillus_ruminis
OTU_1320	0	0	0	0	0	0	0	0	0	0	0	0	0	0	0	0	0	0	0	0	0	0	0	0	0	0	0	0	0	0	0	0	0	k__Bacteria;p__unidentified_Bacteria;c__Alphaproteobacteria
OTU_1321	0	0	5.72E-05	0	0	0	0	0	0	0	0	0	0	0	0	0	0	0	0	0	3.82E-05	0	0	0	0	0	0	0	0	0	0	0	0	k__Bacteria;p__unidentified_Bacteria;c__Thermoleophilia;o__Gaiellales;f__;g__;s__
OTU_1322	0	0	0	0	0	0	0	0	0	0	0	0	0	0	0	0	0	0	0	0	0	0	0	0	0	0	0	0	0	0	0	0	0	k__Bacteria;p__Firmicutes;c__Clostridia;o__Caldicoprobacterales;f__Caldicoprobacteraceae;g__Caldicoprobacter;s__
OTU_1323	0	0	0	0	0	0	0	0	0	0	0	0	0	0	0	0	0	0	0	0	0	0	0	0	0	0	0	0	0	0	0	0	0	k__Bacteria;p__Firmicutes;c__Bacilli;o__Bacillales;f__Bacillaceae;g__Oceanobacillus;s__Oceanobacillus_profundus
OTU_1324	0	0	3.82E-05	0	0	0	0	0	0	0	0	0	0	0	0	0	0	0	0	0	0	0	0	0	0	0	0	0	0	0	0	0	0	k__Bacteria;p__Bdellovibrionota;c__Oligoflexia;o__0319-6G20
OTU_1325	0	0	0	0	0	0	0	0	1.91E-05	0	0	0	0	0	0	0	0	0	0	0	1.91E-05	0	0	0	0	0	0	0	0	0	0	0	0	k__Bacteria;p__Acidobacteriota;c__Acidobacteriae;o__Subgroup_2;f__;g__;s__
OTU_1326	0	0	0	0	0	0	0	0	0	0	0	3.82E-05	0	0	0	0	0	0	0	0	0	0	0	0	0	0	0	0	0	0	0	0	0	Unknown
OTU_1327	0	0	0	0	0	0	0	0	0	0	0	0	0	0	0	0	0	0	0	0	0	0	0	0	0	0	0	0	0	0	0	0	0	k__Bacteria
OTU_1328	0.000610442	0.004196791	0.000400603	0.000438755	0.000286145	0.000114458	0.000267069	0.000247992	7.63E-05	1.91E-05	0.000553213	5.72E-05	0.000305221	0.000171687	0.001564259	0.000343374	0.000114458	0.000629519	0	0.000400603	0.000152611	5.72E-05	9.54E-05	0.000152611	0.000305221	0.000152611	3.82E-05	0	0.000133534	0.000286145	5.72E-05	3.82E-05	0	k__Bacteria;p__Proteobacteria;c__Alphaproteobacteria;o__Sphingomonadales;f__Sphingomonadaceae;g__Sphingomonas
OTU_1329	0	0	0.000152611	0	0	0	0	0	1.91E-05	0	0	0	0	0	0	0	0	0	0	0	0	0	0	0	0	0	0	0	0	0	0	0	0	k__Bacteria;p__Acidobacteriota;c__Subgroup_5;o__;f__;g__;s__
OTU_1330	0	0	0	0	0	0	0	0	0	0	0	0	0	0	0	0	0	0	0	0	0	0	0	0	0	0	0	0	0	0	0	0	0	k__Bacteria;p__Bacteroidota;c__Bacteroidia;o__Flavobacteriales;f__Flavobacteriaceae;g__Flavobacterium;s__Flavobacterium_ummariense
OTU_1331	0	0	3.82E-05	0	0	0	0	0	3.82E-05	0	0	0	0	0	7.63E-05	0	1.91E-05	0	0	0	3.82E-05	0	0	0	0	0	0	0	0	0	0	0	0	k__Bacteria;p__Actinobacteriota;c__Thermoleophilia;o__Solirubrobacterales;f__67-14;g__;s__
OTU_1332	0	0	0	0	0	0	0	0	0	0	0	0	0	0	0	0	0	0	0	0	0	0	0	0	0	0	0	0	0	0	0	0	9.54E-05	k__Bacteria;p__Firmicutes;c__Negativicutes;o__Veillonellales-Selenomonadales;f__Selenomonadaceae;g__Selenomonas;s__Selenomonas_sputigena
OTU_1333	0	0	0	0	0	0	0	0	0	0	0	0	0	0	0	0	0	0	0	0	0	0	0	0	0	0	0	0	0	0	0	0	0	k__Bacteria;p__Proteobacteria;c__Gammaproteobacteria;o__Burkholderiales;f__Alcaligenaceae;g__GKS98_freshwater_group;s__
OTU_1334	0	0	0	0	0	0	0	0	0	0	0	0	0	0	0	0	0	0	0	0	0	0	0	0	0	0	0	0	0	0	0	0	0	k__Bacteria
OTU_1335	0	0	1.91E-05	0	0	0	0	0	0	0	0	0	0	0	0	0	0	0	0	0	0	0	0	0	0	0	0	0	0	0	0	0	0	k__Bacteria;p__Proteobacteria;c__Gammaproteobacteria;o__Burkholderiales;f__Nitrosomonadaceae;g__mle1-7;s__
OTU_1336	0	0	0	0	0	0	0	0	0	0	0	0	0	0	0	0	0	0	0	0	0	0	0	0	0	0	0	0	0	0	0	0	0	k__Bacteria;p__Myxococcota;c__Myxococcia;o__Myxococcales;f__Anaeromyxobacteraceae;g__Anaeromyxobacter;s__
OTU_1337	0	0	0	0	0	0	0	0	0	0	0	0	0	0	0	0	0	0	0	0	0	0	0	0	0	0	0	0	0	0	0	0	0	k__Bacteria;p__Myxococcota;c__Polyangia;o__Blfdi19;f__;g__;s__
OTU_1338	0	0	0	0	0	0	0	0	0	0	0	0	0	0	0	0	0	0	0	0	0	0	0	0	0	0	0	0	0	0	0	0	0	k__Bacteria
OTU_1339	0	0	0	0	0	0	0	0	0	0	0	0	0	0	0	0	0	0	0	0	0	0	0	0	0	0	0	0	0	0	0	0	0	k__Bacteria;p__Bacteroidota;c__Bacteroidia;o__Chitinophagales;f__Chitinophagaceae;g__Segetibacter;s__
OTU_1340	0	0	3.82E-05	0	0	0	0	0	0	0	0	0	0	0	0	0	0	0	0	0	0	0	0	0	0	0	0	0	0	0	0	0	0	k__Archaea;p__Crenarchaeota;c__Nitrososphaeria;o__Nitrososphaerales;f__Nitrososphaeraceae;g__;s__
OTU_1341	0	0	3.82E-05	0	0	0	0	0	0	0	0	0	0	0	0	0	0	0	0	0	0	0	0	0	0	0	0	0	0	0	0	0	0	k__Bacteria;p__unidentified_Bacteria;c__Gammaproteobacteria;o__Xanthomonadales;f__Rhodanobacteraceae;g__;s__
OTU_1342	0	0	0.00020984	0	0	0	0	0	3.82E-05	0	0	0	0	0	1.91E-05	0	0	0	0	0	5.72E-05	0	0	0	0	0	0	0	0	0	0	0	0	k__Bacteria;p__Actinobacteria;c__unidentified_Actinobacteria;o__Frankiales;f__Acidothermaceae;g__Acidothermus;s__
OTU_1343	0	0	5.72E-05	0	0	0	0	0	0	0	0	0	0	0	0	0	0	0	0	0	0	0	0	0	0	0	0	0	0	0	0	0	0	k__Bacteria;p__Proteobacteria;c__Gammaproteobacteria;o__Burkholderiales;f__Nitrosomonadaceae;g__Ellin6067;s__
OTU_1344	0	0	0	0	0	0	0	0	0	0	0	0	0	0	0	0	0	0	0	0	0	0	0	0	0	0	0	0	0	0	1.91E-05	0	0	k__Bacteria;p__Actinobacteria;c__unidentified_Actinobacteria;o__Micrococcales;f__Microbacteriaceae;g__Candidatus_Aquiluna;s__
OTU_1345	0	0	0	0	0	1.91E-05	0	0	0	0	0	0	0	0	0	0	0	0	0	0	0	0	0	0	0	0	0	0	0	0	0	0	0	k__Bacteria;p__Actinobacteria;c__unidentified_Actinobacteria;o__Frankiales;f__Geodermatophilaceae;g__Antricoccus;s__
OTU_1346	0	0	0	0	0	0	0	0	0	0	0	0	0	0	0	0	0	0	0	0	0	0	0	0	0	0	0	0	0	0	0	0	0	k__Bacteria;p__Proteobacteria;c__Alphaproteobacteria;o__Rhizobiales;f__Rhizobiaceae
OTU_1347	0	0	0	0	0	0	0	0	0	0	0	0	1.91E-05	0	0	0	0	0	0	0	0	0	0	0	0	0	0	0	0	0	0	0	0	k__Bacteria;p__Proteobacteria;c__Gammaproteobacteria;o__Burkholderiales;f__Comamonadaceae;g__Comamonas;s__Comamonas_koreensis
OTU_1348	0	0	0	0	0	0	0	0	0	0	0	0	0	0	0	0	3.82E-05	0	0	0	0	0	0	0	0	9.54E-05	0	0	0	0	0	0	0	k__Bacteria;p__Actinobacteria;c__unidentified_Actinobacteria;o__Propionibacteriales;f__Nocardioidaceae;g__Marmoricola;s__Marmoricola_sp
OTU_1349	0	0	9.54E-05	0	0	0	0	0	0	0	0	0	0	0	1.91E-05	0	0	0	0	0	3.82E-05	0	0	0	0	0	0	0	0	0	0	0	0	k__Bacteria;p__unidentified_Bacteria;c__unidentified_Bacteria;o__unidentified_Bacteria;f__unidentified_Bacteria;g__unidentified_Bacteria;s__delta_proteobacterium_WX81
OTU_1350	0	0	0	0	0	0	0	0	0	0	0	0	0	0	0	0	0	0	0	0	0	0	0	0	0	0	0	0	0	0	0	7.63E-05	0.000152611	k__Bacteria;p__Firmicutes;c__Clostridia;o__Lachnospirales;f__Lachnospiraceae
OTU_1351	0	0	0	0	0	0	0	0	0	0	0	0	0	0	0	0	0	0	0	0	0	0	0	0	0	0	0	0	0	0	0	0	0	k__Bacteria;p__Firmicutes;c__Clostridia;o__Peptostreptococcales-Tissierellales;f__Family_XI;g__Peptoniphilus;s__
OTU_1352	0	0	0	0	0	0	0	0	0	0	0	0	0	0	0	0	0	0	0	0	0	3.82E-05	0	0	0	0	0	0	0	0	0	0	0	k__Bacteria;p__Proteobacteria;c__Alphaproteobacteria;o__Rhizobiales;f__Beijerinckiaceae;g__1174-901-12;s__
OTU_1353	0	0	3.82E-05	0	0	0	0	0	0	0	0	0	0	0	0	0	0	0	0	0	3.82E-05	0	0	0	0	0	0	0	0	0	0	0	0	k__Bacteria;p__Actinobacteria;c__unidentified_Actinobacteria;o__PeM15;f__;g__;s__
OTU_1354	0	0	0	0	0	0	0	0	0	0	0	0	0	0	0	0	0	0	0	0	0	0	0	0	0	0	0	0	0	0	0	0	0	k__Bacteria;p__Firmicutes
OTU_1355	0	0	0	0	0	0	0	0	0	0	0	0	0	0	0	0	0	0	0	0	0	0	0	0	0	0	0	0	0	0	0	0	0	k__Bacteria;p__Firmicutes;c__Bacilli;o__Acholeplasmatales;f__Acholeplasmataceae;g__Acholeplasma;s__Acholeplasma_sp_Harris_TD3
OTU_1356	0	0	0	0	0	0	0	0	0	0	0	0	0	0	0	0	0	0	0	0	0	0	0	0	0	0	0	0	0	0	0	0	0	k__Bacteria
OTU_1357	0	0	0	0	0	0	0	0	0	0	0	0	0	0	0	0	0	0	0	0	0	0	0	0	0	0	0	0	0	0	0	0	0	k__Bacteria;p__Bacteroidota;c__Bacteroidia
OTU_1358	0	0	0	0	0	0	0	0	0	0	0	0	0	0	0	0	0	0	0	0	0	0	0	0	0	0	0	0	0	0	0	0	0	k__Bacteria;p__Actinobacteria;c__unidentified_Actinobacteria;o__Frankiales;f__Sporichthyaceae;g__;s__
OTU_1359	0	0	0	0	0	0	0	0	0	0	0	0	0	0	0	0	0	0	0	0	0	0	0	0	0	0	0	0	0	0	0	0	0	k__Bacteria;p__unidentified_Bacteria;c__unidentified_Bacteria;o__Gemmatimonadales;f__Gemmatimonadaceae;g__;s__
OTU_1360	0	0	0	0	0	0	0	0	0	0	0	0	0	0	0	0	0	0	0	0	0	0	0	0	0	0	0	0	0	0	0	3.82E-05	0.000438755	k__Bacteria;p__Firmicutes;c__Clostridia;o__Clostridia_UCG-014;f__;g__;s__
OTU_1361	0	0	0	0	0	0	0	0	0	0	0	0	0	0	0	0	0	0	0	0	0	0	0	0	0	0	0	0	0	0	0	0	0	k__Bacteria;p__Proteobacteria;c__Gammaproteobacteria;o__Burkholderiales;f__Alcaligenaceae
OTU_1362	0	0	0	1.91E-05	0	0	0	0	0	0	0	0	0	0	0	0	0	0	0	0	0	0	0	0	0	0	0	0	0	0	0	0	0	k__Bacteria;p__Gemmatimonadota;c__S0134_terrestrial_group;o__;f__;g__;s__
OTU_1363	0	0	3.82E-05	0	0	0	0	0	0	0	0	0	0	0	0	0	0	0	0	0	1.91E-05	0	0	0	0	0	1.91E-05	0	0	0	0	0	0	k__Bacteria;p__Acidobacteriota;c__Vicinamibacteria;o__Vicinamibacterales;f__Vicinamibacteraceae;g__;s__
OTU_1364	0	0	0	0	0	0	0	0	0	0	0	0	0	0	0	0	0	0	0	0	0	0	0	0	0	0	0	0	0	0	0	9.54E-05	9.54E-05	k__Bacteria;p__unidentified_Bacteria;c__Saccharimonadia;o__Saccharimonadales;f__Saccharimonadaceae;g__Candidatus_Saccharimonas;s__
OTU_1365	0	0	0	0	0	0	0	0	0	0	0	0	0	0	0	0	0	0	0	0	0	0	0	0	0	0	0	0	0	0	0	0	0	k__Bacteria;p__unidentified_Bacteria;c__Gammaproteobacteria;o__Diplorickettsiales;f__Diplorickettsiaceae;g__;s__
OTU_1366	0	0	0	0	0	0	0	0	0	0	0	0	0	0	0	0	0	0	0	0	1.91E-05	0	0	0	0	0	0	0	0	0	0	0	0	k__Bacteria;p__Proteobacteria;c__Gammaproteobacteria;o__Diplorickettsiales;f__Diplorickettsiaceae;g__Aquicella;s__
OTU_1367	0	0	0	0	0	0	0	0	0	0	0	0	0	0	0	0	0	0	0	0	0	0	0	0	0	0	0	0	0	0	0	0	0	k__Bacteria
OTU_1368	0	0	0	0	0	0	0	0	0	0	0	0	0	0	0	0	0	0	0	0	0	0	0	0	0	0	0	0	0	0	0	0	0.000457832	k__Bacteria;p__Firmicutes;c__Clostridia;o__Oscillospirales;f__Oscillospiraceae;g__Colidextribacter;s__
OTU_1369	0	0	0	0	0	0	0	0	0	0	0	0	0	0	0	0	0	0	0	0	0	0	0	0	0	0	0	0	0	0	0	0	0	k__Bacteria;p__Cyanobacteria;c__Cyanobacteriia;o__Chloroplast;f__unidentified_Chloroplast;g__unidentified_Chloroplast
OTU_1370	0	0	0	0	0	0	0	0	0	0	0	0	0	0	0	0	0	0	0	0	0	0	0	0	0	0	0	0	0	0	0	0	0	k__Bacteria
OTU_1371	0	0	0	5.72E-05	0	0	0	0	0	0	0	0	0	0	0	0	0	0	0	0	0	0	0	0	0	0	0	9.54E-05	1.91E-05	0	0	0	0	k__Bacteria;p__Actinobacteria;c__unidentified_Actinobacteria;o__Pseudonocardiales;f__Pseudonocardiaceae;g__Saccharopolyspora
OTU_1372	0	0	0	0	0	0	0	0	0	0	0	0	0	0	0	0	0	0	0	0	0	0	0	0	0	0	0	0	0	0	0	0	0	k__Bacteria
OTU_1373	0	0	0	0	0	0	0	0	0	0	0	0	0	0	0	0	0	0	0	0	0	0	0	0	0	0	0	0	0	0	0	0	0	k__Bacteria
OTU_1374	0	0	0	0	0	0	0	0	0	1.91E-05	0	0	0	0	3.82E-05	3.82E-05	0	1.91E-05	0	0	0	0	3.82E-05	0	0	0	0	0	1.91E-05	0	0	0	0	k__Bacteria;p__Proteobacteria;c__Gammaproteobacteria;o__Enterobacterales
OTU_1375	0	0	0	0	0	0	0	0	0	0	0	0	0	0	0	0	0	0	0	0	0	0	0	0	0	0	0	0	0	0	0	0	0	Unknown
OTU_1376	0	0	1.91E-05	0	0	0	0	0	0	0	0	0	0	0	0	0	0	0	0	0	0	0	3.82E-05	0	0	0	0	0	0	0	0	0	0	k__Bacteria;p__unidentified_Bacteria;c__unidentified_Bacteria;o__Micromonosporales;f__Micromonosporaceae;g__;s__
OTU_1377	0	0	0	0	0	0	0	0	0	0	0	0	0	0	0	0	0	0	0	0	0	0	0	0	0	0	0	0	0	0	5.72E-05	0	0	k__Bacteria;p__Bacteroidota;c__Bacteroidia;o__Cytophagales;f__Cytophagaceae;g__Cytophaga;s__
OTU_1378	0	0	0	0	0	0	0	0	0	0	0	0	0	0	0	0	0	0	0	0	0	0	0	0	0	0	0	0	0	0	0	0	0	k__Bacteria;p__Firmicutes
OTU_1379	0	0	0	0	0	0	0	0	0	0	0	0	0	0	0	0	0	0	0	0	0	0	0	0	0	0	0	0	0	0	0	0	0	k__Bacteria;p__Actinobacteria;c__unidentified_Actinobacteria;o__Corynebacteriales;f__Nocardiaceae;g__Nocardia;s__Nocardia_brasiliensis
OTU_1380	0	0	5.72E-05	0	0	0	0	0	0	0	0	0	0	0	0	0	0	0	0	0	1.91E-05	0	0	0	0	0	0	0	0	0	0	0	0	k__Bacteria
OTU_1381	0	0	0	0	0	0	0	0	0	0	0	0	0	0	0	0	0	0	0	0	0	0	0	0	0	0	0	0	0	0	0	0	0	k__Bacteria;p__Verrucomicrobiota;c__Verrucomicrobiae;o__Opitutales;f__Opitutaceae;g__Lacunisphaera;s__
OTU_1382	0	0	0	0	0	0	0	0	0	0	0	0	0	0	0	0	0	0	0	0	0	0	0	0	0	0	0	0	0	0	0	0	0	k__Bacteria;p__Myxococcota;c__Polyangia;o__Polyangiales;f__Phaselicystidaceae;g__Phaselicystis;s__
OTU_1383	0	0	0	0	0	0	0	0	0	0	0	0	0	0	0	0	0	0	0	0	0	9.54E-05	0	0	0	0	0	0	0	0	0	0	0	k__Bacteria
OTU_1384	0	0	0.000133534	0	0	0	0	1.91E-05	0	0	1.91E-05	0	0	5.72E-05	0	0	0	0	0	1.91E-05	1.91E-05	3.82E-05	0	0	0	0	0	0	0	0	0	0	0	k__Bacteria;p__Actinobacteria;c__unidentified_Actinobacteria;o__Micrococcales;f__Microbacteriaceae;g__Microbacterium
OTU_1385	0	0	0	3.82E-05	0	0	0	0	0	0	0	0	1.91E-05	0	0	0	0	0	0	0	0	0	0	0	0	0	0	0	0	0	1.91E-05	0	0	k__Bacteria;p__Bdellovibrionota;c__Bdellovibrionia;o__Bdellovibrionales;f__Bdellovibrionaceae;g__Bdellovibrio;s__
OTU_1386	0	0	0	0	0	0	0	0	0	0	0	0	0	0	0	0	0	0	0	0	0	0	0	0	0	0	0	0	0	0	0	0	0	Unknown
OTU_1387	0	0	1.91E-05	0	0	0	0	0	3.82E-05	0	0	0	0	0	0	0	0	0	0	0	7.63E-05	0	0	0	0	0	0	0	0	0	0	0	0	k__Bacteria;p__unidentified_Bacteria;c__Thermoleophilia;o__Gaiellales
OTU_1388	0	0	0	0	0	0	0	0	0	0	0	0	0	0	0	0	0	0	0	0	0	0	0	0	0	0	0	0	0	0	0	0	0	k__Bacteria;p__Firmicutes;c__Clostridia;o__Oscillospirales;f__Oscillospiraceae;g__UCG-002;s__
OTU_1389	0	0	0	0	0	0	0	0	0	0	0	0	0	0	1.91E-05	0	0	0	0	0	0	0	0	0	0	0	0	0	0	0	0	0	0.000171687	k__Bacteria;p__unidentified_Bacteria;c__Bacilli;o__Erysipelotrichales;f__Erysipelotrichaceae;g__;s__
OTU_1390	0	0	0	0	0	0	0	0	0	0	0	0	0	0	7.63E-05	0	0	0	0	0	0	0	0	0	0	0	0	0	0	0	0	0	0	k__Bacteria;p__Proteobacteria;c__Gammaproteobacteria;o__Burkholderiales;f__Comamonadaceae;g__Comamonas;s__Comamonas_denitrificans
OTU_1391	0	0	0	0	0	0	0	0	0	0	0	0	0	0	0	0	0	0	0	0	0	0	0	0	0	0	0	0	0	0	0	0	0	k__Bacteria;p__Firmicutes;c__Limnochordia;o__Limnochordales;f__Limnochordaceae;g__;s__
OTU_1392	0	0	0	0	0	0	0	0	1.91E-05	0	0	0	0	0	0	0	0	5.72E-05	0	0	0	0	5.72E-05	0	0	0	0	0	0	0	0	0	0	k__Bacteria;p__Proteobacteria;c__Alphaproteobacteria;o__Sphingomonadales;f__Sphingomonadaceae;g__Rhizorhapis
OTU_1393	0	0	0	0	0	0	0	0	0	0	0	0	0	0	0	0	0	0	0	0	0	0	0	0	0	0	0	0	0	0	0	0	0	k__Bacteria
OTU_1394	0	0	5.72E-05	0	0	0	0	0	0	0	0	0	0	0	0	0	0	0	0	0	0	0	0	0	0	0	3.82E-05	0	0	0	0	0	0	k__Bacteria
OTU_1395	0	0	0	0	0	3.82E-05	0	0	0	0	0	0	0	0	0	0	5.72E-05	0	0	3.82E-05	0	0	0	0	0	0	0	0	0	0	0	0	0	k__Bacteria;p__Proteobacteria;c__Alphaproteobacteria;o__Rhizobiales;f__Beijerinckiaceae;g__Methylobacterium-Methylorubrum
OTU_1396	0	0	0	0	0	0	0	0	0	0	0	0	0	0	0	0	0	0	0	0	0	0	0	0	0	0	0	0	0	0	0	0	0	k__Bacteria;p__Firmicutes;c__Clostridia;o__Clostridiales;f__Clostridiaceae;g__Clostridium_sensu_stricto_10;s__
OTU_1397	0	0	3.82E-05	0	0	0	0	0	0	0	0	0	0	0	1.91E-05	0	0	0	0	0	0	0	0	0	0	0	0	0	0	0	0	0	0	k__Bacteria;p__Methylomirabilota;c__Methylomirabilia;o__Rokubacteriales;f__;g__;s__
OTU_1398	0	0	0	0	0	0	0	0	0	0	0	0	0	3.82E-05	0	0	0	0	0	0	0	0	0	0	0	0	0	0	0	0	0	0	0	k__Bacteria;p__Bacteroidota;c__Bacteroidia;o__Chitinophagales;f__Chitinophagaceae;g__Filimonas
OTU_1399	0	0	0	0	0	0	0	0	0	0	0	0	0	0	0	0	0	0	0	0	0	0	0	0	0	0	0	0	0	0	0	0	0	k__Bacteria;p__Bacteroidota;c__Bacteroidia;o__Bacteroidales;f__Prevotellaceae;g__Prevotella;s__
OTU_1400	0	0	0	0	0	0	0	0	0	0	0	0	0	0	0	0	0	0	0	0	0	0	0	0	0	0	0	0	0	0	0	0	0	Unknown
OTU_1401	0	0	0	0	0	0	0	0	0	0	0	0	0	0	0	0	0	0	0	0	0	0	0	0	0	0	0	0	0	0	0	3.82E-05	0	k__Bacteria;p__Bacteroidota;c__Bacteroidia;o__Flavobacteriales;f__Flavobacteriaceae;g__Flavobacterium
OTU_1402	0	0	0	0	0	0	0	0	0	0	0	0	0	0	0	0	0	0	0	0	0	0	0	0	0	0	0	0	0	0	0	9.54E-05	0	k__Bacteria;p__Firmicutes;c__Clostridia;o__Clostridia_UCG-014;f__;g__;s__
OTU_1403	0	0	0	0	0	0	0	0	0	0	0	0	0	0	0	0	0	0	0	0	0	0	0	0	0	0	0	0	0	0	0	0	0	k__Bacteria;p__Firmicutes;c__Clostridia;o__Oscillospirales;f__Ruminococcaceae;g__Subdoligranulum;s__
OTU_1404	0	0	5.72E-05	0	0	0	0	0	0	0	0	0	0	0	0	0	0	0	0	0	0	0	0	0	0	0	0	0	0	0	0	0	0	k__Bacteria;p__Proteobacteria;c__Gammaproteobacteria;o__Burkholderiales;f__Comamonadaceae
OTU_1405	0	0	0	0	0	0	0	0	0	0	0	0	0	0	0	0	0	0	0	0	0	0	0	0	0	0	0	0	0	0	0	0	0	k__Bacteria;p__Proteobacteria;c__Gammaproteobacteria;o__Enterobacterales;f__Shewanellaceae;g__Shewanella;s__Shewanella_sp_MR-7
OTU_1406	0	0	0	0	0	0	0	0	0	0	0	0	0	0	0	0	0	0	0	0	0	0	0	0	0	0	0	0	0	0	0	0	0	k__Bacteria;p__unidentified_Bacteria;c__CPR2;o__;f__;g__;s__
OTU_1407	0	0	0	0	0	0	0	0	0	0	0	0	0	0	0	0	0	0	0	0	0	0	0	0	0	0	1.91E-05	0	0	0	0	0	0	k__Bacteria;p__Bacteroidota;c__Bacteroidia
OTU_1408	0	0	5.72E-05	0	0	0	0	0	0	0	0	0	0	0	0	0	0	0	0	0	5.72E-05	0	0	0	0	0	0	0	0	0	0	0	0	k__Bacteria;p__Methylomirabilota;c__Methylomirabilia;o__Rokubacteriales;f__WX65;g__;s__
OTU_1409	0	0	0	0	1.91E-05	0	0	0	0	0	0	0	0	0	0	0	5.72E-05	0	0	0	0	0	0	0	0	1.91E-05	0	0	0	0	0	0	0	k__Bacteria;p__Armatimonadota;c__Fimbriimonadia;o__Fimbriimonadales;f__Fimbriimonadaceae;g__;s__
OTU_1410	0	0	7.63E-05	0	0	0	0	0	0	0	0	0	0	0	0	0	0	0	0	0	1.91E-05	0	0	0	0	0	0	0	0	0	0	0	0	k__Bacteria
OTU_1411	0	0	0	0	0	0	0	0	0	0	0	0	0	0	0	0	0	0	0	0	0	1.91E-05	0	0	1.91E-05	0	0	0	0	0	0	0	0	k__Bacteria
OTU_1412	0	0	0	0	0	0	0	0	0	0	0	0	0	0	0	0	0	0	0	0	0	0	0	0	0	3.82E-05	0	0	0	0	0	0	1.91E-05	k__Bacteria;p__Firmicutes;c__Clostridia;o__Peptostreptococcales-Tissierellales;f__Family_XI;g__Parvimonas;s__
OTU_1413	0	0	0	0	0	0	0	0	0	0	0	0	0	0	0	0	0	0	0	0	0	0	0	0	0	0	0	0	0	0	0	0	0	k__Bacteria;p__Firmicutes;c__Dethiobacteria;o__Dethiobacterales;f__Dethiobacteraceae;g__Dethiobacter;s__
OTU_1414	0	0	0	0	0.001030122	1.91E-05	0	0	0	0	0	0	0	3.82E-05	0	3.82E-05	0.002060243	0	0	0	1.91E-05	0.000305221	0	5.72E-05	0	0.000228916	3.82E-05	0	0	0	0	0	0	k__Bacteria;p__Proteobacteria;c__Alphaproteobacteria;o__Rhizobiales;f__Beijerinckiaceae;g__1174-901-12;s__
OTU_1415	0	0	0	0	0	0	0	0	0	0	0	0	0	0	0	0	0	0	0	0	0	0	0	0	0	0	0	0	0	0	0	0	0	k__Bacteria;p__Firmicutes;c__Clostridia;o__Peptostreptococcales-Tissierellales;f__Anaerovoracaceae;g__[Eubacterium]_saphenum_group;s__Eubacterium_sp_oral_clone_FX028
OTU_1416	0	0	0	0	0	0	0	0	0	0	0	0	0	0	0	0	0	0	0	0	0	0	0	0	0	0	0	0	0	0	0	0	9.54E-05	k__Bacteria;p__Actinobacteria;c__unidentified_Actinobacteria;o__Actinomycetales;f__Actinomycetaceae;g__Actinomyces;s__Schaalia_odontolytica
OTU_1417	0	0	0	0	0	0	0	0	0	1.91E-05	0	0	0	3.82E-05	0	0	0	0	0	0	0	0	0	0	0	0	0	0	0	0	0	0	0	k__Bacteria;p__Proteobacteria;c__Alphaproteobacteria;o__Acetobacterales;f__Acetobacteraceae;g__Rhodovarius;s__Rhodovarius_sp_CCP-6
OTU_1418	0	0	0	0	0	0	0	0	0	0	0	0	0	0	0	0	0	0	0	0	0	0	0	0	0	0	0	0	0	0	0	0	0	k__Bacteria;p__Bacteroidota;c__Bacteroidia;o__Chitinophagales;f__Chitinophagaceae
OTU_1419	0	0	0	0	0	0	0	0	0	0	0	0	0	0	0	0	0	0	0	0	0	0	0	0	0	0	0	0	0	0	0	0	0	k__Bacteria
OTU_1420	0	0	0	0	0	0	0	0	0	0	0	0	0	0	0	0	0	0	0	0	0	3.82E-05	0	0	0	0	0	0	0	0	0	0	0	Unknown
OTU_1421	0	0	0	0	0	0	0	0	0	0	0	0	0	0	0	0	0	0	0	0	0	0	0	0	0	0	0	0	0	0	0	0	0	Unknown
OTU_1422	0	0	3.82E-05	0	0	0	0	0	1.91E-05	0	0	0	0	0	0	0	0	0	0	0	0	0	0	0	0	0	0	0	0	0	0	0	0	k__Bacteria;p__Proteobacteria;c__Gammaproteobacteria;o__Burkholderiales
OTU_1423	0	0	0	0	0	0	0	0	0	0	0	0	0	0	0	0	0	0	0	0	0	0	0	0	0	0	0	0	0	0	0	0	0	k__Bacteria;p__unidentified_Bacteria;c__Bacteroidia;o__Sphingobacteriales;f__Sphingobacteriaceae;g__unidentified_Sphingobacteriaceae;s__Sphingobacterium_jejuense
OTU_1424	5.72E-05	3.82E-05	5.72E-05	0	5.72E-05	5.72E-05	0	7.63E-05	0	3.82E-05	0.000114458	0	3.82E-05	5.72E-05	0	0	3.82E-05	1.91E-05	5.72E-05	0	0	0	0	3.82E-05	0	0	5.72E-05	0	0	0	0	0	0	k__Bacteria;p__Proteobacteria;c__Alphaproteobacteria;o__Rickettsiales;f__Mitochondria;g__unidentified_Mitochondria
OTU_1425	0	0	0	0	0	0	0	0	0	0	0	0	0	0	3.82E-05	0	0	0	0	0	0	0	0	0	0	0	0	0	0	0	0	0	0	k__Bacteria
OTU_1426	0	0	0	0	0	0	0	0	0	0	0	0	0	0	0	0	0	0	0	0	0	0	0	0	0	0	0	0	0	0	0	0	0	k__Bacteria;p__Proteobacteria;c__Gammaproteobacteria;o__EPR3968-O8a-Bc78;f__;g__;s__
OTU_1427	0	0	0	0	0	0	0	0	0	0	0	0	0	0	0	0	0	0	0	0	0	0	0	0	0	0	0	0	0	0	0	0	0.00020984	k__Bacteria;p__Fusobacteriota;c__Fusobacteriia;o__Fusobacteriales;f__Leptotrichiaceae;g__Leptotrichia;s__
OTU_1428	0	0	0	0	0	0	0	0	0	0	0	0	0	0	0	0	0	0	0	0	0	0	0	0	0	0	0	0	0	0	0	0	0	k__Bacteria;p__Firmicutes;c__Clostridia;o__Lachnospirales;f__Lachnospiraceae;g__Tyzzerella
OTU_1429	5.72E-05	0	3.82E-05	1.91E-05	0	0	0	0	0	0	0	0	0	0	0	0	0	0	0	0	0	0	0	0	0	0	0	0	0	0	0	0	0	k__Bacteria;p__Actinobacteriota;c__Acidimicrobiia;o__IMCC26256;f__;g__;s__
OTU_1430	0	0	0	0	0	0	0	0	0	0	0	0	0	0	0	0	0	0	0	0	0	0	0	0	0	0	0	0	0	0	0	0	0.000534137	k__Bacteria;p__Bacteroidota;c__Bacteroidia;o__Bacteroidales;f__Muribaculaceae;g__;s__
OTU_1431	0	0	0	0	0	0	0	0	0	0	0	0	0	0	0	0	0	0	0	0	0	0	0	0	0	0	0	0	0	0	0	0	0	k__Bacteria;p__Armatimonadota;c__Fimbriimonadia;o__Fimbriimonadales;f__Fimbriimonadaceae;g__;s__
OTU_1432	0	0	0	0	0	0	0	0	0	0	0	0	0	0	0	0	0	0	0	0	0	0	0	0	0	0	0	0	0	0	0	0	0	k__Bacteria;p__Firmicutes;c__Desulfitobacteriia;o__Desulfitobacteriales;f__Desulfitobacteriaceae;g__Desulfitobacterium
OTU_1433	0	0	0	0	0	0	0	0	0	0	0	0	0	0	0	0	0	0	0	0	0	0	0	0	0	0	0	0	0	0	0	0	0	k__Bacteria;p__unidentified_Bacteria;c__Acidimicrobiia;o__;f__;g__;s__
OTU_1434	0	0	0	0	0	0	0	0	0	0	0	0	0	3.82E-05	0	0	0	0	0	0	0	0	0	0	0	0	0	0	0	0	0	0	0	k__Bacteria;p__Verrucomicrobiota;c__Verrucomicrobiae;o__Chthoniobacterales;f__Terrimicrobiaceae;g__Terrimicrobium
OTU_1435	0	0	0	0	0	0	0	0	0	0	0	0	0	0	0	0	0	0	0	0	0	0	0	0	0	0	0	0	0	0	0	0	0	k__Bacteria;p__unidentified_Bacteria;c__Sulfobacillia;o__Sulfobacillales;f__Sulfobacillaceae
OTU_1436	0	0	5.72E-05	0	0	0	0	0	0	0	0	0	0	0	0	0	0	0	0	0	1.91E-05	0	0	0	0	0	0	0	0	0	0	0	0	k__Bacteria;p__Proteobacteria;c__Gammaproteobacteria;o__Xanthomonadales;f__Rhodanobacteraceae;g__Dyella;s__
OTU_1437	0	0	0	0	0	0	0	3.82E-05	0	0	0	5.72E-05	0	0	0	0	0	0	0	0	0	0	0	0	0	0	0	5.72E-05	0	0	0	0	0	k__Bacteria;p__Bacteroidota;c__Bacteroidia;o__Flavobacteriales;f__Weeksellaceae;g__Chryseobacterium
OTU_1438	0	0	0	0	0	0	0	0	0	0	0	3.82E-05	0	0	0	0	0	0	0	0	0	0	0	0	0	0	0	0	0	0	0	0	0	Unknown
OTU_1439	0	0	0	0	0	0	0	0	0	0	0	0	0	0	0	0	0	0	0	0	1.91E-05	0	0	0	0	0	0	0	0	0	0	0	0	k__Bacteria;p__Actinobacteriota;c__Thermoleophilia;o__Gaiellales;f__Gaiellaceae;g__Gaiella;s__
OTU_1440	0	0	0	0	0	0	0	0	0	0	0	0	0	0	0	0	0	0	0	0	0	0	0	0	0	0	0	0	0	0	0	0	0	k__Bacteria;p__Proteobacteria;c__Gammaproteobacteria
OTU_1441	0	0	0	0	0	0	0	0	0	0	0	0	0	0	0	0	0	0	0	0	0	0	0	0	0	0	0	0	0	0	0	0	0	k__Bacteria;p__Firmicutes;c__Bacilli;o__Lactobacillales;f__Enterococcaceae;g__Enterococcus
OTU_1442	0	0	0	0	0	0	0	0	0	0	0	0	0	0	0	0	0	0	0	0	0	0	0	0	0	0	0	0	0	0	0	0	0	k__Bacteria;p__Bacteroidota;c__Bacteroidia;o__Chitinophagales;f__Chitinophagaceae
OTU_1443	0	0	0	0	0	0	0	0	0	0	0	0	0	0	0	0	0	0	0	0	0	0	0	0	0	0	0	0	0	0	0	0	3.82E-05	k__Bacteria
OTU_1444	0	0	0	1.91E-05	3.82E-05	0	0	0	0	0	0	0	0	0	0	0	0.000152611	0	0	0	0	0.001259037	7.63E-05	3.82E-05	0	0	0.000114458	0	0	0	0	0	0	k__Bacteria;p__Proteobacteria;c__Alphaproteobacteria;o__Rhizobiales;f__Beijerinckiaceae;g__1174-901-12;s__
OTU_1445	0	0	1.91E-05	0	0	0	0	0	0	0	0	0	0	0	0	0	0	0	0	0	0	0	0	0	0	0	0	0	0	0	0	0	0	k__Bacteria;p__MBNT15;c__;o__;f__;g__;s__
OTU_1446	0	0	0	0	0	0	0	0	0	0	0	0	0	0	0	0	0	0	0	0	0	0	0	0	0	0	3.82E-05	0	0	0	0	0	0	k__Bacteria;p__Deinococcota;c__Deinococci;o__Deinococcales;f__Deinococcaceae;g__Deinococcus;s__Deinococcus_aquaticus
OTU_1447	0	0	0	0	0	0	0	0	0	0	0	0	0	0	0	0	0	0	0	0	0	0	0	0	0	0	0	0	0	0	0	0	0	k__Bacteria;p__Actinobacteriota;c__Acidimicrobiia;o__Microtrichales;f__Microtrichaceae;g__Sva0996_marine_group;s__
OTU_1448	0	0	0	0	1.91E-05	0	0	0	0	0	0	0	0	0	0	0	0	0	0	0	0	0	0	0	0	0	0	0	0	0	0	0	0	k__Bacteria;p__Proteobacteria;c__Alphaproteobacteria;o__Paracaedibacterales;f__Paracaedibacteraceae;g__Candidatus_Paracaedibacter
OTU_1449	0	0	0	0	0	0	0	0	0	0	0	0	0	0	0	0	0	0	0	0	0	0	0	0	0	0	0	0	0	0	0	0	0	k__Bacteria;p__unidentified_Bacteria;c__Vicinamibacteria;o__Vicinamibacterales;f__;g__;s__
OTU_1450	0	0	0	0	0	0	0	0	0	0	0	0	0	0	0	0	0	0	0	0	0	0	0	0	0	0	0	0	0	0	0	0	0	k__Bacteria;p__Bacteroidota;c__Bacteroidia;o__Chitinophagales;f__Chitinophagaceae;g__Parasegetibacter;s__
OTU_1451	0	0	3.82E-05	0	0	0	0	0	1.91E-05	0	0	0	0	0	0	0	0	0	0	0	0	0	0	0	0	0	0	0	0	0	0	0	0	k__Bacteria;p__Actinobacteriota;c__Thermoleophilia;o__Solirubrobacterales;f__Solirubrobacteraceae;g__Conexibacter;s__
OTU_1452	0	0	0	0	0	0	0	0	0	0	0	0	0	0	0	0	0	0	0	0	0	0	0	0	0	0	0	0	0	0	0	0	0	k__Bacteria;p__Bacteroidota;c__Bacteroidia;o__Bacteroidales;f__Muribaculaceae;g__;s__
OTU_1453	0	0	5.72E-05	0	0	0	0	0	0	0	0	0	0	0	0	0	0	0	0	0	0	0	0	0	0	0	0	0	0	0	0	0	0	k__Bacteria
OTU_1454	0	0	0	3.82E-05	0	1.91E-05	0	0	0	0	0	0	0	0	0	0	0	0	0	0	0	0	0	0	0	0	0	0	0	0	0	0	0	k__Bacteria;p__Cyanobacteria;c__Cyanobacteriia;o__Chloroplast;f__unidentified_Chloroplast;g__unidentified_Chloroplast
OTU_1455	0	0	0	0	0	0	0	0	0	0	0	0	0	0	0	0	0	0	0	0	0	0	0	0	0	0	0	0	0	0	0	0	0	k__Bacteria
OTU_1456	0	0	0	0	0	0	0	0	0	0	7.63E-05	0	0	0	0	0	0	0	0	0	0	0	0	0	0	0	0	0	0	0	0	0	0	k__Bacteria;p__Bacteroidota;c__Bacteroidia;o__Bacteroidales;f__Dysgonomonadaceae;g__Dysgonomonas;s__
OTU_1457	0	0	0	0	0	0	0	0	0	0	0	0	0	0	0	0	0	0	0	0	0	0	0	0	0	0	0	0	0	0	0	0	0	k__Bacteria;p__Verrucomicrobiota;c__Verrucomicrobiae;o__Opitutales;f__Opitutaceae;g__Lacunisphaera
OTU_1458	0	0	0	0	0	0	0	0	0	0	0	3.82E-05	0	0	0	0	0	0	0	0	0	0	0	0	0	0	0	0	0	0	0	0	0	k__Bacteria
OTU_1459	0	0	0	0	0	0	0	0	0	0	0	0	0	0	0	0	0	0	0	0	0	0	0	0	0	0	0	0	0	0	0	0	0	k__Bacteria
OTU_1460	0	0	0	1.91E-05	0	0	0	0	0	0	0	0	0	0	0	0	0	0	0	0	0	0	1.91E-05	0	0	0	0	0	0	0	0	0	0	k__Bacteria;p__Actinobacteriota;c__Coriobacteriia;o__Coriobacteriales;f__Atopobiaceae;g__Olsenella;s__Olsenella_umbonata
OTU_1461	0	0	0	0	0	0	0	0	0	0	0	0	0	0	0	0	0	0	0	0	0	0	0	0	0	0	0	0	0	0	0	0	0	k__Bacteria;p__unidentified_Bacteria;c__Anaerolineae;o__Caldilineales;f__Caldilineaceae;g__;s__
OTU_1462	0	0	0	0	0	0	0	0	0	0	0	0	0	0	0	0	0	0	0	0	0	0	0	0	0	0	0	0	0	0	0	0	0	k__Bacteria;p__unidentified_Bacteria;c__Gammaproteobacteria;o__Burkholderiales;f__Nitrosomonadaceae;g__;s__
OTU_1463	0	0	0	0	0	0	0	0	0	0	0	0	0	0	0	0	0	0	0	0	1.91E-05	0	0	0	0	0	0	0	0	0	0	0	0	k__Bacteria;p__Entotheonellaeota;c__Entotheonellia;o__Entotheonellales;f__Entotheonellaceae;g__;s__
OTU_1464	0	0	0	0	0	0	0	0	0	0	0	0	0	0	0	0	0	0	0	0	0	0	0	0	0	0	0	0	0	0	0	0	0	k__Bacteria;p__unidentified_Bacteria;c__Bacteroidia;o__Flavobacteriales;f__Flavobacteriaceae;g__;s__
OTU_1465	0	0	0	0	0	0	0	0	0	0	0	0	0	0	0	0	0	0	0	0	0	0	0	0	0	0	0	0	0	0	0	0	0	k__Bacteria;p__unidentified_Bacteria;c__Vicinamibacteria;o__Vicinamibacterales;f__;g__;s__
OTU_1466	0	0	0	0	0	0	0	0	0	0	0	0	0	0	0	0	0	0	0	0	0	0	0	0	0	0	0	0	0	0	0	0	0	k__Bacteria;p__Planctomycetota;c__Phycisphaerae;o__Tepidisphaerales;f__WD2101_soil_group;g__;s__
OTU_1467	0	0	0	0	0	0	0	0	0	0	0	0	0	0	0	0	0	0	0	0	0	0	0	0	0	0	0	0	0	0	0	0	0	k__Bacteria
OTU_1468	0	0	0	0	0	0	0	0	0	0	0	0	0	0	0	0	0	0	0	0	5.72E-05	0	0	0	0	0	0	0	0	0	0	0	0	k__Bacteria;p__Acidobacteriota;c__Holophagae;o__Holophagales;f__Holophagaceae;g__Holophaga;s__Geothrix_sp
OTU_1469	0	0	0	0	0	0	0	0	0	0	0	0	0	0	0	0	3.82E-05	0	0	0	0	0	0	0	0	0	0	0	0	0	0	0	0	k__Bacteria
OTU_1470	0	0	1.91E-05	0	0	0	0	0	0	0	0	0	0	0	3.82E-05	0	0	0	0	0	0	0	0	0	0	0	0	0	0	0	0	0	0	k__Bacteria;p__Myxococcota;c__Polyangia;o__Polyangiales;f__Phaselicystidaceae;g__Phaselicystis;s__
OTU_1471	0	0	9.54E-05	0	0	0	0	0	1.91E-05	0	1.91E-05	0	0	0	0	0	0	0	0	0	5.72E-05	0	0	0	0	0	0	0	0	0	0	0	0	k__Bacteria;p__unidentified_Bacteria;c__Thermoleophilia;o__Gaiellales;f__;g__;s__
OTU_1472	0	0	0	1.91E-05	0	0	0	0	0	0	0	0	0	0	0	0	0	0	0	0	0	0	0	0	0	0	0	1.91E-05	0	1.91E-05	0	0	0	k__Bacteria;p__Firmicutes;c__Bacilli;o__Paenibacillales;f__Paenibacillaceae;g__Paenibacillus;s__Paenibacillus_barengoltzii
OTU_1473	0	0	0	0	0	0	0	0	0	0	0	0	0	0	0	0	0	0	0	0	0	0	0	0	0	0	0	0	0	0	0	0	0	k__Bacteria;p__Firmicutes;c__Limnochordia;o__Limnochordales;f__Limnochordaceae;g__;s__
OTU_1474	0	0	0	0	0	0	0	0	0	0	0	3.82E-05	0	0	0	0	0	0	0	0	0	0	0	0	0	0	0	0	0	0	0	0	0	Unknown
OTU_1475	0	0	0	0	0	0	0	0	0	0	0	0	0	0	0	0	0	0	0	0	0	0	0	0	0	0	0	0	0	0	0	0	0	k__Bacteria;p__Bacteroidota;c__Bacteroidia;o__Bacteroidales;f__Prevotellaceae;g__Alloprevotella
OTU_1476	0	0	0	0	0	0	0	0	0	0	0	0	0	0	0	0	0	0	0	0	0	0	0	0	0	0	0	0	0	0	0	0	0	k__Bacteria
OTU_1477	0	0	0	0	0	0	0	0	0	0	0	0	0	0	0	0	0	0	0	0	0	0	0	0	0	0	0	0	0	0	0	0	0	k__Bacteria
OTU_1478	0	0	0	0	0	0	0	0	0	0	0	0	0	0	0	0	0	0	0	0	0	0	0	0	0	0	0	0	0	0	0	0	0	k__Bacteria;p__unidentified_Bacteria;c__Clostridia;o__Peptostreptococcales-Tissierellales;f__Anaerovoracaceae;g__;s__
OTU_1479	0	0	0	0	0	0	0	0	0	0	0	0	0	0	0	0	0	0	0	0	0	0	0	0	0	0	0	0	0	0	0	0	0	k__Bacteria;p__unidentified_Bacteria;c__Alphaproteobacteria;o__Micavibrionales;f__Micavibrionaceae;g__;s__
OTU_1480	0	0	0	0	0	0	0	0	0	0	0	0	0	0	0	0	0	0	0	0	0	0	0	0	0	0	0	0	0	0	0	0	0	k__Bacteria;p__Cyanobacteria;c__Sericytochromatia;o__;f__;g__;s__
OTU_1481	0	0	0	1.91E-05	0	0	0	0	0	0	0	0	0	0	0	0	0	0	0	0	0	0	0	0	0	0	0	0	0	0	0	0	0	k__Bacteria;p__Proteobacteria;c__Gammaproteobacteria;o__Enterobacterales
OTU_1482	0	0	0	0	0	0	0	0	0	0	0	0	0	0	0	0	0	0	0	0	0	0	0	0	0	0	0	0	0	0	5.72E-05	0	0	Unknown
OTU_1483	0	0	0	0	0	0	0	0	0	0	0	0	0	0	0	0	0	0	0	0	0	0	0	0	0	0	0	0	0	0	0	0	0	k__Bacteria;p__Actinobacteria;c__unidentified_Actinobacteria;o__Propionibacteriales;f__Nocardioidaceae;g__Nocardioides
OTU_1484	0	0	0	0	0	0	0	0	0	0	0	0	0	0	0	0	0	0	0	0	0	0	0	0	0	0	0	0	0	0	0	0	0	k__Bacteria;p__Bdellovibrionota;c__Oligoflexia;o__Oligoflexales;f__Oligoflexaceae;g__Oligoflexus
OTU_1485	0	0	0	0	0	0	0	0	0	0	0	0	0	0	0	0	0	0	0	0	0	0	0	0	0	0	0	0	0	0	0	0	0	k__Bacteria;p__Firmicutes;c__Clostridia;o__Oscillospirales;f__[Eubacterium]_coprostanoligenes_group;g__;s__
OTU_1486	0	0	0	0	0	0	0	0	0	0	0	0	0	0	0	7.63E-05	0	0	0	0	0	0	0	0	0	0	0	7.63E-05	0	1.91E-05	0	0	0	k__Bacteria;p__Actinobacteria;c__unidentified_Actinobacteria;o__Corynebacteriales;f__Mycobacteriaceae;g__Mycobacterium
OTU_1487	0	0	0	0	0	0	0	0	0	0	0	0	0	0	0	0	0	0	0	0	0	0	0	0	0	0	0	0	0	0	0	0	0.000133534	k__Bacteria;p__Bacteroidota;c__Bacteroidia;o__Bacteroidales;f__Rikenellaceae;g__Rikenella;s__
OTU_1488	0	0	0	0	0	0	0	0	0	0	0	0	0	0	0	0	0	0	0	0	0	0	0	0	0	0	0	0	0	0	0	0	0.000267069	k__Bacteria;p__Bacteroidota;c__Bacteroidia;o__Bacteroidales;f__Muribaculaceae;g__;s__
OTU_1489	0	0	0	0	0	0	0	0	0	0	0	0	0	0	0	0	0	0	0	0	0	0	0	0	0	0	0	0	0	0	0	0	0	k__Bacteria;p__Chloroflexi;c__Chloroflexia;o__Thermomicrobiales;f__JG30-KF-CM45;g__;s__
OTU_1490	0	0	0	0	0	0	0	0	0	0	0	0	0	0	0	0	0	0	0	0	0	0	0	0	0	0	0	0	0	0	0	0	0	k__Bacteria;p__Proteobacteria;c__Gammaproteobacteria;o__Steroidobacterales;f__Steroidobacteraceae
OTU_1491	0	0	3.82E-05	0	0	0	0	0	0	0	0	0	0	0	0	0	0	0	0	0	1.91E-05	0	0	0	0	0	0	0	0	0	0	0	0	k__Bacteria;p__Methylomirabilota;c__Methylomirabilia;o__Rokubacteriales;f__;g__;s__
OTU_1492	0	0	0	0	0	0	0	0	0	0	0	0	0	0	0	0	0	0	0	0	0	0	0	0	0	0	3.82E-05	0	0	0	0	0	0	k__Bacteria;p__Cyanobacteria;c__Cyanobacteriia;o__Chloroplast;f__unidentified_Chloroplast;g__unidentified_Chloroplast;s__Nicotiana_attenuata
OTU_1493	0	0	0	0	0	0	0	0	0	0	0	0	0	0	0	0	0	0	0	0	0	0	0	0	0	0	0	0.000133534	3.82E-05	0	0	0	0	k__Bacteria;p__Actinobacteria;c__unidentified_Actinobacteria;o__Pseudonocardiales;f__Pseudonocardiaceae;g__Saccharopolyspora
OTU_1494	0	0	0	0	0	0	0	0	0	0	0	0	0	7.63E-05	0	0	0	0	0	0	0	0	0	0	0	0	0	0	0	0	0	0	0	k__Bacteria;p__Firmicutes;c__Negativicutes;o__Veillonellales-Selenomonadales;f__Sporomusaceae;g__Anaerospora
OTU_1495	0	0	0	0	0	0	0	0	0	0	0	0	0	0	0	0	0	0	0	0	0	0	0	0	0	0	0	0	0	0	0	0	0	k__Bacteria
OTU_1496	0	0	0	0	0	0	0	0	0	0	0	0	0	0	0	0	0	0	0	0	0	3.82E-05	0	0	0	0	0	0	0	0	0	0	0	k__Bacteria;p__Proteobacteria;c__Alphaproteobacteria
OTU_1497	0	0	0	0	0	0	0	0	0	0	0	0	0	0	0	0	0	0	0	0	0	0	0	0	0	0	0	0	0	0	0	0	0.000247992	k__Bacteria;p__Firmicutes;c__Clostridia;o__Lachnospirales;f__Lachnospiraceae;g__Lachnospiraceae_NK4A136_group;s__
OTU_1498	0	0	0	0	0	0	0	0	0	0	0	0	0	0	0	0	0	0	0	0	0	0	0	0	0	0	0	0	0	0	0	0	0	Unknown
OTU_1499	0	0	0	0	0	0	0	0	0	0	0	0	0	0	0	0	0	0	3.82E-05	0	0	0	0	0	0	0	0	0	0	0	0	0	0	Unknown
OTU_1500	0	0	0	0	0	0	0	0	0	0	0	0	0	0	0	0	0	0	0	0	0	0	0	0	0	0	0	0	0	0	0	0	0	k__Bacteria;p__Proteobacteria;c__Alphaproteobacteria;o__Rhizobiales;f__Beijerinckiaceae;g__Psychroglaciecola;s__
OTU_1501	0	0	0	0	0	0	0	0	0	0	0	0	0	0	0	0	0	0	0	0	0	0	0	0	0	0	0	0	0	0	0	0	0	Unknown
OTU_1502	0	0	0	0	0	0	0	0	0	0	0	0	0	0	0	0	0	0	0	0	0	0	0	0	0	0	0	0	0	0	0	0	0	k__Bacteria;p__Firmicutes;c__Bacilli;o__Paenibacillales;f__Paenibacillaceae
OTU_1503	0	0	0	0	0	0	0	0	0	0	0	0	0	0	0	0	0	0	0	0	0	0	0	0	0	0	0	0	0	0	0	0	0	k__Bacteria;p__unidentified_Bacteria;c__Acidimicrobiia;o__Actinomarinales;f__;g__;s__
OTU_1504	0	0	0	0	0	0	0	0	0	0	0	0	0	0	0	0	0	0	0	0	0	0	0	0	0	0	0	0	0	0	0	0	0	k__Bacteria;p__unidentified_Bacteria;c__Chloroflexia;o__Chloroflexales;f__Roseiflexaceae;g__;s__
OTU_1505	0	0	0	0	0	0	0	0	0	0	0	0	0	0	0	0	0	0	1.91E-05	0	0	0	1.91E-05	0	0	0	0	0	0	0	0	0	0	k__Bacteria;p__Bacteroidota;c__Bacteroidia;o__Chitinophagales;f__Chitinophagaceae;g__Aurantisolimonas;s__Chitinophagaceae_bacterium_BLB-2F4-1
OTU_1506	0	0	0	0	0	0	0	0	0	0	0	0	0	0	0	3.82E-05	0	0	0	0	0	0.000171687	0	0	0	0	0	0	0	0	0	0	0	k__Bacteria;p__Proteobacteria;c__Alphaproteobacteria;o__Acetobacterales;f__Acetobacteraceae;g__Acidiphilium;s__
OTU_1507	0	0	1.91E-05	0	0	0	0	0	0	3.82E-05	0	0	1.91E-05	0	0	0	0	0	0	0	0	0	0	0	0	0	0	0	0	0	0	0	0	k__Bacteria;p__Actinobacteria;c__unidentified_Actinobacteria;o__Micrococcales;f__Microbacteriaceae;g__Agromyces;s__Agromyces_aureus
OTU_1508	0	0	0	0	0	0	0	0	0	0	0	0	0	0	0	0	0	0	0	0	0	0	0	0	0	0	0	0	0	0	0	0	0	k__Bacteria;p__Myxococcota;c__Myxococcia;o__Myxococcales;f__Vulgatibacteraceae;g__Vulgatibacter;s__
OTU_1509	3.82E-05	0	0	0	0	0	0	0	0	0	0	0	0	0	0	0	0	0	0	0	0	0	0	0	0	0	0	0	0	0	0	0	0	k__Bacteria;p__unidentified_Bacteria;c__Clostridia;o__Oscillospirales;f__Butyricicoccaceae;g__;s__
OTU_1510	0	0	0	0	0	0	0	0	0	0	0	0	0	0	0	0	0	0	0	0	0	0	0	0	0	0	0	0	0	0	0	0	0	k__Bacteria;p__unidentified_Bacteria;c__Acidimicrobiia;o__Microtrichales;f__Ilumatobacteraceae;g__;s__
OTU_1511	3.82E-05	0	0	0	0	0	0	0	0	0	0	0	0	0	0	0	0	0	0	0	0	0	0	0	0	0	0	0	0	0	0	0	0	k__Bacteria;p__Bacteroidota;c__Bacteroidia;o__Bacteroidales;f__Prevotellaceae;g__Prevotella;s__
OTU_1512	0	0	3.82E-05	0	0	0	0	0	0	0	0	0	0	0	0	0	0	0	0	0	0	0	0	0	0	0	0	0	0	0	0	0	0	k__Bacteria;p__unidentified_Bacteria;c__Alphaproteobacteria;o__;f__;g__;s__
OTU_1513	0	0	0	0	0	0	0	0	0	1.91E-05	0	0	0	0	0	0	0	0	0	0	0	0	0	0	0	0	0	0	0	0	9.54E-05	0	0	k__Bacteria;p__Bacteroidota;c__Bacteroidia;o__Sphingobacteriales;f__Sphingobacteriaceae;g__Sphingobacterium;s__Sphingobacterium_nematocida
OTU_1514	0	0	0	0	0	0	0	0	0	0	0	0	0	0	0	0	0	0	0	0	0	0	0	0	0	0	0	0	0	0	0	0	0	k__Bacteria;p__unidentified_Bacteria;c__Saccharimonadia;o__Saccharimonadales
OTU_1515	0	0	3.82E-05	0	0	0	0	0	0	0	0	0	0	0	5.72E-05	0	0	0	0	0	1.91E-05	0	0	0	0	0	0	0	0	0	0	0	0	k__Bacteria;p__Verrucomicrobiota;c__Verrucomicrobiae;o__Chthoniobacterales;f__Chthoniobacteraceae;g__Candidatus_Udaeobacter;s__
OTU_1516	0	0	0	0	0	0	0	0	0	0	0	0	0	0	0	0	0	0	0	0	0	0	0	0	0	0	0	0	0	0	0	0	0	k__Bacteria;p__Acidobacteriota;c__Blastocatellia;o__Blastocatellales;f__Blastocatellaceae
OTU_1517	0	0	0	0	0	0	0	0	0	0	0	0	0	0	0	0	0	0	0	0	0	0	0	0	0	0	0	0	0	0	0	0	0	k__Bacteria
OTU_1518	0	0	0	0	0	0	0	0	0	0	0	0	0	0	0	0	0	0	0	0	0	0	0	0	0	0	0	0	0	0	0	0	0	k__Bacteria;p__Acidobacteriota;c__AT-s3-28;o__;f__;g__;s__
OTU_1519	0	0	0	0	0	0	0	0	0	0	0	0	0	0	0	0	0	0	0	0	0	0	0	0	0	0	0	0	0	0	0	0	0	k__Bacteria;p__Verrucomicrobiota;c__Verrucomicrobiae;o__Chthoniobacterales;f__Chthoniobacteraceae;g__LD29
OTU_1520	0	0	5.72E-05	0	0	0	0	0	0	0	0	0	0	0	0	0	0	0	0	0	0	0	0	0	0	0	0	0	0	0	0	0	0	k__Bacteria;p__Acidobacteriota;c__Acidobacteriae;o__AKIW659;f__;g__;s__
OTU_1521	0	0	0	1.91E-05	0	0	0	0	0	0	0	0	0	0	0	0	0	0	0	0	3.82E-05	0	0	0	0	0	0	0	0	0	0	0	0	k__Bacteria;p__Actinobacteria;c__unidentified_Actinobacteria;o__Corynebacteriales;f__Mycobacteriaceae;g__Mycobacterium
OTU_1522	0	0	0.000114458	0	1.91E-05	0	0	3.82E-05	0	0	3.82E-05	0	0	3.82E-05	0	0	0	0	0	0	0	0	0	0	0	0	0	0	0	0	0	0	0	k__Bacteria;p__Proteobacteria;c__Gammaproteobacteria;o__Enterobacterales;f__Enterobacteriaceae
OTU_1523	0	0	0	0	0	0	0	0	0	0	0	0	0	0	0	0	0	0	0	0	0	0	0	0	0	0	0	0	0	0	0	0	0	k__Bacteria;p__unidentified_Bacteria;c__Chloroflexia;o__Chloroflexales;f__Roseiflexaceae;g__;s__
OTU_1524	0	0	0	0	0	0	0	0	0	0	0	0	0	0	0	0	0	0	0	0	0	0	0	1.91E-05	0	0	0	0	0	0	0	0	0	k__Bacteria;p__Firmicutes;c__Bacilli;o__Lactobacillales;f__Lactobacillaceae;g__Furfurilactobacillus;s__Lactobacillus_rossiae
OTU_1525	0	0	0	0	0	0	0	0	0	0	0	0	0	0	0	0	0	0	0	0	0	0	0	0	0	0	0	0	0	0	0	0	0	k__Bacteria;p__Actinobacteria;c__unidentified_Actinobacteria;o__Micrococcales;f__Microbacteriaceae;g__Rhodoluna;s__
OTU_1526	0	0	0	0	0	0	0	0	0	0	0	0	0	0	0	0	0	0	0	0	5.72E-05	0	0	0	0	0	0	0	0	0	0	0	0	k__Bacteria;p__Actinobacteriota;c__Thermoleophilia;o__Solirubrobacterales;f__Solirubrobacteraceae
OTU_1527	0	0	0	0	0	0	0	0	0	0	0	0	0	0	0	0	0	0	0	0	0	0	0	0	0	0	0	0	0	0	0	0	0	k__Bacteria;p__Chloroflexi;c__Anaerolineae;o__;f__;g__;s__
OTU_1528	0	0	0	0	0	0	0	0	0	0	0	0	0	0	0	0	0	0	0	0	0	0	0	0	0	0	0	0	0	0	0	0.000114458	0	k__Bacteria;p__Firmicutes;c__Clostridia;o__Clostridia_UCG-014;f__;g__;s__
OTU_1529	0	0	0	0	0	0	0	0	0	0	0	0	0	0	0	0	0	0	0	0	0	0	0	0	0	0	0	3.82E-05	0	0	0	3.82E-05	0	k__Bacteria;p__Firmicutes;c__Bacilli;o__Thermoactinomycetales;f__Thermoactinomycetaceae;g__Planifilum;s__
OTU_1530	0	0	0	0	0	0	0	0	0	0	0	0	0	0	0	0	0	0	0	0	0	0	0	0	0	0	0	0	0	0	0	0	0	k__Bacteria;p__Bdellovibrionota;c__Bdellovibrionia;o__Bdellovibrionales;f__Bdellovibrionaceae;g__Bdellovibrio;s__
OTU_1531	0	0	0	0	0	0	0	0	0	0	0	0	0	0	0	0	0	0	0	0	0	0	0	0	0	0	0	0	0	0	0	0	0	k__Bacteria;p__Verrucomicrobiota;c__Verrucomicrobiae;o__Chthoniobacterales;f__Chthoniobacteraceae;g__LD29;s__
OTU_1532	0	0	0	0	0	0	0	0	0	0	0	0	0	0	0	0	0	0	0	0	0	0	0	0	0	0	0	0	0	0	0	0	0	Unknown
OTU_1533	0	0	3.82E-05	0	0	0	0	0	0	0	0	0	0	1.91E-05	3.82E-05	0	0	0	0	0	0	0	0	0	0	0	0	5.72E-05	1.91E-05	0	0	0	0.000114458	k__Bacteria;p__Proteobacteria;c__Alphaproteobacteria;o__Rhodobacterales;f__Rhodobacteraceae;g__Gemmobacter
OTU_1534	0	0	0	0	0	0	0	0	0	0	0	0	0	0	0	0	0	0	0	0	0	0	0	0	0	0	0	0	0	0	0	0	0	k__Bacteria;p__Firmicutes;c__Bacilli;o__Bacillales;f__Bacillaceae;g__Oceanobacillus;s__
OTU_1535	0	0	0	0	0	0	0	0	0	0	0	0	0	0	0	0	0	0	0	0	0	0	0	0	0	0	0	0	0	0	0	0	0.000171687	k__Bacteria;p__Firmicutes;c__Clostridia;o__Oscillospirales;f__Oscillospiraceae;g__Oscillibacter;s__
OTU_1536	0	0	0	0	0	0	0	0	1.91E-05	0	0	0	0	0	0	0	0	0	0	0	3.82E-05	0	0	0	0	0	0	0	0	0	0	0	0	k__Bacteria;p__unidentified_Bacteria;c__Acidimicrobiia;o__;f__;g__;s__
OTU_1537	0	0	0	0	0	0	0	0	0	0	0	0	0	0	0	0	0	0	0	0	0	0	0	0	0	0	0	0	0	0	0	0	0	k__Bacteria;p__Bacteroidota;c__Bacteroidia;o__Bacteroidales;f__Muribaculaceae;g__;s__
OTU_1538	0	0	3.82E-05	0	0	0	0	0	0	0	0	0	0	0	0	0	0	0	0	0	0	0	0	0	0	0	0	0	0	0	0	0	0	k__Bacteria;p__Proteobacteria;c__Gammaproteobacteria;o__Xanthomonadales;f__Rhodanobacteraceae;g__Ahniella;s__
OTU_1539	0	0	1.91E-05	0	0	0	0	0	0	0	0	0	0	0	0	0	1.91E-05	0	0	0	0	0	0	0	0	0	0	7.63E-05	0	1.91E-05	0	1.91E-05	0	k__Bacteria;p__Proteobacteria;c__Gammaproteobacteria;o__Burkholderiales;f__Comamonadaceae;g__Comamonas;s__Comamonas_kerstersii
OTU_1540	0	0	0	0	0	0	0	0	0	0	0	0	0	0	0	0	0	0	0	0	0	0	0	0	0	0	0	0	0	0	0	0	0	k__Bacteria;p__Cyanobacteria;c__Cyanobacteriia;o__Chloroplast;f__unidentified_Chloroplast;g__unidentified_Chloroplast;s__Trebouxia_sp_TZW2008
OTU_1541	0	0	0	0	0	0	0	0	0	0	0	0	0	3.82E-05	0	0	0	0	0	0	0	0	0	0	0	0	0	0	0	0	0	0	0	Unknown
OTU_1542	0	0	0	0	0	0	0	0	0	0	0	0	0	0	3.82E-05	0	0	0	0	0	0	0	0	0	0	0	0	0	0	0	0	0	0	Unknown
OTU_1543	0	0	0	0	0	0	0	0	1.91E-05	0	0	0	0	0	0	0	0	0	0	0	0	0	0	0	0	0	0	0	0	0	0	0	0	k__Bacteria;p__Bacteroidota;c__Bacteroidia;o__Chitinophagales;f__Chitinophagaceae;g__Terrimonas;s__
OTU_1544	0	0	0	0	0	0	3.82E-05	0	0	0	0	0	0	0	0	0	0	0	0	0	0	0	0	0	0	0	0	0	0	0	0	0	0.000267069	k__Bacteria;p__Firmicutes;c__Clostridia;o__Lachnospirales;f__Lachnospiraceae;g__Lachnoclostridium
OTU_1545	0	0	0	0	0	0	0	0	0	0	3.82E-05	0	0	0	0	0	0	0	0	0	0	0	0	0	0	0	0	0	0	0	0	0	0	k__Bacteria;p__Bacteroidota;c__Bacteroidia;o__Flavobacteriales;f__Schleiferiaceae;g__Schleiferia;s__Schleiferia_thermophila
OTU_1546	0	0	0	0	0	0	0	0	0	0	0	0	0	0	0	0	0	0	0	0	0	0	0	0	0	0	0	0	0	0	0	0	0	k__Bacteria;p__Firmicutes;c__Bacilli;o__Erysipelotrichales;f__Erysipelatoclostridiaceae;g__Candidatus_Stoquefichus;s__
OTU_1547	0	0	0	0	0	0	0	0	0	0	0	0	0	0	0	0	0	0	0	0	0	0	0	0	0	0	0	0	0	0	0	0	0	k__Bacteria;p__Myxococcota;c__Polyangia;o__Haliangiales;f__Haliangiaceae;g__Haliangium;s__
OTU_1548	0	0	0	0	0	0	0	0	0	0	0	0	0	0	0	0	0	0	0	0	0	0	0	0	0	0	0	0	0	0	0	0	0	k__Bacteria;p__Proteobacteria;c__Gammaproteobacteria;o__Enterobacterales;f__Alteromonadaceae;g__Rheinheimera
OTU_1549	0	0	0	0	0	0	0	0	0	0	0	0	0	0	0	0	0	0	0	0	0	0	0	0	0	0	0	0	0	0	0	0	0	k__Bacteria;p__Chloroflexi;c__AD3;o__;f__;g__;s__
OTU_1550	0	0	0	0	0	0	0	0	0	0	0	0	0	0	0	0	0	0	0	0	0	0	0	0	0	0	0	0	0	0	0	0	0	k__Bacteria;p__Proteobacteria;c__Gammaproteobacteria;o__Pseudomonadales;f__Litoricolaceae;g__Litoricola;s__
OTU_1551	0	0	1.91E-05	0	0	0	0	0	0	0	0	0	0	0	0	0	0	0	0	0	0	0	0	0	0	0	0	0	0	0	0	0	0	k__Bacteria;p__unidentified_Bacteria;c__Alphaproteobacteria
OTU_1552	0	0	0	0	0	0	0	0	0	0	0	0	0	0	0	0	0	0	0	0	0	0	0	0	0	0	0	0	0	0	0	0	0	k__Bacteria
OTU_1553	5.72E-05	1.91E-05	1.91E-05	5.72E-05	0.000247992	0	5.72E-05	9.54E-05	0	0	0.000114458	1.91E-05	0.000171687	0.000171687	5.72E-05	9.54E-05	0.000190763	0	1.91E-05	0.000534137	0	0	5.72E-05	0	0	7.63E-05	7.63E-05	0	0	0.000305221	0	1.91E-05	0	k__Bacteria;p__Proteobacteria;c__Alphaproteobacteria;o__Rhizobiales;f__Rhizobiaceae
OTU_1554	0	0	0	0	0	0	0	0	0	0	0	0	0	0	0	0	0	0	0	0	0	0	0	0	0	0	0	0	0	0	7.63E-05	0	0	k__Bacteria;p__Proteobacteria;c__Alphaproteobacteria;o__Sphingomonadales;f__Sphingomonadaceae;g__Sphingobium
OTU_1555	0	0	0	0	0	0	0	0	0	0	0	0	0	0	0	0	0	0	0	0	0	0	0	0	0	0	0	0	0	0	0	0	0	k__Archaea;p__Crenarchaeota;c__Nitrososphaeria;o__Nitrosotaleales;f__Nitrosotaleaceae;g__Candidatus_Nitrosotalea;s__
OTU_1556	0	0	0	0	0	0	0	0	0	0	0	0	0	0	0	0	0	0	0	0	0	0	0	0	0	0	0	0	0	0	0	0	0	k__Bacteria;p__Actinobacteria;c__unidentified_Actinobacteria;o__Corynebacteriales;f__Nocardiaceae;g__Williamsia
OTU_1557	0	0	0	0	0	0	0	0	0	0	0	0	0	0	0	0	0	0	0	0	0	0	0	0	0	0	0	3.82E-05	0	0	0	0	0	k__Bacteria
OTU_1558	0	0	0	0	0	0	0	0	0	0	0	0	0	0	0	0	0	0	0	0	0	0	0	0	0	0	0	7.63E-05	1.91E-05	0	0	0	0	k__Bacteria;p__Actinobacteria;c__unidentified_Actinobacteria;o__Micrococcales;f__Brevibacteriaceae;g__Brevibacterium
OTU_1559	0	0	0	0	0	0	0	0	0	0	0	0	0	0	0	0	0	0	0	0	0	0	0	0	0	0	0	0	0	0	0	0	0	Unknown
OTU_1560	0	0	0	0	0	0	0	0	0	0	0	0	0	0	0	0	0	0	0	0	0	0	0	0	0	0	0	0	0	0	0	0	0	Unknown
OTU_1561	0	0	0	0	0	0	0	0	0	0	0	0	0	0	0	0	0	0	0	0	0	0	0	0	0	0	0	0	0	0	0	0	0	k__Bacteria;p__Myxococcota;c__Polyangia;o__Polyangiales;f__Polyangiaceae;g__Pajaroellobacter;s__
OTU_1562	0	0	0	0	0	0	0	0	0	0	0	0	0	0	0	0	0	0	0	0	0	0	0	0	0	0	0	0	0	0	0	0	0	k__Bacteria;p__unidentified_Bacteria;c__Saccharimonadia;o__Saccharimonadales
OTU_1563	0	0	0	0	0	0	0	0	0	0	0	0	0	0	0	0	0	0	0	0	0	0	0	0	0	0	0	0	0	0	0	0	0	k__Bacteria
OTU_1564	0	0	0	0	0	0	0	0	1.91E-05	0	0	0	0	0	0	0	0	0	0	0	0	0	0	0	0	0	0	0	0	0	0	0	0	k__Bacteria;p__Acidobacteriota;c__Acidobacteriae;o__Solibacterales;f__Solibacteraceae;g__Candidatus_Solibacter;s__
OTU_1565	0	0	0	0	0	0	0	0	0	3.82E-05	0	0	0	0	0	0	0	0	0	0	0	0	0	0	0	0	0	1.91E-05	0	0	0	5.72E-05	0	k__Bacteria;p__Proteobacteria;c__Gammaproteobacteria;o__Pseudomonadales;f__Halomonadaceae;g__Halomonas;s__Halomonas_hydrothermalis
OTU_1566	0	0	0	0	0	0	0	0	0	0	0	0	0	0	0	0	0	0	0	0	0	0	0	0	3.82E-05	0	0	0	0	0	0	1.91E-05	0	k__Bacteria;p__Actinobacteria;c__unidentified_Actinobacteria;o__Corynebacteriales;f__Dietziaceae;g__Dietzia;s__Dietzia_maris
OTU_1567	0	0	0	0	0	0	0	0	0	0	0	0	0	0	0	0	0	0	0	0	0	0	0	0	0	0	0	0	0	0	0	0	0	k__Bacteria;p__Firmicutes;c__Negativicutes;o__Acidaminococcales;f__Acidaminococcaceae;g__Phascolarctobacterium;s__Phascolarctobacterium_faecium
OTU_1568	0	0	1.91E-05	0	0	0	0	0	0	0	0	0	0	0	0	0	0	0	0	0	0	0	0	0	0	0	0	0	0	0	0	0	0	k__Bacteria;p__unidentified_Bacteria;c__Vicinamibacteria;o__Vicinamibacterales;f__;g__;s__
OTU_1569	0	0	0	0	0	0	0	0	0	0	0	0	0	0	0	0	0	0	0	0	0	0	0	0	0	0	0	0	0	0	0	0	0	k__Bacteria;p__Firmicutes;c__Syntrophomonadia;o__Syntrophomonadales;f__Syntrophomonadaceae;g__Syntrophomonas;s__
OTU_1570	0	0	0	0	0	0	0	0	0	0	0	0	0	0	0	0	0	0	0	0	0	0	0	0	0	0	0	0	0	0	0	0	0	k__Bacteria
OTU_1571	0	0	0	0	0	0	0	0	0	0	0	0	0	0	0	0	0	0	0	0	0	0	0	0	0	0	0	0	0	0	0	0	0	k__Bacteria;p__unidentified_Bacteria
OTU_1572	0	0	0	0	0	0	0	0	0	0	0	0	0	0	0	0	0	0	0	0	0	0	0	0	0	0	0	0	0	0	0	0	0	k__Bacteria
OTU_1573	0	0	0	0	0	0	0	0	0	0	0	0	0	0	0	0	0	0	0	0	0	0	0	0	0	0	0	0	0	0	0	0	0	k__Bacteria
OTU_1574	0	0	0	0	0	0	0	0	0	0	0	0	0	0	0	0	0	0	0	0	0	0	0	0	5.72E-05	0	3.82E-05	0	0	0	0	0	0	k__Bacteria
OTU_1575	0	0	0	0	0	0	0	0	0	0	0	0	0	0	0	0	0	0	0	0	0	0	0	0	0	0	5.72E-05	0	0	0	0	0	0	k__Bacteria;p__Firmicutes;c__Bacilli;o__Lactobacillales;f__Lactobacillaceae;g__Companilactobacillus;s__Lactobacillus_sp_TS3
OTU_1576	0	0	0	0	0	0	0	0	0	0	0	0	0	0	0	0	0	0	0	0	0	0	0	0	0	0	0	0	0	0	0	0	0	k__Bacteria;p__Acidobacteriota;c__Vicinamibacteria;o__Vicinamibacterales;f__Vicinamibacteraceae;g__;s__
OTU_1577	0	0	5.72E-05	0	0	0	0	0	0	0	0	0	0	0	0	0	0	0	0	0	0	0	0	0	0	0	0	0	0	0	0	0	0	k__Bacteria;p__Chloroflexi;c__JG30-KF-CM66;o__;f__;g__;s__
OTU_1578	0	0	0	0	0	0	0	0	0	0	0	0	0	0	0	0	0	0	0	0	0	0	0	0	0	0	0	0	0	0	0	0	0	k__Bacteria;p__Myxococcota;c__Polyangia;o__Polyangiales;f__Polyangiaceae;g__Pajaroellobacter;s__
OTU_1579	0	0	5.72E-05	0	0	0	0	0	0	0	0	0	0	0	0	0	0	0	0	0	0	0	0	0	0	0	0	0	0	0	0	0	0	k__Bacteria;p__Actinobacteriota;c__Thermoleophilia;o__Solirubrobacterales;f__67-14;g__;s__
OTU_1580	0	0	0	0	0	0	0	0	0	0	0	0	0	0	0	0	0	0	0	0	0	0	0	0	0	0	0	0	0	0	0	0	0	k__Bacteria
OTU_1581	0	0	0	0	0	0	0	0	0	0	0	0	0	0	0	0	0	0	0	0	0	0	0	0	0	0	0	0	0	0	0	0	0	k__Bacteria;p__Firmicutes;c__Desulfotomaculia;o__Desulfotomaculales;f__unidentified_Desulfotomaculales;g__Desulfallas-Sporotomaculum
OTU_1582	0	0	0	0	0	0	0	0	0	0	0	0	0	0	0	0	0	0	0	0	0	0	0	0	0	0	0	0	0	0	0	0	0	k__Bacteria;p__Chloroflexi;c__Anaerolineae;o__Anaerolineales;f__Anaerolineaceae;g__Anaerolinea;s__
OTU_1583	0	0	0	0	0	0	0	0	0	0	0	0	0	0	0	0	0	0	0	0	0	0	0	0	0	0	0	0	0	0	0	0	0	k__Bacteria;p__Proteobacteria;c__Gammaproteobacteria;o__Pseudomonadales;f__Nitrincolaceae;g__Amphritea;s__
OTU_1584	0	0	3.82E-05	0	0	0	0	0	0	0	0	0	0	0	1.91E-05	0	0	0	0	0	0	0	0	0	0	0	0	0	0	0	0	0	0	k__Bacteria
OTU_1585	0	0	0	0	0	0	0	0	0	0	0	0	0	5.72E-05	0	0	0	0	0	0	0	0	0	1.91E-05	7.63E-05	0	0	0	0	0	0	0	0	k__Bacteria;p__Proteobacteria;c__Alphaproteobacteria;o__Acetobacterales;f__Acetobacteraceae;g__Roseomonas;s__Roseomonas_sp_R-1
OTU_1586	0	3.82E-05	0	0	0	0	0	0	0	0	0	0	0	0	0	0	0	0	0	0	0	0	0	0	0	0	0	0	0	0	5.72E-05	0	0	k__Bacteria;p__Firmicutes;c__Bacilli;o__Lactobacillales;f__Lactobacillaceae;g__Lactiplantibacillus
OTU_1587	0	0	5.72E-05	0	0	0	0	0	1.91E-05	0	0	0	0	0	0	0	0	0	0	0	0	0	0	0	0	0	0	0	0	0	0	0	0	k__Bacteria;p__unidentified_Bacteria;c__Acidobacteriae;o__Acidobacteriales
OTU_1588	0	0	1.91E-05	0	0	0	0	0	0	0	0	0	0	0	1.91E-05	0	0	0	0	0	0	0	0	0	0	0	0	0	0	0	0	0	0	k__Bacteria;p__Actinobacteria;c__unidentified_Actinobacteria;o__Propionibacteriales;f__Nocardioidaceae;g__Nocardioides
OTU_1589	0	0	0	0	0	0	0	0	0	0	0	0	0	0	0	0	0	0	0	0	0	0	0	0	0	0	0	0	0	0	0	0	0	Unknown
OTU_1590	0	0	0.000629519	0	0	0	0	0	0.000133534	0	0	0	0	0	9.54E-05	0	0	1.91E-05	0	0	0.000190763	0	0	0	0	0	1.91E-05	0	0	0	0	0	1.91E-05	k__Bacteria
OTU_1591	0	0	0	0	0	0	0	0	0	0	0	0	0	0	0	0	0	0	0	0	0	0	0	0	0	0	0	0	0	0	0	0	0	k__Bacteria;p__NB1-j;c__;o__;f__;g__;s__
OTU_1592	0	0	0.000133534	0	0	0	0	0	0	0	0	0	0	0	0	0	0	0	0	0	0	0	0	0	0	0	0	0	0	0	0	0	0	k__Bacteria;p__Methylomirabilota;c__Methylomirabilia;o__Rokubacteriales;f__;g__;s__
OTU_1593	0	0	0	0	0	0	0	0	0	0	0	0	0	0	0	0	0	0	0	0	0	0	0	0	0	0	0	0	0	0	0	0	0	Unknown
OTU_1594	0	0	3.82E-05	0	0	0	0	0	0	0	0	0	0	0	0	0	0	0	0	0	0	0	0	0	0	0	5.72E-05	3.82E-05	0	0	0	0	1.91E-05	k__Bacteria;p__Actinobacteria;c__unidentified_Actinobacteria;o__Micrococcales;f__Microbacteriaceae;g__Leucobacter;s__
OTU_1595	0	0	0	0	0	0	0	0	0	0	0	0	0	0	0	0	0	0	0	0	0	0	0	0	0	0	0	0	0	0	0	0	0	k__Bacteria;p__Proteobacteria;c__Alphaproteobacteria;o__Rhizobiales;f__unidentified_Rhizobiales;g__Bauldia;s__
OTU_1596	0	0	0	0	0	0	0	0	0	0	0	0	0	0	0	0	0	0	0	0	0	0	0	0	0	0	0	0	0	0	0	0	0	k__Bacteria
OTU_1597	0	0	0.000171687	0	0	0	0	0	3.82E-05	0	0	0	0	0	0	0	0	0	0	0	3.82E-05	0	0	0	0	0	0	0	0	0	0	0	0	k__Bacteria;p__unidentified_Bacteria;c__unidentified_Bacteria;o__Gemmatimonadales;f__Gemmatimonadaceae;g__;s__
OTU_1598	0	0	0	0	0	0	0	0	0	0	0	0	0	0	0	0	0	0	0	0	0	0	0	0	0	0	0	0	0	0	0	0	0	k__Bacteria;p__Proteobacteria;c__Gammaproteobacteria;o__Diplorickettsiales;f__Diplorickettsiaceae;g__Aquicella;s__
OTU_1599	0	0	0	0	0	0	0	1.91E-05	0	0	0	0	0	0	0	0	0	0	0	0	0	0	0	0	0	0	1.91E-05	0	0	0	0	0	0	k__Bacteria;p__Cyanobacteria;c__Cyanobacteriia;o__Chloroplast;f__unidentified_Chloroplast;g__unidentified_Chloroplast
OTU_1600	0	0	0	0	0	0	0	0	0	0	0	0	0	0	0	0	0	0	0	0	0	0	0	0	0	0	0	9.54E-05	0	0	0	0	1.91E-05	k__Bacteria;p__Actinobacteria;c__unidentified_Actinobacteria;o__Micrococcales;f__Intrasporangiaceae
OTU_1601	0	0	9.54E-05	0	0	0	0	0	0	0	0	0	0	0	1.91E-05	0	0	0	0	0	0	0	0	0	0	0	0	0	0	0	0	0	0	k__Bacteria;p__Firmicutes;c__Bacilli;o__Bacillales;f__Bacillaceae;g__Bacillus
OTU_1602	0	0	5.72E-05	0	0	0	0	0	0	0	0	0	0	0	0	0	0	0	0	0	0	0	0	0	0	0	0	0	0	0	0	0	0	k__Bacteria;p__Actinobacteriota;c__Thermoleophilia;o__Solirubrobacterales;f__Solirubrobacteraceae;g__Conexibacter;s__
OTU_1603	0	0	1.91E-05	0	0	0	0	0	0	0	0	0	0	0	0	0	0	0	0	0	0	0	0	0	0	0	0	0	0	0	0	0	0	k__Bacteria;p__Nitrospirota;c__Nitrospira;o__Nitrospirales;f__Nitrospiraceae;g__;s__
OTU_1604	0	0	0	0	0	0	0	0	0	0	0	0	0	0	0	0	0	0	0	0	0	0	0	0	0	0	0	0	0	0	0	0	0	k__Bacteria;p__Acidobacteriota;c__Blastocatellia;o__Pyrinomonadales;f__Pyrinomonadaceae;g__RB41;s__
OTU_1605	0	0	0	0	0	0	0	0	0	0	0	0	0	0	0	0	0	0	0	0	0	0	0	0	0	0	0	0	0	0	0	0	0	k__Bacteria;p__Firmicutes;c__Clostridia;o__Oscillospirales;f__Ruminococcaceae;g__CAG-352;s__
OTU_1606	0	0	0	0	0	0	0	0	0	0	0	0	0	0	0	0	0	0	0	0	0	0	0	0	0	0	0	0	0	0	0	0	0	k__Bacteria;p__Firmicutes;c__Clostridia;o__Peptostreptococcales-Tissierellales;f__Sedimentibacteraceae;g__Sedimentibacter;s__
OTU_1607	0	0	0	0	0	0	0	0	0	0	0	0	0	0	0	0	0	0	0	0	0	0	0	0	0	0	1.91E-05	0	0	0	0	0	0	k__Bacteria;p__Proteobacteria;c__Gammaproteobacteria;o__Coxiellales;f__Coxiellaceae;g__Coxiella;s__
OTU_1608	0	0	0	0	0	0	0	0	0	0	0	0	0	0	0	0	0	0	0	0	0	0	0	0	0	0	0	0	0	0	0	0	0	k__Bacteria;p__Firmicutes;c__Bacilli;o__Acholeplasmatales;f__Acholeplasmataceae;g__Anaeroplasma;s__
OTU_1609	0	0	0	0	0	0	0	0	0	0	0	0	0	0	0	0	0	0	0	0	1.91E-05	0	0	0	0	0	0	0	0	0	0	0	0	k__Bacteria;p__Chloroflexi;c__Chloroflexia;o__Thermomicrobiales;f__JG30-KF-CM45;g__;s__
OTU_1610	0	0	0	0	0	0	0	0	0	0	0	0	0	0	0	0	0	0	0	0	0	0	0	0	0	0	0	0	0	0	0	0	0.000286145	k__Bacteria;p__Firmicutes;c__Clostridia;o__Clostridia_UCG-014;f__;g__;s__
OTU_1611	0	0	0	0	0	0	0	0	0	0	0	0	0	0	0	0	0	0	0	0	0	0	0	0	0	0	0	0	0	0	0	0	0	k__Bacteria;p__unidentified_Bacteria;c__Saccharimonadia;o__Saccharimonadales;f__;g__;s__
OTU_1612	0	0	0	0	0	0	0	0	0	0	0	0	0	0	0	0	0	0	0	0	0	0	0	0	0	0	1.91E-05	0	0	0	0	0	0	k__Bacteria;p__unidentified_Bacteria;c__Myxococcia;o__Myxococcales;f__Myxococcaceae;g__;s__
OTU_1613	0	0	1.91E-05	0	3.82E-05	0	0	0	0	0	0	0	0	0	0	0	0	0	0	0	0	0	0	0	0	0	0	0	0	0	0	0	0	k__Bacteria;p__Methylomirabilota;c__Methylomirabilia;o__Rokubacteriales;f__;g__;s__
OTU_1614	0	0	0	0	0	0	0	0	0	0	0	0	0	0	0	0	0	0	0	0	0	0	0	0	0	0	0	0	0	0	0	0	0	k__Bacteria
OTU_1615	0	0	0	0	0	0	0	0	0	1.91E-05	0	0	0	0	0	0	0	0	0	0	0	0	0	0	0	0	0	0	0	0	0	0	0	k__Bacteria;p__Proteobacteria;c__Gammaproteobacteria;o__Enterobacterales;f__Morganellaceae;g__Providencia;s__
OTU_1616	0	0	0	0	0	0	0	0	0	0	0	0	0	0	0	0	0	0	0	0	0	0	0	0	0	0	3.82E-05	0	0	0	0	0	0	k__Bacteria;p__Proteobacteria;c__Gammaproteobacteria;o__Burkholderiales;f__SC-I-84;g__;s__
OTU_1617	0	0	0	0	0	0	0	0	0	0	0	0	0	0	0	0	0	0	0	0	0	0	0	0	0	0	0	0	0	0	0	0	0	k__Bacteria
OTU_1618	0	0	0	0	0	0	0	0	0	0	0	0	0	0	0	0	0	0	0	0	0	0	0	0	0	0	0	0	0	0	0	0	0	k__Bacteria;p__Firmicutes;c__Bacilli;o__Lactobacillales;f__Lactobacillaceae;g__Pediococcus
OTU_1619	0	0	0	0	0	0	0	0	0	0	0	0	0	0	0	0	0	0	0	0	0	0	0	0	0	0	0	0	0	0	0	0	0	k__Bacteria;p__Actinobacteria;c__unidentified_Actinobacteria;o__Micrococcales;f__Microbacteriaceae;g__Curtobacterium
OTU_1620	0	0	0	0	0	0	0	0	0	0	0	0	0	0	0	0	0	0	0	0	0	0	0	0	0	0	0	0	0	0	0	0	0	k__Bacteria;p__Cyanobacteria;c__Cyanobacteriia;o__Chloroplast;f__unidentified_Chloroplast;g__unidentified_Chloroplast
OTU_1621	0	0	0	0	0	0	0	0	0	0	0	0	0	0	0	0	0	0	0	0	0	0	0	0	0	0	0	0	0	0	0	0	0	k__Bacteria;p__unidentified_Bacteria;c__Gammaproteobacteria;o__Legionellales;f__Legionellaceae;g__unidentified_Legionellaceae;s__Legionella_sp_LHG-1BW4
OTU_1622	0	0	0	0	0	0	0	0	0	0	0	0	0	0	0	0	0	0	0	0	0	0	0	0	0	0	0	0	0	0	0	0	0	Unknown
OTU_1623	0	0	0	0	0	0	0	0	0	0	0	0	0	0	0	0	0	0	0	0	0	0	0	0	0	0	0	0	0	0	0	0	0	k__Bacteria
OTU_1624	0	0	7.63E-05	0	1.91E-05	0	0	0	1.91E-05	0	5.72E-05	0	0	0	3.82E-05	0	0	0	0	0	3.82E-05	0	0	0	0	0	0	0	0	0	0	0	0	k__Bacteria;p__Actinobacteria;c__unidentified_Actinobacteria;o__Micromonosporales;f__Micromonosporaceae;g__Luedemannella;s__
OTU_1625	0	0	0	0	0	0	0	0	0	0	0	0	0	0	0	0	0	0	0	0	0	0	0	0	0	0	0	0	3.82E-05	0	0	0	0	k__Bacteria;p__Actinobacteria;c__unidentified_Actinobacteria;o__Streptomycetales;f__Streptomycetaceae;g__Streptomyces
OTU_1626	0	0	0	0	0	0	0	0	0	0	0	0	0	0	0	0	0	0	0	0	0	0	0	0	0	0	0	0	0	0	0	0	0	k__Bacteria;p__Proteobacteria;c__Gammaproteobacteria;o__unidentified_Gammaproteobacteria;f__unidentified_Gammaproteobacteria;g__Acidibacter;s__
OTU_1627	0	0	0	0	0	0	1.91E-05	0	0	0	0	0	0	0	0	0	0	0	0	0	0	0	0	0	0	0	0	0	0	0	0	0	0	k__Bacteria;p__Cyanobacteria;c__Cyanobacteriia;o__Chloroplast;f__unidentified_Chloroplast;g__unidentified_Chloroplast
OTU_1628	0	0	0	0	0	0	0	0	0	0	0	0	0	0	0	0	0	0	0	0	0	0	0	0	0	3.82E-05	0	0	0	0	0	0	0	k__Bacteria;p__Proteobacteria;c__Gammaproteobacteria;o__Burkholderiales;f__Hydrogenophilaceae;g__Tepidiphilus;s__
OTU_1629	0	0	0	0	0	0	0	0	0	0	0	0	0	0	0	0	0	0	0	0	0	0	0	0	0	0	0	0	0	0	0	0	0	k__Bacteria;p__Bdellovibrionota;c__Bdellovibrionia;o__Bdellovibrionales;f__Bdellovibrionaceae;g__Bdellovibrio;s__
OTU_1630	0	0	0	0	0	0	0	0	0	0	0	0	0	0	0	0	0	0	0	0	0	0	0	0	0	0	0	0	0	0	0	0	0	k__Bacteria;p__unidentified_Bacteria;c__Oligoflexia;o__Oligoflexales;f__Oligoflexaceae;g__;s__
OTU_1631	0	0	0	0	0	0	0	0	0	0	0	0	0	0	0	0	0	0	0	0	0	0	0	0	0	0	0	0	0	0	0	0	0	k__Bacteria;p__Firmicutes;c__Limnochordia;o__Limnochordales;f__Limnochordaceae;g__;s__
OTU_1632	0	0	0	0	0	0	0	0	0	0	0	0	0	0	0	0	0	0	0	0	0	0	0	0	0	0	0	0	0	0	0	0	0	k__Bacteria;p__Proteobacteria;c__Alphaproteobacteria;o__Rickettsiales;f__Rickettsiaceae;g__Candidatus_Megaira;s__
OTU_1633	0	0	0	0	0	0	0	0	0	0	0	0	0	0	0	0	0	0	0	0	0	0	0	0	0	0	0	0	0	0	0	0	0	k__Bacteria;p__Firmicutes;c__Clostridia;o__Peptostreptococcales-Tissierellales;f__unidentified_Peptostreptococcales-Tissierellales;g__Alkaliphilus;s__
OTU_1634	0	0	0	0	0	0	0	0	0	0	0	0	0	0	0	0	0	0	0	0	0	0	0	0	0	0	0	0	0	0	0	0	0	k__Bacteria;p__Proteobacteria;c__Gammaproteobacteria;o__CCD24;f__;g__;s__
OTU_1635	0	0	0	0	0	0	0	0	0	0	0	0	0	0	0	0	0	0	0	0	0	0	0	0	0	0	0	0	0	0	0	0	0	Unknown
OTU_1636	0	0	0	0	0	0	0	0	0	0	0	0	0	0	0	0	0	0	0	0	0	0	0	0	0	0	0	0	0	0	0	0	0	k__Bacteria;p__Gemmatimonadetes;c__unidentified_Gemmatimonadetes;o__Gemmatimonadales;f__Gemmatimonadaceae;g__Gemmatimonas;s__
OTU_1637	0	0	0	0	0	0	0	0	0	0	0	0	0	0	0	0	0	0	0	0	0	0	0	0	0	0	0	0	0	0	0	0	0	k__Bacteria;p__Chloroflexi;c__Anaerolineae;o__SBR1031;f__A4b;g__;s__
OTU_1638	0	0	0	0	0	0	0	0	0	0	0	0	0	0	0	0	0	0	0	0	0	0	0	0	0	0	0	0	0	0	0	1.91E-05	1.91E-05	k__Bacteria;p__Firmicutes;c__Clostridia;o__Clostridia_UCG-014;f__;g__;s__
OTU_1639	0	0	0	0	0	0	0	0	0	0	1.91E-05	0	0	1.91E-05	0	0	0	0	0	0	0	0	0	0	0	0	0	0	0	0	0	0	0	k__Bacteria;p__Armatimonadota;c__Armatimonadia;o__Armatimonadales;f__;g__;s__
OTU_1640	0	0	0	0	0	0	0	0	0	0	0	0	0	0	0	0	0	0	0	0	0	0	0	0	0	0	0	0	0	0	0	0	0	k__Bacteria;p__Firmicutes;c__Clostridia;o__Peptostreptococcales-Tissierellales;f__Anaerovoracaceae;g__Family_XIII_AD3011_group;s__
OTU_1641	0	0	0	0	0	3.82E-05	0	0	0	0	0	0	0	0	0	0	0	0	0	0	0	0	0	0	0	0	0	0	0	0	0	0	0	k__Bacteria
OTU_1642	0	0	0	0	0	0	0	0	0	0	0	0	0	0	0	0	0	0	0	0	0	0	0	0	0	0	0	0	0	0	0	0	0	k__Bacteria;p__unidentified_Bacteria;c__Clostridia;o__Peptostreptococcales-Tissierellales;f__Family_XI;g__;s__
OTU_1643	0	0	0	0	0	0	0	0	0	0	0	0	0	0	0	0	0	0	0	0	0	0	0	0	0	0	0	0	0	0	0	0	0	k__Archaea;p__Crenarchaeota;c__Nitrososphaeria;o__Nitrosopumilales;f__Nitrosopumilaceae;g__Candidatus_Nitrosopumilus;s__
OTU_1644	0	0	0	0	0	1.91E-05	0	0	0	0	0	0	0	0	5.72E-05	0	0	0	0	0	0	0	0	0	0	0	0	0	0	0	0	0	0	k__Bacteria;p__Firmicutes;c__Bacilli;o__Lactobacillales;f__Lactobacillaceae;g__Leuconostoc
OTU_1645	0	0	0	0	0	0	0	0	0	0	0	0	0	0	0	0	0	0	0	0	0	0	0	0	0	0	0	0	0	0	0	3.82E-05	5.72E-05	k__Bacteria;p__Bacteroidota;c__Bacteroidia;o__Bacteroidales;f__Muribaculaceae;g__;s__
OTU_1646	0	0	0	0	0	0	0	0	0	0	0	0	0	0	0	0	0	0	0	0	0	0	0	0	0	0	0	0	0	0	0	0	0	k__Bacteria;p__Deinococcota;c__Deinococci;o__Deinococcales;f__Trueperaceae;g__Truepera;s__
OTU_1647	0	0	0	0	0	0	0	0	0	3.82E-05	0	0	0	0	0	0	0	0	0	0	0	5.72E-05	0	0	0	0	0	0	0	0	0	0	0	k__Bacteria;p__Proteobacteria;c__Alphaproteobacteria;o__Rhizobiales;f__Rhizobiaceae;g__Allorhizobium-Neorhizobium-Pararhizobium-Rhizobium
OTU_1648	0	0	0	0	0	0	0	0	0	0	0	0	0	0	0	0	0	0	0	0	1.91E-05	9.54E-05	1.91E-05	0	0	0	0	0	0	0	0	0	0	k__Bacteria;p__Proteobacteria;c__Gammaproteobacteria;o__Burkholderiales;f__Oxalobacteraceae;g__Massilia;s__Massilia_timonae
OTU_1649	0	0	0	0	0	0	0	0	0	0	0	0	0	0	0	0	0	0	0	0	0	0	0	0	0	0	0	0	0	0	0	0	0	k__Bacteria
OTU_1650	0	0	0	0	0	0	0	0	0	0	0	0	0	0	0	0	0	0	0	0	5.72E-05	0	0	0	0	0	0	0	0	0	0	0	0	k__Bacteria;p__unidentified_Bacteria;c__Alphaproteobacteria;o__;f__;g__;s__
OTU_1651	0	0	3.82E-05	0	0	0	0	0	0	0	0	0	0	0	0	0	0	0	0	0	3.82E-05	5.72E-05	0	0	0	0	0	0	0	0	0	0	0	k__Bacteria;p__Actinobacteria;c__unidentified_Actinobacteria;o__Propionibacteriales;f__Nocardioidaceae;g__Nocardioides
OTU_1652	0	0	0	0	0	0	0	0	0	0	0	0	0	0	0	0	0	0	0	0	0	0	0	0	0	0	0	0	0	0	0	0	0	k__Bacteria;p__Firmicutes;c__Clostridia;o__Lachnospirales;f__Lachnospiraceae;g__Fusicatenibacter;s__
OTU_1653	0	0	0	0	0	0	0	0	0	0	0	0	0	0	0	0	0	3.82E-05	0	0	0	0	0	0	0	0	0	0	0	0	0	0	0	k__Bacteria;p__Firmicutes;c__Bacilli;o__Lactobacillales
OTU_1654	0	0	0	0	0	0	0	0	0	0	0	0	0	0	0	0	0	0	0	0	0	0	0	0	0	0	0	0	0	0	0	0	0	k__Bacteria;p__unidentified_Bacteria;c__Alphaproteobacteria;o__unidentified_Alphaproteobacteria;f__unidentified_Alphaproteobacteria;g__unidentified_Alphaproteobacteria;s__Rhodospirillaceae_bacterium
OTU_1655	0	0	0	0	0	0	0	0	1.91E-05	0	0	0	0	0	0	0	0	0	0	0	0	0	0	0	0	0	0	0	0	0	0	0	0	k__Bacteria;p__unidentified_Bacteria;c__unidentified_Bacteria;o__Gemmatales;f__Gemmataceae;g__;s__
OTU_1656	0	0	0	0	0	0	0	0	0	0	0	0	0	0	0	0	0	0	1.91E-05	0	0	0	0	0	0	0	0	0	0	0	0	0	0	Unknown
OTU_1657	0	0	0	0	0	0	0	0	0	0	0	0	0	0	3.82E-05	0	0	0	0	0	0	0	0	0	0	0	0	0	0	0	0	0	0	Unknown
OTU_1658	0	0	1.91E-05	5.72E-05	0	0	0	0	0	0	0	0	0	0	0	0	0	0	0	0	0	0	0	0	0	0	0	0	0	0	0	0	0	k__Bacteria;p__Proteobacteria;c__Gammaproteobacteria;o__Burkholderiales;f__Comamonadaceae;g__Rhizobacter;s__
OTU_1659	0	0	0	0	0	0	0	0	0	0	0	0	0	0	0	0	0	0	0	0	0	0	0	0	0	0	0	0	0	0	0	0	0	k__Bacteria;p__SAR324_clade(Marine_group_B);c__unidentified_SAR324_clade(Marine_group_B);o__unidentified_SAR324_clade(Marine_group_B);f__unidentified_SAR324_clade(Marine_group_B);g__unidentified_SAR324_clade(Marine_group_B);s\_\_bacterium\_enrichment\_culture\_clone\_B30
OTU_1660	0	0	0	0	0	0	0	0	0	0	0	0	0	0	0	0	0	0	0	0	0	0	0	0	0	0	0	0	0	0	0	0	0	k__Bacteria;p__Firmicutes;c__Bacilli;o__Paenibacillales;f__Paenibacillaceae
OTU_1661	0	0	0	0	0	0	0	0	0	0	0	0	0	0	0	0	0	0	0	0	0	0	0	0	0	0	0	0	0	0	0	0	0	k__Bacteria;p__unidentified_Bacteria;c__Clostridia;o__;f__;g__;s__
OTU_1662	0	0	0	0	0	0	0	0	0	0	0	0	0	0	0	0	0	0	0	0	0	0	0	0	0	0	0	0	0	0	0	0	0	k__Bacteria
OTU_1663	0	0	0	0	0	0	0	0	0	0	1.91E-05	0	0	0	0	0	0	0	0	0	0	0	0	0	0	0	0	0	0	0	0	0	0	k__Bacteria;p__Firmicutes;c__Bacilli;o__Lactobacillales;f__Lactobacillaceae
OTU_1664	0	0	0	0	0	0	0	0	0	0	1.91E-05	0	0	0	0	0	0	0	0	0	0	0	0	0	0	0	0	0	0	0	0	0	0	k__Bacteria;p__Actinobacteria;c__unidentified_Actinobacteria;o__Corynebacteriales;f__Corynebacteriaceae;g__Corynebacterium;s__Corynebacterium_imitans
OTU_1665	0	0	0	0	0	0	0	0	0	0	0	0	0	0	0	0	0	0	0	0	0	0	0	0	0	0	0	0	0	0	0	0	0	k__Bacteria;p__Cyanobacteria;c__Cyanobacteriia;o__Chloroplast;f__unidentified_Chloroplast;g__unidentified_Chloroplast
OTU_1666	0	0	0	0	0	0	0	0	0	0	0	0	0	0	0	0	0	0	0	0	0	0	0	0	0	0	0	0	0	0	0	0	0	Unknown
OTU_1667	0	0	1.91E-05	0	0	0	0	0	0	0	0	0	0	0	0	0	0	0	0	0	0	0	0	0	0	0	0	0	0	0	0	0	0	k__Bacteria;p__unidentified_Bacteria;c__unidentified_Bacteria;o__Gemmatimonadales;f__Gemmatimonadaceae;g__;s__
OTU_1668	0	0	0	0	0	0	0	0	0	0	5.72E-05	0	0	0	0	0	0	0	0	0	0	0	0	0	0	0	0	0	0	0	0	0	0	k__Bacteria
OTU_1669	0	0	0	0	0	0	0	0	0	0	0	0	0	0	0	0	0	0	0	0	0	0	0	0	0	0	0	0	0	0	0	0	9.54E-05	k__Bacteria;p__unidentified_Bacteria;c__Clostridia;o__Oscillospirales;f__Ruminococcaceae;g__;s__
OTU_1670	0	0	0	0	0	0	0	0	0	0	0	0	0	0	0	0	0	0	0	0	0	0	0	0	0	0	0	0	0	0	0	0	0	Unknown
OTU_1671	0	0	0	0	0	0	0	0	0	0	0	0	0	0	0	0	0	0	0	0	0	0	0	0	0	0	0	0	0	0	0	0	3.82E-05	k__Bacteria;p__Bacteroidota;c__Bacteroidia;o__Bacteroidales;f__Prevotellaceae;g__Prevotella;s__Prevotella_pallens
OTU_1672	0	0	0	0	0	0	0	0	0	0	0	0	0	0	0	0	0	0	0	0	0	0	0	0	0	0	0	0	0	0	0	0	0	k__Bacteria;p__Myxococcota;c__Polyangia;o__Haliangiales;f__Haliangiaceae;g__Haliangium;s__
OTU_1673	0	0	0	0	0	0	0	0	1.91E-05	0	0	0	0	0	0	0	0	0	0	0	0	0	0	0	0	0	0	0	0	0	0	0	0	k__Bacteria;p__Actinobacteriota;c__Acidimicrobiia;o__Microtrichales;f__Ilumatobacteraceae;g__CL500-29_marine_group;s__
OTU_1674	0	0	0	0	0	0	0	0	0	0	0	0	0	0	1.91E-05	0	0	0	0	0	0	0	0	0	0	0	0	0	0	0	0	0	5.72E-05	k__Bacteria;p__Bacteroidota;c__Bacteroidia;o__Bacteroidales;f__Rikenellaceae
OTU_1675	0	0	0	0	0	0	0	0	0	0	0	0	0	0	0	0	0	0	0	0	0	0	0	0	0	0	0	0	0	0	0	0	0	k__Bacteria;p__Proteobacteria;c__Alphaproteobacteria;o__Rhizobiales;f__D05-2;g__unidentified_D05-2;s__alpha_proteobacterium_1153-i2a
OTU_1676	0	0	0	0	0	0	0	0	0	0	0	0	0	0	0	0	0	0	0	0	0	0	0	0	0	0	0	0	0	0	0	0	0	Unknown
OTU_1677	0	0	0	0	0	0	0	0	0	0	0	3.82E-05	0	0	0	0	0	0	0	0	0	0	0	0	0	0	0	0	0	0	0	0	0	Unknown
OTU_1678	0	0	0	0	0	0	0	0	0	0	0	0	0	0	0	0	0	0	0	0	0	0	0	0	0	0	0	0	0	0	0	0	0	k__Bacteria;p__Proteobacteria;c__Alphaproteobacteria;o__Rhodobacterales;f__Rhodobacteraceae
OTU_1679	0	0	0	0	0	0	0	0	0	0	0	0	0	0	0	0	0	0	0	0	0	0	0	0	0	0	0	0	0	0	0	0	0	k__Bacteria
OTU_1680	0	0	0	0	0	0	0	0	0	0	1.91E-05	0	0	0	0	0	0	0	0	0	0	5.72E-05	0	0	0	5.72E-05	0	0	0	0	0	0	5.72E-05	k__Bacteria;p__Firmicutes;c__Clostridia;o__Lachnospirales;f__Lachnospiraceae;g__Anaerocolumna
OTU_1681	0	0	0	0	0	0	0	0	0	0	0	0	0	0	0	0	0	0	0	0	0	0	0	0	0	0	0	0	0	0	0	0	0	k__Bacteria;p__Firmicutes;c__Bacilli;o__Lactobacillales
OTU_1682	0	0	3.82E-05	0	0	0	0	0	0	0	0	0	0	0	0	0	0	0	0	0	0	0	0	0	0	0	0	0	0	0	0	0	0	k__Bacteria;p__unidentified_Bacteria;c__Saccharimonadia;o__Saccharimonadales;f__;g__;s__
OTU_1683	0	0	3.82E-05	0	0	0	0	0	0	0	0	0	0	0	0	0	0	0	0	0	0	0	0	0	0	0	0	0	0	0	0	0	0	k__Bacteria;p__Actinobacteriota;c__MB-A2-108;o__;f__;g__;s__
OTU_1684	0	0	0	0	0	0	0	0	0	0	0	0	0	0	0	0	0	0	0	0	0	0	0	0	0	0	0	0	0	0	0	0	0	k__Bacteria;p__Bacteroidota;c__Bacteroidia;o__Bacteroidales;f__Rikenellaceae;g__Rikenellaceae_RC9_gut_group;s__
OTU_1685	0	0	0	0	0	0	0	0	0	0	0	0	0	0	0	0	0	0	0	0	0	0	0	0	0	0	0	0	0	0	0	0	0	k__Bacteria;p__Proteobacteria;c__Gammaproteobacteria;o__Pseudomonadales
OTU_1686	0	0	0	0	0	0	0	0	0	0	0	0	0	0	0	0	0	0	0	0	0	0	0	0	0	0	0	0	0	0	0	0	7.63E-05	k__Bacteria;p__Bacteroidota;c__Bacteroidia;o__Bacteroidales;f__Rikenellaceae;g__Alistipes;s__Alistipes_inops
OTU_1687	0	0	0	0	0	0	0	0	0	0	0	0	0	0	0	0	0	0	0	0	0	0	0	0	0	0	0	0	0	0	0	0	0	k__Bacteria;p__Bacteroidota;c__Bacteroidia;o__Bacteroidales;f__Rikenellaceae;g__Rikenellaceae_RC9_gut_group;s__
OTU_1688	0	0	0	0	0	0	0	0	0	0	0	0	0	0	0	0	0	0	0	0	0	0	0	0	0	0	0	0	0	0	0	0	0	k__Bacteria;p__Proteobacteria;c__Gammaproteobacteria;o__Burkholderiales;f__Nitrosomonadaceae;g__Ellin6067;s__
OTU_1689	0	0	1.91E-05	0	0	0	0	0	0	0	0	0	0	0	0	0	0	0	0	0	0	0	0	0	0	0	0	0	0	0	0	0	0	k__Bacteria;p__Proteobacteria;c__Alphaproteobacteria;o__Rhizobiales;f__unidentified_Rhizobiales;g__Nordella;s__
OTU_1690	0	0	0	0	0	0	0	0	0	0	0	0	0	0	0	0	0	0	0	0	0	0	0	0	0	0	0	0	0	0	0	0	0.000190763	k__Bacteria;p__Actinobacteria;c__unidentified_Actinobacteria;o__Corynebacteriales;f__Corynebacteriaceae;g__Corynebacterium
OTU_1691	0	0	0	0	0	0	0	0	0	0	0	0	0	0	0	0	0	0	0	0	0	0	0	0	0	0	0	0	0	0	0	0	0	k__Bacteria;p__unidentified_Bacteria;c__Chloroflexia;o__Chloroflexales;f__Roseiflexaceae;g__;s__
OTU_1692	0	0	0	0	0	0	0	0	0	0	0	0	0	0	0	0	0	0	0	0	0	0	0	0	0	0	0	0	0	0	0	0	0	k__Bacteria;p__Firmicutes;c__Bacilli;o__Izemoplasmatales;f__;g__;s__
OTU_1693	0.003758036	0.000400603	0.000286145	0.000476908	0.000972893	0.000267069	0.000190763	0.001774098	0.000228916	0.000553213	0.001697793	0.000476908	0.000114458	0.001564259	0.000705824	0.000515061	0.0007249	0.000743977	0.000190763	0.00057229	0.000648595	0.000476908	0.000801206	0.000877511	0.000190763	0.000782129	0.000267069	0.000343374	0.001583335	0.000667671	7.63E-05	0.000171687	0.001201808	k__Bacteria;p__Proteobacteria;c__Gammaproteobacteria;o__Enterobacterales;f__Enterobacteriaceae
OTU_1694	0	0	0	0	0	0	0	0	0	0	0	0	0	0	0	0	0	0	0	0	0	0	0	0	0	0	0	0	0	0	0	0	0	k__Bacteria;p__Acidobacteriota;c__Blastocatellia;o__DS-100;f__;g__;s__
OTU_1695	0	0	0	0	0	0	0	0	0	0	0	0	0	0	0	0	0	0	0	0	0	0	0	0	0	0	0	0	0	0	0	0	0	k__Bacteria;p__Actinobacteria;c__unidentified_Actinobacteria;o__Pseudonocardiales;f__Pseudonocardiaceae;g__Crossiella;s__
OTU_1696	0	0	0	0	0	0	0	0	0	0	0	0	0	0	0	0	0	0	0	0	0	0	0	0	0	0	0	0	0	0	0	0	0	k__Bacteria;p__Cyanobacteria;c__Cyanobacteriia;o__Chloroplast;f__unidentified_Chloroplast;g__unidentified_Chloroplast
OTU_1697	0	0	0	0	0	0	0	0	0	0	0	0	0	0	0	0	0	0	0	0	0	0	0	0	0	0	0	0	0	0	0	0	0	k__Bacteria;p__Proteobacteria;c__Alphaproteobacteria;o__Dongiales;f__Dongiaceae;g__Dongia;s__
OTU_1698	0	0	0	0	0	0	0	0	0	0	0	0	0	0	0	0	0	0	0	0	3.82E-05	0	0	0	0	0	0	0	0	0	0	0	0	k__Bacteria;p__Proteobacteria;c__Gammaproteobacteria;o__Diplorickettsiales;f__Diplorickettsiaceae;g__Rickettsiella;s__Candidatus_Rickettsiella_viridis
OTU_1699	0	0	5.72E-05	0	0	0	0	0	3.82E-05	0	0	0	0	0	1.91E-05	0	0	0	0	0	1.91E-05	0	0	0	0	0	0	0	0	0	0	0	0	k__Bacteria;p__Acidobacteriota;c__Vicinamibacteria;o__Vicinamibacterales;f__Vicinamibacteraceae;g__;s__
OTU_1700	0	0	0	0	0	0	0	0	0	0	0	0	0	0	1.91E-05	0	0	0	0	0	0	0	0	0	0	0	0	0	0	0	0	0	0	k__Bacteria
OTU_1701	0	0	0	0	0	0	0	0	0	0	0	0	0	0	0	0	0	0	0	0	0	0	0	0	0	0	0	0	0	0	0	0	0	k__Bacteria;p__Myxococcota;c__Myxococcia;o__Myxococcales;f__Myxococcaceae;g__P3OB-42;s__
OTU_1702	3.82E-05	0.000133534	3.82E-05	7.63E-05	3.82E-05	0	0	0	1.91E-05	5.72E-05	0.000228916	7.63E-05	3.82E-05	5.72E-05	0	3.82E-05	0.000133534	0	0	7.63E-05	9.54E-05	3.82E-05	0.000152611	9.54E-05	0	0	0	1.91E-05	0	1.91E-05	0	0	5.72E-05	k__Bacteria;p__Proteobacteria;c__Alphaproteobacteria;o__Rhizobiales;f__Rhizobiaceae;g__Allorhizobium-Neorhizobium-Pararhizobium-Rhizobium;s__Neorhizobium_sp_NCHU2750
OTU_1703	0	0	0	0	0	0	0	0	0	0	0	0	0	0	0	0	0	0	0	0	0	0	0	0	0	0	0	0	0	0	0	0	0	k__Bacteria;p__Actinobacteriota;c__Coriobacteriia;o__OPB41;f__;g__;s__
OTU_1704	0	0	0	0	0	0	0	0	0	0	0	0	0	1.91E-05	0	0	0	0	0	0	0	0	0	0	0	0	0	0	0	0	0	0	0	k__Bacteria;p__Proteobacteria;c__Gammaproteobacteria;o__Enterobacterales
OTU_1705	1.91E-05	0	0	0	0	0	0	0	0	0	0	0	0	0	0	0	0	0	0	0	0	0	0	0	0	0	0	0	0	0	0	0	0	k__Bacteria;p__Fusobacteriota;c__Fusobacteriia;o__Fusobacteriales;f__Fusobacteriaceae;g__Fusobacterium;s__Fusobacterium_ulcerans
OTU_1706	0	0	0	0	0	0	0	0	0	0	0	0	0	0	0	0	0	0	0	0	0	0	0	0	0	0	0	0	0	0	0	0	0	k__Bacteria;p__Bdellovibrionota;c__Bdellovibrionia;o__Bdellovibrionales;f__Bdellovibrionaceae;g__Bdellovibrio;s__
OTU_1707	3.82E-05	1.91E-05	3.82E-05	5.72E-05	5.72E-05	0.000247992	0	3.82E-05	0	0	7.63E-05	1.91E-05	0.00020984	0	0	0	5.72E-05	9.54E-05	0	0	0	0	5.72E-05	3.82E-05	1.91E-05	0	0	0	0	0	0	0	0	k__Bacteria;p__Cyanobacteria;c__Cyanobacteriia;o__Chloroplast;f__unidentified_Chloroplast;g__unidentified_Chloroplast
OTU_1708	0	1.91E-05	0	0	0	0	0	0	0	0	0	0	0	0	0	0	0	0	0	0	0	0	0	0	0	0	0	1.91E-05	0	0	0	0	0	k__Bacteria;p__Gemmatimonadetes;c__unidentified_Gemmatimonadetes;o__Gemmatimonadales;f__Gemmatimonadaceae;g__Gemmatimonas
OTU_1709	0	0	0	0	0	0	0	0	0	0	0	0	0	0	0	0	0	0	0	0	0	0	0	0	0	0	0	0	0	0	0	0	0	k__Bacteria
OTU_1710	0	0	0	0	0	0	0	0	0	0	0	0	0	0	0	0	0	0	0	0	0	0	0	0	0	0	0	0	0	0	0	0	0	k__Bacteria;p__unidentified_Bacteria;c__Anaerolineae;o__Caldilineales;f__Caldilineaceae
OTU_1711	0	0	0	0	0	0	0	0	0	0	0	0	0	0	0	0	0	0	0	0	0	0	0	0	0	0	0	0	0	0	0	0	0	k__Bacteria;p__Firmicutes;c__Clostridia;o__Christensenellales;f__Christensenellaceae;g__Christensenellaceae_R-7_group
OTU_1712	0	0	0	0	0	0	0	0	0	0	0	0	0	1.91E-05	0	0	0	0	0	0	0	0	0	0	0	1.91E-05	0	0	0	0	0	0	0	k__Bacteria;p__Actinobacteriota;c__Thermoleophilia;o__Solirubrobacterales;f__67-14;g__unidentified_67-14;s__Solirubrobacterales_bacterium_67-14
OTU_1713	0	0	0	0	0	0	0	0	0	0	0	0	0	0	0	0	0	0	0	0	0	0	0	0	0	0	0	0	0	0	0	0	0	k__Bacteria;p__Actinobacteria;c__unidentified_Actinobacteria;o__Micrococcales;f__Brevibacteriaceae;g__Brevibacterium
OTU_1714	3.82E-05	0	0	5.72E-05	1.91E-05	3.82E-05	3.82E-05	3.82E-05	5.72E-05	0.000476908	0.00020984	0	5.72E-05	0.001793174	0.000267069	5.72E-05	0	0	1.91E-05	1.91E-05	3.82E-05	9.54E-05	0.000171687	3.82E-05	0	9.54E-05	0	0.000782129	9.54E-05	5.72E-05	0	0	0	k__Bacteria;p__Proteobacteria;c__Gammaproteobacteria;o__Pseudomonadales;f__Moraxellaceae;g__Acinetobacter
OTU_1715	0	0	0	0	0	0	0	0	0	0	0	0	0	0	0	0	0	0	0	0	1.91E-05	0	0	0	0	0	0	0	0	0	0	0	0	k__Bacteria;p__Actinobacteria;c__unidentified_Actinobacteria;o__Micromonosporales;f__Micromonosporaceae;g__Actinoplanes
OTU_1716	0	0	1.91E-05	0	0	0	0	0	0	0	0	0	0	0	0	0	0	0	0	0	0	0	0	0	0	0	0	0	0	0	0	0	0	k__Bacteria;p__Acidobacteriota;c__Acidobacteriae;o__PAUC26f;f__;g__;s__
OTU_1717	0	0	0	0	0	0	0	0	0	0	0	0	0	0	0	0	1.91E-05	0	0	0	1.91E-05	0	0	0	0	0	0	0	0	0	0	0	0	k__Bacteria;p__unidentified_Bacteria;c__Thermoleophilia;o__Gaiellales;f__;g__;s__
OTU_1718	0	0	0	0	1.91E-05	0	0	0	0	0	0	0	0	0	0	0	7.63E-05	0	0	0	0	0	0	0	0	0	0	0	0	0	0	0	0	k__Bacteria;p__Proteobacteria;c__Alphaproteobacteria;o__Sphingomonadales;f__Sphingomonadaceae;g__Sphingomonas
OTU_1719	0	0	0	0	0	0	0	0	0	0	0	0	0	0	0	0	0	0	0	0	0	0	0	0	0	0	0	0	0	0	0	0	0	k__Bacteria;p__Proteobacteria;c__Alphaproteobacteria;o__Caulobacterales;f__Hyphomonadaceae;g__SWB02;s__
OTU_1720	0	5.72E-05	1.91E-05	0	0	0	0	0	0	0	0	0	0	0	5.72E-05	0	0	0	0	0	0	0	0	0	0	1.91E-05	1.91E-05	0	0	0	0	0	0	k__Bacteria;p__Proteobacteria;c__Alphaproteobacteria;o__Rhizobiales;f__Beijerinckiaceae;g__Methylobacterium-Methylorubrum;s__Methylobacterium_adhaesivum
OTU_1721	0	0	0	0	0	0	0	0	0	0	0	0	0	0	0	0	0	0	0	0	0	0	0	0	0	0	0	1.91E-05	5.72E-05	0	0	0	1.91E-05	k__Bacteria;p__Firmicutes;c__Bacilli;o__Lactobacillales
OTU_1722	0	0	0	0	0	0	0	0	0	0	0	0	0	0	0	0	0	0	0	0	0	0	0	0	0	0	0	0	0	0	0	0	9.54E-05	k__Bacteria;p__Firmicutes;c__Clostridia;o__Oscillospirales;f__Butyricicoccaceae;g__Butyricicoccus;s__
OTU_1723	0	0	7.63E-05	0	0	0	0	0	0	1.91E-05	9.54E-05	0	0	0	0	0	0	0	0	0	0	0	0	0	1.91E-05	0	0	0.002518075	0.000591366	3.82E-05	1.91E-05	0	0.000152611	k__Bacteria;p__Actinobacteria;c__unidentified_Actinobacteria;o__Pseudonocardiales;f__Pseudonocardiaceae;g__Saccharopolyspora
OTU_1724	0	0	0	0	0	0	0	0	0	0	0	0	0	1.91E-05	0	0	0	0	0	0	0	0	0	0	0	0	0	3.82E-05	0	0	0	0	0	k__Bacteria;p__unidentified_Bacteria;c__Saccharimonadia;o__Saccharimonadales;f__Saccharimonadaceae;g__TM7a;s__
OTU_1725	0	0	0	0	0	0	0	0	0	0	0	0	0	0	0	0	0	0	0	0	0	0	0	0	0	0	0.000343374	0	0	0	0	0	0	k__Bacteria;p__Cyanobacteria;c__Cyanobacteriia;o__Synechococcales;f__Cyanobiaceae;g__Cyanobium_PCC-6307
OTU_1726	0	0	0	0	0	0	0	0	0	0	0	0	0	0	0	0	0	0	0	0	0	0	0	0	0	0	0	0	0	0	0	0	0	k__Bacteria;p__Actinobacteria;c__unidentified_Actinobacteria;o__Propionibacteriales;f__Propionibacteriaceae;g__Propionibacterium;s__
OTU_1727	0	0	0	0	0	0	0	0	0	0	0	0	0	0	0	0	0	0	0	0	0	0	0	0	0	0	0	0	0	0	0	0	0	Unknown
OTU_1728	0	0	0	0	0	0	0	0	0	0	0	0	0	0	0	0	0	0	0	0	0	0	0	0	0	0	0	0	0	0	0	0	0	k__Bacteria
OTU_1729	0	0	0	0	0	0	0	0	0	0	0	0	0	0	0	0	0	0	0	0	0	0	0	0	0	0	0	0	0	0	0	0	0	Unknown
OTU_1730	0	0	0	0	0	0	0	0	0	0	0	0	0	0	0	0	0	0	0	0	0	0	0	0	0	0	0	0	0	0	0	0	0	k__Bacteria;p__Proteobacteria;c__Alphaproteobacteria;o__Acetobacterales;f__Acetobacteraceae;g__Craurococcus-Caldovatus;s__
OTU_1731	0	0	0	0	0	0	0	0	0	0	0	0	0	0	0	0	0	0	0	0	0	0	0	0	0	0	0	0	0	0	0	0	0	k__Bacteria;p__Firmicutes;c__Clostridia;o__Oscillospirales;f__[Eubacterium]_coprostanoligenes_group;g__;s__
OTU_1732	0	0	0	0	0	0	0	0	0	0	0	0	0	0	0	0	0	0	0	0	0	0	0	0	0	0	0	0	0	0	0	0	0	k__Bacteria;p__Firmicutes;c__Bacilli;o__Bacillales;f__Bacillaceae;g__Bacillus;s__Anoxybacillus_toebii
OTU_1733	0	0	0	0	0	0	0	0	0	0	0	0	0	0	0	0	0	0	0	0	0	0	0	0	0	0	0	0	0	0	0	0	0	k__Bacteria;p__Proteobacteria;c__Gammaproteobacteria;o__Enterobacterales
OTU_1734	0	0	0	0	0	0	0	0	0	0	0	0	0	0	0	0	0	0	0	0	0	0	0	0	0	0	0	0	0	0	0	0	0	k__Bacteria
OTU_1735	0	0	0	0	0	0	0	0	0	0	0	0	0	0	0	0	0	0	0	0	0	0	0	0	0	0	0	0	0	0	0	0	7.63E-05	k__Bacteria
OTU_1736	0	0	0	0	0	0	0	0	0	0	0	0	0	0	0	0	0	0	0	0	0	0	0	0	0	0	0	0	0	0	0	0	0	k__Bacteria;p__Bdellovibrionota;c__Bdellovibrionia;o__Bdellovibrionales;f__Bdellovibrionaceae;g__Bdellovibrio;s__Bdellovibrio_sp_MPA
OTU_1737	0	0	5.72E-05	0	0	0	0	0	0	0	0	0	0	0	0	0	0	0	0	0	0	0	0	0	0	0	0	0	0	0	0	0	0	k__Bacteria;p__Chloroflexi;c__JG30-KF-CM66;o__;f__;g__;s__
OTU_1738	0	0	0	0	0	0	0	0	0	0	0	0	0	0	0	0	0	0	0	0	0	0	0	0	0	0	0	0	0	0	0	1.91E-05	0	k__Bacteria;p__Bacteroidota;c__Bacteroidia;o__Flavobacteriales;f__Flavobacteriaceae;g__Flavobacterium;s__Flavobacterium_marinum
OTU_1739	0	0	0	0	0	0	0	0	0	0	0	0	0	1.91E-05	0	0	0	0	0	0	0	0	0	0	0	0	0	0	0	0	0	0	0	k__Bacteria;p__Proteobacteria;c__Alphaproteobacteria;o__Rhizobiales
OTU_1740	0	0	0	0	0	0	0	0	0	0	0	0	0	0	0	0	0	0	0	0	0	0	0	0	0	0	0	0	0	0	5.72E-05	0	0	k__Bacteria;p__Bacteroidota;c__Bacteroidia;o__Sphingobacteriales;f__Sphingobacteriaceae;g__Pedobacter
OTU_1741	0	0	3.82E-05	0	0	0	0	0	0	0	0	0	0	0	0	0	0	0	0	0	0	0	0	0	0	0	0	0	0	0	0	0	0	k__Bacteria;p__Chloroflexi;c__Anaerolineae;o__RBG-13-54-9;f__;g__;s__
OTU_1742	0	0	0	0	0	0	0	0	0	0	0	3.82E-05	0	0	0	0	0	0	0	0	0	0	0	0	0	0	0	0	0	0	0	0	0.000343374	k__Bacteria;p__unidentified_Bacteria;c__Clostridia;o__Oscillospirales;f__Oscillospiraceae
OTU_1743	0	0	0	0	0	0	0	0	0	0	0	0	0	0	0	0	0	0	0	0	0	0	0	0	0	0	0	0	0	0	0	0	0	k__Bacteria;p__Actinobacteria;c__unidentified_Actinobacteria;o__Streptosporangiales;f__Thermomonosporaceae;g__Thermobispora;s__
OTU_1744	7.63E-05	1.91E-05	0.00020984	0.000953816	0.00057229	0.000114458	0.00020984	0.000228916	0.000114458	0.005474905	0.000591366	0.000171687	0.001030122	0.000267069	0.00244177	0.000343374	0.000324298	0.000152611	1.91E-05	0.000324298	0.000515061	0.00036245	3.82E-05	1.91E-05	1.91E-05	3.82E-05	1.91E-05	0	0	0	3.82E-05	0	0	k__Bacteria;p__Cyanobacteria;c__Cyanobacteriia;o__Chloroplast;f__unidentified_Chloroplast;g__unidentified_Chloroplast
OTU_1745	0	0	0	0	0	0	0	0	0	0	0	0	0	0	0	0	0	0	0	0	0	0	0	0	0	0	0	0	0	0	0	0	0	k__Bacteria;p__unidentified_Bacteria;c__Thermoleophilia;o__Gaiellales;f__;g__;s__
OTU_1746	0	0	0	0	0	0	0	0	0	0	0	0	0	0	0	0	0	0	0	0	0	0	0	0	0	0	0	0	0	0	0	0	5.72E-05	k__Bacteria;p__Bacteroidota;c__Bacteroidia;o__Bacteroidales;f__Prevotellaceae;g__Prevotella;s__Prevotella_salivae
OTU_1747	0	0	0	0	0	0	0	0	0	0	0	0	0	0	0	0	0	0	0	0	0	0	0	0	0	0	0	0	0	0	0	0	0	k__Bacteria;p__unidentified_Bacteria;c__Sulfobacillia;o__Sulfobacillales;f__Sulfobacillaceae;g__;s__
OTU_1748	0	0	0	0	0	0	0	0	0	0	0	0	0	0	0	0	0	0	0	0	0	0	0	0	0	0	0	0	0	0	0	0	0	k__Bacteria;p__Firmicutes;c__Limnochordia;o__Limnochordales;f__Limnochordaceae;g__;s__
OTU_1749	0	0	0	0	0	0	0	0	0	0	0	0	0	0	0	0	0	0	0	0	0	0	0	0	0	0	0	0	0	0	0	0	0	k__Bacteria
OTU_1750	0	0	0	0	0	0	0	0	0	0	0	0	0	0	0	0	0	0	0	0	0	0	0	0	0	0	0	0	0	0	0	0	0.001125503	k__Bacteria;p__Firmicutes;c__Negativicutes;o__Veillonellales-Selenomonadales;f__Veillonellaceae;g__Veillonella;s__Veillonella_atypica
OTU_1751	0	0	0	0	0	0	0	0	0	0	0	0	0	0	3.82E-05	0	0	0	0	0	0	0	0	0	0	0	0	0	0	0	0	0	0	k__Bacteria
OTU_1752	0	0	0	0	0	0	0	0	0	0	0	0	0	0	0	0	0	0	0	0	0	0	0	0	0	0	1.91E-05	0	0	0	0	0	0	k__Bacteria;p__Actinobacteria;c__unidentified_Actinobacteria
OTU_1753	0.001278114	0.000763053	0.005722897	0.004559242	0.001735946	0.000629519	0.00036245	0.002251006	0.000896587	0.001449801	0.011483947	0.000343374	0.006161653	0.006733943	0.001545182	0.001812251	0.003910646	0.001983938	0.000763053	0.009213865	0.002842372	0.001354419	0.003090365	0.002136548	0.006428721	0.075752084	0.001983938	0.00259438	0.000972893	0.005875508	0.001316266	0.001964861	0.002079319	k__Bacteria;p__Firmicutes;c__Bacilli;o__Lactobacillales;f__Enterococcaceae;g__Enterococcus
OTU_1754	0	0	0	0	0	0	0	0	0	0	0	0	0	0	0	0	0	0	0	0	0	0	0	0	0	0	0	0	0	0	0	0	0	k__Bacteria;p__Proteobacteria;c__Alphaproteobacteria
OTU_1755	0	0	0	0	0	0	0	0	0	0	0	0	0	0	0	0	0	0	0	0	0	0	0	0	0	0	0	0	0	0	0	0	0	k__Bacteria
OTU_1756	0	0	3.82E-05	0	0	0	0	0	0	0	0	0	0	0	0	0	0	0	0	0	0	0	0	0	0	0	0	0	0	0	0	0	0	k__Bacteria;p__unidentified_Bacteria;c__Acidimicrobiia;o__Microtrichales;f__;g__;s__
OTU_1757	0	0	0	0	0	0	0	0	0	0	0	0	0	0	0	0	0	0	0	0	0	0	0	0	0	0	3.82E-05	0	0	0	0	0	0	Unknown
OTU_1758	0	0	0	0	0	0	0	0	0	0	0	0	0	0	0	0	0	0	0	0	0	0	0	0	0	0	0	0	0	0	0	0	0	k__Bacteria;p__Myxococcota;c__Polyangia;o__Haliangiales;f__Haliangiaceae;g__Haliangium;s__
OTU_1759	0	0	0	0	0	0	0	0	0	0	0	0	0	0	0	0	0	0	0	0	0	0	0	0	0	0	0	0	0	0	0	0	0	k__Bacteria;p__Chloroflexi;c__Chloroflexia;o__Thermomicrobiales;f__JG30-KF-CM45;g__;s__
OTU_1760	0	0	0	0	0	0	0	0	0	0	0	0	0	0	0	0	0	0	1.91E-05	0	0	0	0	0	3.82E-05	0	0	0	0	0	0	0	0	Unknown
OTU_1761	0	0	0	0	0	0	0	0	0	0	0	1.91E-05	0	0	0	0	0	0	0	0	0	0	0	0	0	0	0	0	0	0	0	0	0	Unknown
OTU_1762	0	0	3.82E-05	0	0	7.63E-05	0	0	0	0	0	1.91E-05	0	0.000286145	0	3.82E-05	0	0	0	0	0	0	0	0	0	0	0	0	1.91E-05	0	0	0	0	k__Bacteria;p__Proteobacteria;c__Gammaproteobacteria;o__Enterobacterales;f__Enterobacteriaceae;g__Enterobacter
OTU_1763	0	0	0	0	0	0	0	0	0	0	0	0	0	0	0	0	0	0	0	0	0	0	0	0	0	0	0	0	0	0	0	0	9.54E-05	k__Bacteria;p__Firmicutes;c__Clostridia;o__Lachnospirales;f__Lachnospiraceae;g__Tuzzerella;s__
OTU_1764	0	0	0	0	0	0	0	0	0	0	0	0	0	0	0	0	0	0	0	0	0	0	0	0	0	0	0	0	0	0	0	0	0	k__Bacteria;p__Firmicutes;c__Clostridia;o__Peptostreptococcales-Tissierellales;f__Family_XI;g__Peptoniphilus;s__Peptoniphilus_lacrimalis
OTU_1765	0	0	0	0	0	0	0	0	0	0	0	0	0	0	0	0	0	0	0	0	0	0	0	0	0	0	0	0	0	0	0	0	0	k__Bacteria
OTU_1766	0	0	0	0	0	0	0	0	0	0	0	0	0	0	0	0	0	0	0	0	0	0	0	0	0	0	0	0	0	0	0	0	0	k__Bacteria
OTU_1767	0	0	0	0	0	0	0	0	0	0	0	0	0	0	5.72E-05	0	0	0	0	0	0	0	0	0	0	0	0	0	0	0	0	0	0	k__Bacteria
OTU_1768	0	0	0	0	0	0	0	0	0	0	0	0	0	0	0	0	0	0	0	0	0	0	0	0	0	0	0	0	0	0	0	0	0	k__Bacteria;p__Firmicutes;c__Bacilli;o__Bacillales;f__Bacillaceae;g__Sinibacillus;s__
OTU_1769	0	0	0	0	0	0	0	0	1.91E-05	0	0	0	0	0	0	0	0	0	0	0	3.82E-05	0	0	0	0	0	0	0	0	0	0	0	0	k__Bacteria;p__Myxococcota;c__Polyangia;o__Haliangiales;f__Haliangiaceae;g__Haliangium;s__
OTU_1770	0	0	0	0	0	0	0	0	0	0	0	0	0	0	0	0	0	0	0	0	0	0	0	0	0	0	0	0	0	0	0	0	0	k__Bacteria;p__Acidobacteriota;c__Thermoanaerobaculia;o__Thermoanaerobaculales;f__Thermoanaerobaculaceae;g__Subgroup_10
OTU_1771	0	0	0	0	0	0	0	0	0	0	0	0	0	0	3.82E-05	0	0	0	0	0	3.82E-05	0	0	0	0	0	0	0	0	0	0	0	0	k__Bacteria;p__Actinobacteriota;c__Thermoleophilia;o__Gaiellales;f__Gaiellaceae;g__Gaiella;s__
OTU_1772	0	0	0	0	0	0	0	0	0	0	0	0	0	0	3.82E-05	0	0	0	0	0	1.91E-05	0	0	0	0	0	0	0	0	0	0	0	0	k__Bacteria;p__Actinobacteriota;c__Acidimicrobiia;o__Microtrichales;f__Iamiaceae;g__Iamia;s__
OTU_1773	0	0	0	0	0	0	0	0	0	0	0	0	0	0	0	0	0	0	0	0	0	0	0	0	0	0	0	0	0	0	0	0	3.82E-05	k__Bacteria;p__Cyanobacteria;c__Cyanobacteriia;o__Chloroplast;f__unidentified_Chloroplast;g__unidentified_Chloroplast
OTU_1774	0	0	3.82E-05	0	0	0	0	0	0	0	0	0	0	0	0	0	0	0	0	0	1.91E-05	0	0	0	0	0	0	0	0	0	0	0	0	k__Bacteria;p__Firmicutes;c__Clostridia;o__Clostridiales;f__Clostridiaceae
OTU_1775	0	0	0	0	0	0	0	0	0	0	0	0	0	0	0	0	0	0	0	0	0	0	0	0	0	0	0	0	0	0	0	0	0	k__Bacteria;p__Deinococcota;c__Deinococci;o__Deinococcales;f__Trueperaceae;g__Truepera;s__
OTU_1776	0	0	0	0	0	0	0	0	0	0	0	0	0	0	0	0	0	0	0	0	0	0	0	0	0	0	0	0	0	0	0	0	0	k__Bacteria;p__Chloroflexi;c__KD4-96;o__;f__;g__;s__
OTU_1777	0	0	0	0	0	0	0	0	0	0	0	0	0	0	0	0	0	0	0	0	0	0	0	0	0	0	0	0	0	0	0	0	0	k__Bacteria;p__Firmicutes;c__Clostridia;o__Lachnospirales;f__Defluviitaleaceae;g__Defluviitalea;s__
OTU_1778	0	0	0	0	0	0	0	0	0	0	0	0	0	0	0	0	0	0	0	0	0	0	0	0	0	0	0	0	0	0	0	0	0	k__Bacteria;p__Proteobacteria;c__Gammaproteobacteria;o__PLTA13;f__;g__;s__
OTU_1779	0	0	0	0	0	0	0	0	0	0	0	0	0	0	0	0	0	0	0	0	0	0	0	0	0	0	0	0	0	0	0	0	0	k__Bacteria;p__Cyanobacteria;c__Cyanobacteriia;o__Chloroplast;f__unidentified_Chloroplast;g__unidentified_Chloroplast;s__Nicotiana_attenuata
OTU_1780	0	0	0	0	0	0	0	0	0	0	0	0	0	0	3.82E-05	0	0	0	0	0	0	0	0	0	0	0	0	0	0	0	0	0	0	Unknown
OTU_1781	0	0	0	0	0	0	0	0	0	0	0	0	0	0	0	1.91E-05	0	0	7.63E-05	0	1.91E-05	0.000190763	0	0	0	0	0	0	0	0	0	0	0	k__Bacteria
OTU_1782	0	0	0	0	0	0	0	0	1.91E-05	3.82E-05	0	0	0	0	5.72E-05	0	0	0	0	0	0	3.82E-05	0	0	0	0	0	0	0	0	0	0	0	k__Bacteria;p__Proteobacteria;c__Gammaproteobacteria;o__Xanthomonadales;f__Xanthomonadaceae;g__Stenotrophomonas;s__Stenotrophomonas_acidaminiphila
OTU_1783	0	0	0	0	0	0	0	0	0	0	0	0	0	0	0	0	0	0	0	0	0	0	0	0	0	0	0	0	0	0	0	0	0	k__Bacteria;p__Acidobacteriota;c__Vicinamibacteria;o__Vicinamibacterales;f__Vicinamibacteraceae;g__;s__
OTU_1784	0	0	0	0	0	0	0	0	0	0	0	0	0	0	0	0	0	0	0	0	0	0	0	0	0	0	0	0	0	0	0	0	0	k__Bacteria;p__Planctomycetes;c__unidentified_Planctomycetes;o__Gemmatales;f__Gemmataceae;g__Gemmata;s__
OTU_1785	0	0	0	0	0	0	0	0	0	0	0	0	0	0	0	0	0	0	0	0	0	0	0	1.91E-05	0	0	0	0	0	0	0	0	0	k__Bacteria;p__Firmicutes;c__Bacilli;o__Lactobacillales;f__Lactobacillaceae;g__Lactiplantibacillus
OTU_1786	0	0	0	0	0	0	0	0	0	0	0	0	0	0	0	0	0	0	0	0	0	0	0	0	0	0	0	0	0	0	0	0	0	k__Bacteria;p__unidentified_Bacteria;c__Saccharimonadia;o__Saccharimonadales;f__LWQ8;g__;s__
OTU_1787	0	0	1.91E-05	0	0	0	0	0	1.91E-05	0	0	0	0	0	0	0	0	0	0	0	0	0	0	0	0	0	0	0	0	0	0	0	0	k__Bacteria;p__unidentified_Bacteria;c__Thermoleophilia;o__Gaiellales;f__unidentified_Gaiellales;g__unidentified_Gaiellales;s__bacterium_Ellin6515
OTU_1788	0	0	0	0	0	0	0	0	0	0	0	0	0	0	0	0	0	0	0	0	0	0	0	0	0	0	0	0	0	0	0	0	0	Unknown
OTU_1789	0	0	0	0	0	0	0	0	0	0	0	0	0	0	0	0	0	0	0	0	0	0	0	0	0	0	0	0	0	0	0	0	0	k__Bacteria;p__Firmicutes;c__Bacilli;o__Paenibacillales;f__Paenibacillaceae;g__Paenibacillus
OTU_1790	0	0	1.91E-05	0	0	0	0	0	0	0	0	0	0	0	0	0	0	0	0	0	0	0	0	0	0	0	0	0	0	0	0	0	0	k__Bacteria;p__Acidobacteriota;c__Acidobacteriae;o__Bryobacterales;f__Bryobacteraceae;g__Bryobacter;s__
OTU_1791	0	0	0	0	0	0	0	0	0	0	0	0	0	0	0	0	0	0	0	0	0	0	0	0	0	0	0	0	0	0	0	0	0	Unknown
OTU_1792	0	0	0	0	0	0	0	0	0	0	0	0	0	0	0	0	0	0	1.91E-05	0	0	0	0	0	0	0	0	0	0	0	0	0	0	k__Bacteria
OTU_1793	0	0	0	0	0	0	0	0	0	0	0	0	0	0	0	0	0	0	0	0	0	0	0	0	0	0	0	0	1.91E-05	0	0	0	0	k__Bacteria;p__Proteobacteria;c__Gammaproteobacteria;o__Enterobacterales;f__Enterobacteriaceae
OTU_1794	0	0	0	0	0	0	0	0	0	0	0	0	0	0	0	0	0	0	0	0	0	0	0	0	0	0	0	0	0	0	0	0	0	k__Bacteria;p__Proteobacteria;c__Gammaproteobacteria;o__Burkholderiales;f__B1-7BS;g__;s__
OTU_1795	0	0	0	0	0	0	0	0	0	0	0	0	0	0	0	0	0	0	0	0	0	0	0	0	0	0	0	0	0	0	0	0	0	k__Bacteria;p__Bacteroidota;c__Bacteroidia;o__Sphingobacteriales;f__Sphingobacteriaceae;g__Sphingobacterium;s__
OTU_1796	0	0	0	0	0	0	0	0	0	0	0	0	0	0	0	0	0	3.82E-05	1.91E-05	0	0	0	0	0	0	0	0	0	0	0	0	0	0	k__Bacteria;p__unidentified_Bacteria;c__Saccharimonadia;o__Saccharimonadales;f__LWQ8;g__;s__
OTU_1797	0	0	0	0	0	0	0	0	0	0	0	0	0	0	0	0	0	0	0	0	0	0	0	0	0	0	0	0	1.91E-05	0	0	0	0	k__Bacteria;p__Firmicutes;c__Bacilli;o__Paenibacillales;f__Paenibacillaceae;g__Cohnella;s__
OTU_1798	0	0	0	0	0	0	0	0	0	0	0	0	0	0	0	0	0	0	0	0	0	0	0	0	0	0	0	0	0	0	0	0	0	k__Bacteria;p__Gemmatimonadetes;c__unidentified_Gemmatimonadetes;o__Gemmatimonadales;f__Gemmatimonadaceae;g__Gemmatimonas
OTU_1799	3.82E-05	0	5.72E-05	0	0	0	0	0	0	0	7.63E-05	0	0	7.63E-05	3.82E-05	0	0	0	0	3.82E-05	0	0	1.91E-05	0	0	0	0	1.91E-05	0	0	0	0	0	k__Bacteria;p__Proteobacteria;c__Gammaproteobacteria;o__Enterobacterales;f__Enterobacteriaceae
OTU_1800	0	0	0	0	0	0	0	0	0	0	0	0	0	0	3.82E-05	0	0	0	0	0	0	0	0	0	0	0	0	0	0	0	0	0	0	k__Bacteria;p__Bacteroidota;c__Bacteroidia;o__Bacteroidales;f__Prevotellaceae;g__Prevotella;s__Prevotella_sp_DJF_LS16
OTU_1801	0	0	1.91E-05	0	0	0	0	0	1.91E-05	0	0	0	0	0	0	0	0	0	0	0	5.72E-05	0	0	0	0	0	0	0	0	0	0	0	0	k__Bacteria;p__unidentified_Bacteria;c__Alphaproteobacteria;o__;f__;g__;s__
OTU_1802	0	0	0	0	0	0	0	0	0	0	0	0	0	0	0	0	0	0	0	0	0	0	0	0	0	0	0	0	0	0	0	0	0	k__Bacteria
OTU_1803	0	0	0	0	0	0	0	1.91E-05	0	0	0	0	0	0	0	0	0	0	0	0	0	0	0	0	0	0	0	0	0	0	0	0	0	k__Bacteria
OTU_1804	0	0	0	0	0	0	0	0	0	0	0	0	0	0	0	0	0	0	0	0	0	0	0	0	0	0	0	0	0	0	0	0	0	k__Bacteria;p__Proteobacteria;c__Alphaproteobacteria;o__Sphingomonadales;f__Sphingomonadaceae
OTU_1805	0	0	0	0	0	0	0	0	0	0	0	0	0	0	0	0	0	0	0	0	0	0	3.82E-05	0	0	0	0	0	0	0	0	0	0	k__Bacteria
OTU_1806	0	0	1.91E-05	0	0	0	0	0	0	0	0	0	0	0	0	0	0	0	0	0	0	0	0	0	0	0	0	0	0	0	0	0	0	k__Bacteria;p__Nitrospirota;c__Nitrospira;o__Nitrospirales;f__Nitrospiraceae;g__;s__
OTU_1807	0	0	0	0	0	0	0	0	0	0	0	0	0	0	0	0	0	0	0	0	0	0	0	0	0	0	0	0	0	0	0	0	3.82E-05	k__Bacteria;p__unidentified_Bacteria;c__Clostridia;o__Lachnospirales;f__Lachnospiraceae;g__;s__
OTU_1808	0	0	0	0	0	0	0	0	0	0	0	0	0	0	0	0	0	0	1.91E-05	0	0	0	0	0	0	0	0	0	0	0	0	0	0	k__Bacteria
OTU_1809	0	0	0	0	0	0	0	0	0	0	0	0	0	0	0	0	0	0	0	0	0	0	0	0	0	0	0	0	1.91E-05	0	0	0	0	k__Bacteria;p__Bacteroidota;c__Bacteroidia;o__Flavobacteriales;f__Weeksellaceae;g__Chryseobacterium
OTU_1810	0	0	0.000114458	0	0	0	0	0	0	0	0	0	0	0	0	0	0	0	0	0	0	0	0	0	0	0	0	0	0	0	0	0	0	k__Bacteria;p__Actinobacteriota;c__Thermoleophilia;o__Gaiellales;f__Gaiellaceae;g__Gaiella;s__
OTU_1811	0	0	0	0	0	0	0	0	3.82E-05	0	0	0	0	0	0	0	0	0	0	0	0	0	0	0	0	0	0	0	0	0	0	0	0	k__Bacteria;p__Proteobacteria;c__Gammaproteobacteria;o__Xanthomonadales;f__Rhodanobacteraceae;g__Dokdonella
OTU_1812	0	0	3.82E-05	0	0	0	0	0	0	0	0	0	0	0	0	0	0	0	0	0	0	0	0	0	0	0	0	0	0	0	0	0	0	k__Bacteria;p__unidentified_Bacteria;c__Vicinamibacteria;o__Vicinamibacterales;f__;g__;s__
OTU_1813	0	0	0	0	0	0	0	0	0	0	0	0	0	0	0	0	0	0	0	0	0	0	0	0	0	0	0	0	0	0	0	0	0	k__Bacteria
OTU_1814	0	0	0	0	0	0	0	0	0	0	0	0	0	0	0	0	0	0	0	0	0	0	0	0	0	0	0	0	0	0	0	0	5.72E-05	k__Bacteria;p__Firmicutes;c__Clostridia;o__Clostridia_vadinBB60_group;f__;g__;s__
OTU_1815	0	0	0	0	0	0	0	0	0	0	0	0	0	0	0	0	0	0	0	0	0	0	0	0	0	0	0	0	0	0	0	0	0	k__Bacteria;p__Firmicutes;c__Clostridia;o__Lachnospirales;f__Lachnospiraceae;g__[Eubacterium]_hallii_group;s__
OTU_1816	0	0	0	0	0	0	0	0	0	0	0	0	0	0	0	0	0	0	0	0	0	0	0	0	0	0	0	0	0	0	0	0	0	k__Bacteria;p__Proteobacteria;c__Alphaproteobacteria;o__Rhizobiales;f__Beijerinckiaceae;g__Psychroglaciecola;s__
OTU_1817	0	0	0	0	0	0	0	0	0	0	0	0	0	0	0	0	0	0	0	0	0	0	0	0	0	0	0	0	0	0	0	0	0	k__Bacteria
OTU_1818	0	0	0	0	0	0	0	0	0	0	0	0	0	0	0	0	0	0	0	0	0	0	0	0	0	0	0	0	0	0	0	0	0	k__Bacteria
OTU_1819	0	0	0	0	0	0	0	0	0	0	0	0	0	0	3.82E-05	0	0	0	0	0	0	0	0	0	0	0	0	0	0	0	0	0	0	k__Bacteria;p__Proteobacteria;c__Gammaproteobacteria;o__Burkholderiales;f__Nitrosomonadaceae;g__mle1-7;s__
OTU_1820	0	0	0	0	0	0	0	0	0	0	0	0	0	0	0	0	0	0	0	0	0	0	0	0	0	0	0	0	0	0	0	0	0	k__Bacteria;p__Proteobacteria;c__Gammaproteobacteria;o__Pseudomonadales;f__Pseudomonadaceae;g__Thiopseudomonas;s__
OTU_1821	0	0	0	0	0	0	0	0	0	0	0	0	0	0	0	0	0	0	0	0	0	0	0	0	0	0	0	0	0	0	0	0	0	k__Bacteria;p__Gemmatimonadota;c__S0134_terrestrial_group;o__;f__;g__;s__
OTU_1822	0	0	3.82E-05	0	0	0	0	0	0	0	0	0	0	0	0	0	0	0	0	0	0	0	0	0	0	0	0	0	0	0	0	0	0	k__Bacteria
OTU_1823	0	0	0	0	0	0	0	0	0	0	0	0	0	0	0	0	0	0	0	0	0	0	0	0	0	0	0	0	0	0	0	0	0	k__Bacteria;p__Actinobacteria;c__unidentified_Actinobacteria;o__Frankiales;f__Acidothermaceae;g__Acidothermus;s__
OTU_1824	0	0	1.91E-05	0	0	0	0	0	0	0	0	0	0	0	0	0	0	0	0	0	0	0	0	0	0	0	0	0	0	0	0	0	0	k__Bacteria;p__Myxococcota;c__Polyangia;o__Blfdi19;f__;g__;s__
OTU_1825	0	0	0	0	0	0	0	0	3.82E-05	0	0	0	0	0	1.91E-05	0	0	0	0	0	1.91E-05	0	0	0	0	0	0	0	0	0	0	0	0	k__Bacteria;p__Verrucomicrobiota;c__Verrucomicrobiae;o__Chthoniobacterales;f__Chthoniobacteraceae;g__Candidatus_Udaeobacter
OTU_1826	0	0	0	0	0	0	0	0	0	0	0	0	0	0	0	0	0	0	0	0	1.91E-05	0	0	0	0	0	0	0	0	0	0	0	0	k__Bacteria;p__Proteobacteria;c__Alphaproteobacteria;o__Micropepsales;f__Micropepsaceae;g__Micropepsis;s__
OTU_1827	0	0	0	0	0	0	0	0	0	0	0	0	0	0	0	0	0	0	0	0	0	0	0	0	0	0	0	0	0	0	0	0	0	k__Bacteria;p__Chloroflexi;c__Dehalococcoidia;o__S085;f__;g__;s__
OTU_1828	0	0	0	0	0	0	0	0	0	0	0	0	0	0	0	0	0	0	0	0	0	0	0	0	0	0	0	0	0	0	0	0	0	k__Bacteria;p__unidentified_Bacteria;c__Polyangia;o__Polyangiales;f__Sandaracinaceae;g__;s__
OTU_1829	0	0	0	0	0	0	0	0	0	0	0	0	0	0	5.72E-05	0	0	0	0	0	0	0	0	0	0	0	0	0	0	0	0	0	0	k__Bacteria;p__Acidobacteriota;c__Blastocatellia;o__Pyrinomonadales;f__Pyrinomonadaceae;g__RB41;s__
OTU_1830	0	0	0	0	0	0	0	0	0	0	0	0	0	0	0	0	0	0	0	0	0	0	0	0	0	0	0	0	0	0	0	0	0	k__Bacteria;p__Proteobacteria
OTU_1831	0	0	0	0	0	0	0	0	0	0	0	0	0	0	0	0	0	0	0	0	0	0	0	0	0	0	0	0	0	0	0	0	0	k__Bacteria;p__unidentified_Bacteria;c__Saccharimonadia;o__Saccharimonadales
OTU_1832	0	0	0	0	0	0	0	0	0	0	0	0	0	0	0	0	0	0	0	0	0	0	0	0	0	0	0	0	0	0	0	0	0	Unknown
OTU_1833	0	0	0	0	0	0	0	0	0	0	0	0	0	0	0	0	0	0	0	0	0	0	0	0	0	0	0	0	0	0	0	0	0	k__Bacteria;p__Myxococcota;c__Polyangia;o__Polyangiales;f__Sandaracinaceae;g__Sandaracinus
OTU_1834	0	0	0	0	0	0	0	0	0	0	0	0	0	3.82E-05	0	0	0	0	0	0	0	0	0	0	0	0	0	0	0	0	0	0	0	Unknown
OTU_1835	0	0	0	0	0	0	0	0	0	0	0	0	0	0	0	0	0	0	0	0	0	0	0	0	0	0	0	0	0	0	0	0	5.72E-05	k__Bacteria;p__Bacteroidota;c__Bacteroidia;o__Bacteroidales;f__Porphyromonadaceae;g__Porphyromonas
OTU_1836	0	0	0	0	0	0	0	0	0	0	0	0	0	0	0	0	0	0	0	0	0	0	0	0	0	0	0	0	0	0	0	0	0	k__Bacteria;p__Firmicutes;c__Clostridia;o__Lachnospirales;f__Lachnospiraceae;g__Shuttleworthia;s__
OTU_1837	0	3.82E-05	0	0	0	0	0	0	0	0	0	0	0	0	0	0	0	0	0	0	0	0	0	0	0	0	0	0	5.72E-05	0	0	0	0	k__Bacteria;p__Bacteroidota;c__Bacteroidia;o__Bacteroidales;f__Prevotellaceae;g__Prevotella_9;s__
OTU_1838	0	0	0	0	0	0	0	0	0	0	0	0	0	0	0	0	0	0	0	0	0	0	0	0	0	0	0	0	0	0	0	0	0	k__Bacteria;p__Spirochaetota;c__Spirochaetia;o__Spirochaetales;f__Spirochaetaceae;g__Treponema;s__
OTU_1839	0	0	0	0	0	0	0	0	0	0	0	0	0	0	0	0	0	0	0	0	0	0	0	0	0	0	0	0	0	0	0	0	0	k__Bacteria;p__Cyanobacteria;c__Cyanobacteriia;o__Cyanobacteriales;f__Chroococcidiopsaceae;g__Aliterella;s__
OTU_1840	0	0	0	0	0	0	0	0	0	0	0	0	0	0	0	0	0	0	0	0	0	0	0	0	0	0	0	0	0	0	0	0	0	k__Bacteria;p__Bacteroidota;c__Bacteroidia;o__Cytophagales;f__Hymenobacteraceae;g__Hymenobacter
OTU_1841	0	0	0	0	0	0	0	0	0	0	0	0	0	0	0	0	0	0	0	0	0	0	7.63E-05	0	0	0	0	0	0	0	0	0	0	k__Bacteria
OTU_1842	0	0	1.91E-05	0	0	0	0	0	0	0	0	0	0	0	0	0	0	0	0	0	0	0	0	0	0	0	0	0	0	0	0	0	0	k__Bacteria;p__Actinobacteriota;c__Acidimicrobiia;o__IMCC26256;f__;g__;s__
OTU_1843	3.82E-05	0	0	0	0	0	0	0	0	0	0	0	0	0	0	0	0	0	0	0	0	0	0	0	0	0	0	0	0	0	0	0	0	k__Bacteria;p__Firmicutes;c__Clostridia;o__Christensenellales;f__Christensenellaceae;g__Christensenellaceae_R-7_group;s__
OTU_1844	0	0	0	0	0	0	0	0	0	0	0	0	0	0	0	0	0	0	0	0	0	0	0	0	0	0	0	0	0	0	0	0	0	k__Bacteria;p__Firmicutes;c__Bacilli;o__Lactobacillales
OTU_1845	0	0	0	0	0	0	0	0	5.72E-05	0	0	0	0	0	0	0	0	0	0	0	0	0	0	0	0	0	0	0	0	0	0	0	0	k__Bacteria;p__Cyanobacteria;c__Cyanobacteriia;o__Chloroplast;f__unidentified_Chloroplast;g__unidentified_Chloroplast
OTU_1846	0	0	0	0	0	0	0	0	0	0	0	0	0	0	0	0	0	0	0	0	0	0	0	0	0	0	0	0	0	0	0	0	0	k__Bacteria;p__Acidobacteriota;c__Thermoanaerobaculia;o__Thermoanaerobaculales;f__Thermoanaerobaculaceae;g__Subgroup_10;s__
OTU_1847	0	0	0	0	0	0	0	0	0	0	0	0	0	0	0	0	0	0	0	7.63E-05	0	0	0	0	0	0	0	0	0	0	0	0	0	Unknown
OTU_1848	0	0	0	0	0	0	0	0	0	0	0	0	0	0	0	0	0	0	0	0	0	0	0	0	0	0	0	0	0	0	0	0	0	k__Bacteria;p__Proteobacteria;c__Gammaproteobacteria;o__Pseudomonadales
OTU_1849	0	0	0	0	0	0	0	0	0	0	0	0	0	0	0	0	0	0	0	0	0	3.82E-05	0	0	0	0	0	0	0	0	0	0	0	Unknown
OTU_1850	0	0	0	0	0	0	0	0	0	0	0	0	0	0	0	0	0	0	0	0	0	0	0	0	0	0	0	0	0	0	0	0	0	k__Bacteria;p__Verrucomicrobiota;c__Verrucomicrobiae;o__Chthoniobacterales;f__Xiphinematobacteraceae;g__Candidatus_Xiphinematobacter;s__
OTU_1851	0	0	0	0	0	0	0	0	0	0	0	0	0	0	0	0	0	0	0	0	0	0	0	0	0	0	0	0	0	0	0	0	0	k__Bacteria
OTU_1852	0	0	0	0	0	0	0	0	0	0	0	0	0	0	0	0	0	0	0	0	0	0	0	0	0	0	0	0	0	0	0	0	0	k__Bacteria;p__Firmicutes;c__Clostridia;o__Oscillospirales;f__Oscillospiraceae;g__NK4A214_group;s__
OTU_1853	0	0	0	0	0	0	0	0	0	0	0	0	0	0	0	0	0	0	0	0	0	0	0	0	0	0	0	0	0	0	0	0	3.82E-05	k__Bacteria;p__Bacteroidota;c__Bacteroidia;o__Bacteroidales;f__Porphyromonadaceae;g__Porphyromonas;s__
OTU_1854	0	0	0	0	0	0	0	0	0	0	0	0	0	0	0	0	0	0	0	0	0	0	0	0	0	0	0	0	0	0	0	0	0	k__Bacteria;p__Bacteroidota;c__Bacteroidia;o__Cytophagales;f__Hymenobacteraceae;g__Hymenobacter
OTU_1855	0	0	0	0	0	0	0	0	0	0	0	0	0	0.000133534	0	0	0	0	0	3.82E-05	0	0	0	0	0	0	0	0	0	0	0	0	0	k__Bacteria;p__Proteobacteria;c__Gammaproteobacteria;o__Enterobacterales;f__Enterobacteriaceae
OTU_1856	0	0	0	0	0	0	0	0	0	0	0	0	0	0	0	0	0	0	0	0	0	0	0	0	0	0	0	0	0	0	0	0	0	k__Bacteria;p__Proteobacteria;c__Alphaproteobacteria;o__Rhizobiales
OTU_1857	0	0	0	0	0	0	0	0	0	0	0	0	0	0	1.91E-05	0	0	0	0	0	0	0	0	0	0	0	0	0	0	0	0	0	0	Unknown
OTU_1858	0	0	0	0	0	0	0	0	0	0	0	0	0	0	0	0	0	0	0	0	0	0	0	0	0	0	0	0	0	0	0	0	0	k__Bacteria;p__unidentified_Bacteria;c__Vicinamibacteria;o__Vicinamibacterales;f__;g__;s__
OTU_1859	0	0	0	0	0	0	0	0	0	0	0	0	0	0	0	0	0	0	0	0	0	0	0	0	0	0	0	0	0	0	0	0	0	k__Bacteria
OTU_1860	0	0	0	0	0	0	0	0	0	0	0	0	0	0	0	0	0	0	0	0	0	0	0	0	0	0	0	0	0	0	0	0	0	k__Bacteria;p__Latescibacterota;c__;o__;f__;g__;s__
OTU_1861	0	0	0	0	0	0	0	0	0	0	0	0	0	0	0	0	0	0	0	0	0	0	0	0	0	0	0	0	0	0	0	0	0	k__Bacteria
OTU_1862	0	0	0	0	0	0	0	0	0	0	0	0	0	0	0	0	0	0	0	0	0	0	0	0	0	0	0	0	0	0	0	0	0	k__Bacteria;p__unidentified_Bacteria;c__unidentified_Bacteria;o__Gemmatimonadales;f__Gemmatimonadaceae;g__;s__
OTU_1863	0	0	5.72E-05	0	0	0	0	0	0	0	0	0	0	0	0	0	0	0	0	0	0	0	0	0	0	0	0	0	0	0	0	0	0	k__Bacteria;p__unidentified_Bacteria;c__Acidimicrobiia;o__Microtrichales;f__Ilumatobacteraceae;g__;s__
OTU_1864	0	0	0	0	0	0	0	0	0	0	0	0	0	0	0	0	0	0	0	0	0	0	0	0	0	0	0	0	0	0	0	0	0	k__Bacteria
OTU_1865	0	0	0	0	0	0	0	0	0	0	0	0	0	0	0	0	0	0	0	0	0	0	0	0	0	0	0	0	0	0	0	0	0	k__Bacteria;p__Firmicutes;c__Bacilli;o__Erysipelotrichales;f__Erysipelotrichaceae;g__[Anaerorhabdus]_furcosa_group;s__
OTU_1866	0	0	0	0	0	0	0	0	0	0	0	0	0	0	0	0	0	0	0	0	0	0	0	0	0	0	0	0	0	0	0	0	0	k__Bacteria;p__Firmicutes;c__unidentified_Firmicutes;o__unidentified_Firmicutes;f__unidentified_Firmicutes;g__Gelria;s__
OTU_1867	0	0	0	0	0	0	0	0	0	0	0	0	0	0	0	0	0	0	0	0	0	0	0	0	0	0	0	0	0	0	0	0	0	Unknown
OTU_1868	0	0	0	0	0	0	0	0	0	0	0	0	0	0	0	0	0	0	0	0	0	0	0	0	0	0	0	0	0	0	0	0	0	k__Bacteria;p__Actinobacteria;c__unidentified_Actinobacteria;o__Streptosporangiales
OTU_1869	0	0	0	0	0	0	0	0	0	0	0	0	0	0	0	0	0	0	0	0	0	0	0	0	0	0	0	0	0	0	0	0	0	k__Bacteria;p__Actinobacteria;c__unidentified_Actinobacteria
OTU_1870	0	0	0	0	5.72E-05	0	0	0	0	0	0	0	0	0	0	0	1.91E-05	0	0	0	0	0	0	0	0	0	0	0	0	0	0	0	0	k__Bacteria;p__Proteobacteria;c__Alphaproteobacteria;o__Rhodobacterales;f__Rhodobacteraceae
OTU_1871	0	0	0	0	0	0	0	0	0	0	0	0	0	0	0	0	0	0	0	0	0	0	0	0	0	0	0	0	0	0	0	0	0	k__Bacteria
OTU_1872	0	0	0	0	0	0	0	0	0	0	0	0	0	0	0	0	0	0	0	0	0	0	0	0	0	0	0	0	0	0	0	0	0	k__Bacteria;p__Firmicutes;c__Bacilli;o__Paenibacillales;f__Paenibacillaceae;g__Paenibacillus
OTU_1873	0	0	0	0	0	0	0	0	0	0	0	0	0	0	0	0	0	0	0	0	0	0	0	0	0	0	0	0	0	0	0	0	0	k__Bacteria;p__Firmicutes;c__Clostridia
OTU_1874	0	0	0	0	0	0	0	0	0	0	0	0	0	0	0	0	0	0	0	0	0	0	0	0	0	0	0	0	0	0	0	0	0	k__Bacteria;p__Firmicutes;c__Clostridia;o__Monoglobales;f__Monoglobaceae;g__Monoglobus;s__
OTU_1875	0	0	0	0	0	0	0	0	0	0	0	0	0	0	0	0	0	0	0	0	0	0	0	0	0	0	0	0	0	0	0	0	0	k__Bacteria;p__Firmicutes;c__Bacilli;o__Erysipelotrichales;f__Erysipelatoclostridiaceae;g__Erysipelatoclostridium;s__
OTU_1876	0	0	0	0	0	0	0	0	0	0	0	0	0	0	0	0	0	0	0	0	0	0	0	0	0	0	0	0	0	0	0	0	0	Unknown
OTU_1877	0	0	0	0	0	0	0	0	0	0	0	0	0	0	0	0	0	0	0	0	0	0	0	0	0	0	1.91E-05	0	0	0	0	0	0	k__Bacteria
OTU_1878	0	0	0	0	0	0	0	0	0	0	0	0	0	0	0	0	0	0	0	0	0	0	0	0	0	0	0	0	0	0	0	0	0	k__Bacteria;p__unidentified_Bacteria;c__Clostridia;o__Oscillospirales;f__Ruminococcaceae;g__;s__
OTU_1879	0	0	0	0	0	0	0	0	0	0	0	0	0	0	0	0	0	0	0	0	0	0	0	0	0	0	0	0	0	0	0	3.82E-05	0	k__Bacteria;p__Firmicutes;c__Clostridia
OTU_1880	0	0	3.82E-05	0	0	0	0	0	0	0	0	0	0	0	0	0	0	0	0	0	0	0	0	0	0	0	0	0	0	0	0	0	0	k__Bacteria;p__unidentified_Bacteria;c__Thermoleophilia;o__Gaiellales;f__;g__;s__
OTU_1881	0	0	0	0	0	0	0	0	0	0	0	0	0	0	0	0	0	0	0	0	0	0	0	0	0	0	0	0	0	0	0	0	0	k__Bacteria;p__Proteobacteria;c__Gammaproteobacteria;o__Burkholderiales;f__Rhodocyclaceae
OTU_1882	0	0	0	0	0	0	0	0	0	0	0	0	0	0	0	0	0	0	0	0	0	0	0	0	0	0	0	0	0	0	0	0	0	k__Bacteria;p__Firmicutes;c__Bacilli;o__RF39;f__;g__;s__
OTU_1883	0	0	0	0	0	0	0	0	0	0	0	0	0	0	0	0	0	0	0	0	0	0	0	0	0	0	0	0	0	0	0	0	0	k__Bacteria;p__Proteobacteria;c__Gammaproteobacteria;o__Burkholderiales;f__Comamonadaceae
OTU_1884	0	0	0	0	0	0	0	0	0	0	0	0	0	0	0	0	0	0	0	0	0	0	0	0	0	0	0	0	0	0	0	0	0	k__Bacteria;p__Actinobacteriota;c__MB-A2-108;o__;f__;g__;s__
OTU_1885	0	0	0	0	0	0	0	0	0	0	0	0	0	0	0	0	0	0	0	0	0	0	0	0	0	0	0	1.91E-05	1.91E-05	0	0	0	0	k__Bacteria;p__Firmicutes;c__Bacilli;o__Bacillales;f__Sporolactobacillaceae;g__Pullulanibacillus
OTU_1886	0	0	5.72E-05	0	0	0	0	0	0	0	0	0	0	0	0	0	0	0	0	0	0	0	0	0	0	0	0	0	0	0	0	0	0	k__Bacteria;p__Proteobacteria;c__Alphaproteobacteria;o__Dongiales;f__Dongiaceae;g__Dongia
OTU_1887	0	0	0	0	0	0	0	0	0	0	0	0	0	0	0	0	0	0	0	0	0	0	0	0	0	0	0	0	0	0	0	0	0	k__Bacteria;p__Acidobacteriota;c__Acidobacteriae;o__Bryobacterales;f__Bryobacteraceae;g__Bryobacter;s__
OTU_1888	0	0	0	0	0	0	0	0	0	0	0	0	0	0	0	0	0	0	0	0	0	0	0	0	0	0	0	0	0	0	0	0	0	k__Bacteria;p__Firmicutes;c__Bacilli;o__Lactobacillales
OTU_1889	0	0	0	0	0	0	0	0	0	0	0	0	0	0	0	0	0	0	0	0	0	0	0	0	0	0	0	0	0	0	0	0	0	k__Bacteria;p__Desulfobacterota;c__Desulfovibrionia;o__Desulfovibrionales;f__Desulfovibrionaceae;g__Desulfovibrio;s__Desulfovibrio_africanus
OTU_1890	0	0	0	0	0	0	0	0	1.91E-05	0	0	0	0	0	0	0	0	0	0	0	0	0	0	0	0	0	0	0	0	0	0	0	0	k__Bacteria
OTU_1891	0	0	0	0	0	0	0	0	0	0	0	0	0	0	0	0	0	0	0	0	0	0	0	0	0	0	0	0	0	0	0	0	0	k__Bacteria;p__Acidobacteriota;c__Acidobacteriae;o__Acidobacteriales;f__Koribacteraceae;g__Candidatus_Koribacter;s__
OTU_1892	0	0	0	0	0	0	0	0	0	0	0	0	0	0	0	0	0	0	0	0	0	0	0	0	0	0	0	0	0	0	0	0	0	k__Bacteria;p__Actinobacteria;c__unidentified_Actinobacteria;o__Micrococcales;f__Intrasporangiaceae
OTU_1893	0	0	0	0	0	0	0	0	0	0	0	0	0	0	0	0	0	0	0	0	0	0	0	0	0	0	0	0	0	0	0	0	0	k__Bacteria;p__Chloroflexi;c__Anaerolineae;o__SBR1031;f__unidentified_SBR1031;g__unidentified_SBR1031;s__anaerobic_bacterium_MO-CFX2
OTU_1894	0	0	0	0	0	0	0	0	0	0	0	0	0	0	0	0	0	0	0	0	0	0	0	0	0	0	0	0	0	0	0	0	0	k__Bacteria;p__Proteobacteria;c__Gammaproteobacteria;o__Steroidobacterales;f__Steroidobacteraceae;g__Steroidobacter
OTU_1895	0	0	1.91E-05	0	0	0	0	0	0	0	0	0	0	0	0	0	0	0	3.82E-05	0	0	0	0	0	0	0	0	0	0	0	0	0	0	k__Bacteria;p__Acidobacteriota;c__Blastocatellia;o__11-24;f__;g__;s__
OTU_1896	0	0	0	0	0	0	0	0	0	0	0	0	0	0	0	0	0	0	0	0	0	0	0	0	0	0	0	0	0	0	0	0	0	k__Bacteria
OTU_1897	0	0	0	0	0	0	0	0	0	0	0	0	0	0	0	0	0	0	0	0	0	0	0	0	0	0	0	0	0	0	0	0	7.63E-05	k__Bacteria;p__Firmicutes;c__Negativicutes;o__Veillonellales-Selenomonadales;f__Selenomonadaceae;g__Selenomonas
OTU_1898	0	0	0	0	0	0	0	0	0	0	0	0	0	0	0	0	0	0	0	0	0	0	0	0	0	0	0	0	0	0	0	0	0	k__Bacteria;p__Firmicutes;c__Clostridia;o__Caldicoprobacterales;f__Caldicoprobacteraceae;g__Caldicoprobacter;s__
OTU_1899	0	0	0	0	0	0	0	0	0	0	0	0	0	0	0	0	0	0	0	0	0	0	0	0	0	0	0	0	0	0	0	0	0	k__Bacteria;p__Proteobacteria;c__Gammaproteobacteria;o__Enterobacterales;f__Enterobacteriaceae
OTU_1900	0	0	0	0	0	0	0	0	0	0	0	0	0	0	0	0	0	0	0	0	0	0	0	0	0	0	0	0	0	0	0	0	0	k__Bacteria;p__Firmicutes;c__Desulfitobacteriia;o__Desulfitobacteriales;f__Heliobacteriaceae;g__Heliobacterium
OTU_1901	0	0	0	0	0	0	0	0	0	0	0	0	0	0	3.82E-05	0	0	0	0	0	0	0	0	0	0	0	0	0	0	0	0	0	0	k__Bacteria;p__Acidobacteriota;c__Vicinamibacteria;o__Vicinamibacterales;f__Vicinamibacteraceae;g__;s__
OTU_1902	0	0	0	0	0	0	0	0	0	0	0	0	0	0	0	0	0	0	0	0	0	0	0	0	0	0	0	0	0	0	0	0	0	k__Bacteria
OTU_1903	0	0	3.82E-05	0	0	0	0	0	1.91E-05	0	0	0	0	0	0	0	0	0	0	0	1.91E-05	0	0	0	0	0	0	0	0	0	0	0	0	k__Bacteria;p__Proteobacteria;c__Gammaproteobacteria;o__Xanthomonadales;f__Rhodanobacteraceae;g__Rhodanobacter
OTU_1904	0	0	0	0	0	0	0	0	0	0	0	0	0	0	0	0	0	0	0	0	0	0	0	0	0	0	0	0	0	0	0	0	0	k__Bacteria;p__Actinobacteriota;c__Rubrobacteria;o__Rubrobacterales;f__Rubrobacteriaceae;g__Rubrobacter;s__
OTU_1905	0	0	0	0	0	0	0	0	0	0	0	0	0	0	0	0	0	0	0	0	0	0	0	0	0	0	0	0	0	0	0	0	0	k__Bacteria;p__Firmicutes;c__Bacilli;o__Lactobacillales;f__Streptococcaceae;g__Lactococcus;s__bacterium
OTU_1906	0	0	0	0	0	0	0	0	0	0	0	0	0	0	0	0	0	0	0	0	0	0	0	0	0	0	0	0	0	0	0	0	0	k__Bacteria;p__Proteobacteria;c__Gammaproteobacteria;o__Xanthomonadales;f__Rhodanobacteraceae;g__Rhodanobacter;s__
OTU_1907	0	0	0	0	0	0	0	0	0	0	0	0	0	0	0	0	0	0	0	0	0	0	0	0	0	0	0	0	0	0	0	0	0	k__Bacteria;p__Chloroflexi;c__Anaerolineae;o__SBR1031;f__A4b;g__;s__
OTU_1908	0	0	0	0	0	0	0	0	0	0	0	0	0	0	0	0	0	0	0	0	0	0	0	0	0	0	0	0	0	0	0	0	0	k__Bacteria;p__Kapabacteria;c__unidentified_Kapabacteria;o__Kapabacteriales;f__;g__;s__
OTU_1909	0	0	0	0	0	0	0	0	0	0	0	0	0	0	0	0	0	0	0	0	0	0	0	0	0	0	0	0	0	0	0	0	0	k__Bacteria;p__Bacteroidota;c__Bacteroidia;o__Chitinophagales;f__Chitinophagaceae;g__Sediminibacterium;s__
OTU_1910	0	0	0	0	0	0	0	0	0	0	0	0	0	0	0	0	0	0	0	0	0	0	0	0	0	0	0	0	0	0	0	0	0	k__Bacteria;p__Proteobacteria;c__Gammaproteobacteria;o__Burkholderiales;f__Methylophilaceae;g__Methylobacillus;s__
OTU_1911	0	0	0	0	0	0	0	0	0	0	0	0	0	0	0	0	0	0	0	0	0	0	0	0	0	0	0	0	0	0	0	0	0	k__Bacteria;p__NB1-j;c__;o__;f__;g__;s__
OTU_1912	0	0	0	0	0	0	0	0	0	0	0	0	0	0	0	0	0	0	0	0	0	0	0	0	0	0	0	0	0	0	0	0	0	k__Bacteria
OTU_1913	0	0	0	0	0	0	0	0	0	0	0	0	0	0	0	0	0	0	0	0	0	0	0	0	0	0	0	0	0	0	0	0	0	k__Bacteria
OTU_1914	0	0	0	0	0	0	0	0	0	0	0	0	0	0	0	0	0	0	0	0	0	0	0	0	0	0	0	0	0	0	0	0	0	k__Bacteria
OTU_1915	0	0	0	1.91E-05	0	0	0	0	0	0	0	0	0	0	0	1.91E-05	0	0	0	0	1.91E-05	0.00020984	0	1.91E-05	0	0	1.91E-05	0	0	0	0	0	0	k__Bacteria;p__Acidobacteriota;c__Acidobacteriae;o__Acidobacteriales;f__Acidobacteriaceae_(Subgroup_1)
OTU_1916	0	0	0	0	9.54E-05	0	0	0	0	0	0	0	0	0	0	0	0.000152611	0	0	0	0	0	0	0	0	0	0	0	0	0	0	0	0	k__Bacteria;p__Actinobacteria;c__unidentified_Actinobacteria;o__Pseudonocardiales;f__Pseudonocardiaceae;g__Pseudonocardia
OTU_1917	0	0	5.72E-05	0	0	0	0	0	1.91E-05	0	0	0	0	0	0	0	0	0	0	0	0	0	0	0	0	0	0	0	0	0	0	0	0	k__Bacteria;p__unidentified_Bacteria;c__Thermoleophilia;o__Gaiellales;f__;g__;s__
OTU_1918	1.91E-05	0	0	0	0	3.82E-05	0	0	0	0	0	0	0	1.91E-05	0	0	0	0	0	0	0	0	0	0	0	0	0	0	0	0	0	0	0	k__Bacteria;p__Bacteroidota;c__Bacteroidia;o__Chitinophagales;f__Chitinophagaceae;g__Chitinophaga
OTU_1919	0	0	0	0	0	0	0	0	0	0	0	0	0	0	0	0	0	0	0	0	0	0	0	0	0	0	0	0	0	0	0	0	0	k__Bacteria;p__unidentified_Bacteria;c__Gammaproteobacteria;o__unidentified_Gammaproteobacteria;f__unidentified_Gammaproteobacteria;g__;s__
OTU_1920	0	0	0	0	0	0	0	0	0	0	0	0	0	0	3.82E-05	0	0	0	0	0	0	0	0	0	0	0	0	0	0	0	0	0	0	Unknown
OTU_1921	0	0	0	0	0	0	0	0	0	0	0	0	0	0	5.72E-05	0	0	0	0	0	0	0	0	0	0	0	0	0	0	0	0	0	0	Unknown
OTU_1922	0	0	0	0	0	0	0	0	0	0	0	0	0	7.63E-05	0	0	0	0	0	0	0	0	0	0	0	0	0	0	0	0	0	0	0	k__Bacteria;p__Bacteroidota;c__Bacteroidia;o__Cytophagales;f__Microscillaceae;g__Hassallia;s__
OTU_1923	0	0	0	0	0	0	0	0	0	0	0	0	0	0	0	0	0	0	0	0	0	0	0	0	0	0	0	0	0	0	0	0	0	k__Bacteria;p__Myxococcota;c__Polyangia;o__Polyangiales;f__BIrii41;g__;s__
OTU_1924	0	0	0	0	0	0	0	0	0	0	0	0	0	0	0	0	0	0	0	0	0	0	0	0	0	0	0	0	0	0	0	0	0	Unknown
OTU_1925	0	0	1.91E-05	0	0	0	0	0	5.72E-05	0	0	0	0	0	0	0	0	0	0	0	3.82E-05	0	0	0	0	0	3.82E-05	0	0	0	0	0	0	k__Bacteria;p__unidentified_Bacteria;c__Thermoleophilia;o__Gaiellales;f__;g__;s__
OTU_1926	0	0	0	0	0	0	0	0	0	0	0	0	0	0	0	0	0	0	0	0	0	0	0	0	0	0	0	0	0	0	0	0	0	k__Bacteria;p__Firmicutes;c__Bacilli;o__Paenibacillales;f__Paenibacillaceae
OTU_1927	0	0	0	0	0	0	0	0	0	0	0	0	0	0	0	0	0	0	0	0	0	0	0	0	0	0	0	0	0	0	0	0	0	Unknown
OTU_1928	0	0	0	0	0	0	0	0	0	0	0	0	0	0	0	0	0	0	0	0	0	0	0	0	0	0	0	0	0	0	0	3.82E-05	0	k__Bacteria;p__Bacteroidota;c__Bacteroidia;o__Chitinophagales;f__Chitinophagaceae;g__Pseudoflavitalea
OTU_1929	0	0	0	0	0	0	0	0	0	0	0	0	0	0	0	0	0	0	0	0	0	0	0	0	1.91E-05	0	0	0	0	0	0	0	0	k__Bacteria
OTU_1930	0	0	0	0	0	0	0	0	0	0	0	0	0	0	0	0	0	0	0	0	3.82E-05	0	0	0	0	0	0	0	0	0	0	0	0	k__Bacteria;p__unidentified_Bacteria;c__Vicinamibacteria;o__Vicinamibacterales;f__;g__;s__
OTU_1931	0	0	0	0	0	0	0	0	0	0	0	0	0	0	0	0	0	0	0	0	0	0	0	0	0	0	0	0	0	0	0	0	0	k__Bacteria;p__Firmicutes;c__Moorellia;o__Desulfitibacterales;f__Desulfitibacteraceae;g__Desulfitibacter;s__
OTU_1932	0	0	0	0	0	0	0	0	0	0	0	0	0	0	0	0	0	0	0	0	5.72E-05	0	0	0	0	0	0	0	0	0	0	0	0	k__Bacteria;p__unidentified_Bacteria;c__Thermoleophilia;o__Gaiellales;f__;g__;s__
OTU_1933	0	0	0	0	0	0	0	0	0	0	0	0	0	0	0	0	0	0	0	0	0	0	0	0	0	0	0	0	0	0	0	0	0	k__Bacteria;p__Firmicutes;c__Bacilli;o__Bacillales;f__Bacillaceae;g__Bacillus;s__Bacillus_coagulans
OTU_1934	0	0	0	0	0	0	0	0	0	0	0	0	0	0	0	0	0	0	0	0	0	0	0	0	0	0	0	0	0	0	0	0	0	k__Bacteria
OTU_1935	0	0	0	0	0	0	0	0	0	0	0	0	0	0	0	0	0	0	1.91E-05	0	0	0	0	0	0	0	0	0	0	0	0	0	0	k__Bacteria
OTU_1936	0	0	0	0	0	0	0	0	0	0	0	0	0	0	0	0	0	0	0	0	0	0	0	0	0	0	0	5.72E-05	0	0	0	0	0	k__Bacteria
OTU_1937	0	0	0	0	0	0	0	0	0	0	0	0	0	0	0	0	0	0	0	0	0	0	0	0	0	0	0	0	0	0	0	0	0	k__Bacteria;p__Fusobacteriota;c__Fusobacteriia;o__Fusobacteriales;f__Fusobacteriaceae;g__Cetobacterium;s__
OTU_1938	5.72E-05	0	0	0	0	0	0	0	0	3.82E-05	0	0	0	0	0	0	0	0	0	0	0	0	0	0	0	0	0	0	0	0	0	0	0	k__Bacteria;p__Cyanobacteria;c__Cyanobacteriia;o__Chloroplast;f__unidentified_Chloroplast;g__unidentified_Chloroplast;s__Prototheca_wickerhamii
OTU_1939	0	0	0	0	0	0	0	0	0	0	0	0	0	0	0	0	0	0	0	0	1.91E-05	0	0	0	0	0	0	0	0	0	0	0	0	k__Bacteria;p__Actinobacteria;c__unidentified_Actinobacteria;o__Propionibacteriales;f__Nocardioidaceae;g__Nocardioides;s__Kribbella_sp_enrichment_culture_clone_VanCtr42
OTU_1940	0	0	0	0	0	0	0	0	0	0	0	0	0	0	0	0	0	0	0	0	0	0	0	0	0	0	0	0	0	0	0	0	0	k__Bacteria;p__Firmicutes;c__Bacilli;o__Paenibacillales;f__Paenibacillaceae
OTU_1941	0	0	0	0	0	0	0	0	0	0	0	0	0	0	0	0	0	0	0	0	0	0	0	0	0	0	0	0	0	0	0	0	0	k__Bacteria;p__Bacteroidota;c__Bacteroidia;o__Chitinophagales;f__Chitinophagaceae;g__Sediminibacterium;s__
OTU_1942	0	0	0	0	0	0	0	0	0	0	0	0	0	0	0	0	0	0	0	0	0	0	0	0	0	0	0	0	0	0	0	0	0	Unknown
OTU_1943	0	0	0	0	0	0	0	0	0	0	0	0	0	0	0	0	0	0	0	0	0	0	0	0	0	0	0	0	0	0	0	0	0	Unknown
OTU_1944	0	0	0	0	0	0	0	0	0	0	0	0	0	0	0	0	0	0	0	0	0	0	0	0	0	0	0	0	0	0	0	0	0	k__Bacteria
OTU_1945	0	0	0	0	0	0	0	0	0	0	0	0	0	0	0	0	0	0	0	0	0	0	0	0	0	0	0	0	0	0	0	1.91E-05	1.91E-05	k__Bacteria;p__Firmicutes;c__Clostridia;o__Clostridia_UCG-014;f__;g__;s__
OTU_1946	0	0	0	0	0	0	0	1.91E-05	0	0	1.91E-05	0	0	0	0	0	0	0	0	0	0	0	0	0	0	0	0	0	0	0	0	1.91E-05	7.63E-05	k__Bacteria;p__Firmicutes;c__Clostridia;o__Clostridia_UCG-014;f__;g__;s__
OTU_1947	0	0	0	0	0	0	0	0	0	0	0	0	0	0	0	0	0	0	0	0	0	0	0	0	0	0	0	0	0	0	0	0	0	k__Bacteria;p__Proteobacteria;c__Gammaproteobacteria;o__unidentified_Gammaproteobacteria;f__unidentified_Gammaproteobacteria;g__Acidibacter;s__
OTU_1948	0	0	0	0	0	0	0	0	0	0	0	0	0	0	0	0	0	0	0	0	0	0	0	0	0	0	0	0	0	0	0	0	0	k__Bacteria
OTU_1949	0	0	0	0	0	0	0	0	0	0	0	0	0	0	0	0	0	0	0	0	0	0	0	0	0	1.91E-05	0	0	0	0	0	0	0	k__Bacteria;p__Firmicutes;c__Bacilli;o__Bacillales;f__Bacillaceae;g__Bacillus
OTU_1950	0	0	0	0	0	0	0	0	0	0	0	0	0	0	0	0	0	0	0	0	0	0	0	0	0	0	0	0	0	0	0	0	0	k__Bacteria;p__Myxococcota;c__Polyangia;o__Polyangiales;f__Polyangiaceae;g__Sorangium;s__
OTU_1951	0	0	0	0	0	0	0	0	0	0	0	0	0	0	0	0	0	0	0	0	0	0	0	0	0	0	3.82E-05	0	0	0	0	0	0	k__Bacteria;p__Bdellovibrionota;c__Oligoflexia;o__0319-6G20;f__;g__;s__
OTU_1952	0	0	0	0	0	0	0	0	0	0	0	0	0	0	0	0	0	0	0	0	0	0	0	0	0	0	0	0	0	0	0	0	0	k__Bacteria;p__Bdellovibrionota;c__Bdellovibrionia;o__Bacteriovoracales;f__Bacteriovoracaceae;g__Peredibacter
OTU_1953	0	0	0	0	0	0	0	0	0	0	0	0	0	0	0	0	0	0	0	0	0	0	0	0	0	0	0	0	0	0	0	0	0	Unknown
OTU_1954	0	0	0	0	0	0	0	0	0	0	0	0	0	0	0	0	0	0	0	0	0	0	0	0	0	0	0	0	0	0	0	0	0	Unknown
OTU_1955	0	0	0	0	0	0	0	0	0	0	0	0	0	0	0	0	0	0	0	0	0	0	0	0	0	0	0	0	0	0	0	0	0	k__Bacteria
OTU_1956	0	0	0	0	0	0	0	0	0	0	0	0	0	0	0	0	0	0	0	0	0	0	0	0	0	0	0	0	0	0	0	0	0	k__Bacteria
OTU_1957	0	0	0	0	0	0	0	0	0	0	0	0	0	0	0	0	0	0	0	0	0	0	0	0	0	0	0	0	3.82E-05	0	0	0	0	Unknown
OTU_1958	1.91E-05	0	0	1.91E-05	0	0	0.000171687	0	1.91E-05	0	0.000133534	0	0	0	0	0	0	0	3.82E-05	5.72E-05	0	0	0	0	0	0	0	0	0	0	0	0	0	k__Bacteria;p__Bacteroidota;c__Bacteroidia;o__Cytophagales;f__Hymenobacteraceae;g__Hymenobacter
OTU_1959	0	0	0	0	0	0	0	0	0	0	0	0	0	0	0	0	0	0	0	0	0	0	0	0	0	0	0	0	0	0	0	0	7.63E-05	k__Bacteria;p__Firmicutes;c__Clostridia;o__Oscillospirales;f__UCG-010;g__;s__
OTU_1960	0	0	0	0	0	0	0	0	0	0	0	0	0	0	0	0	0	0	0	0	3.82E-05	0	0	0	0	0	0	0	0	0	0	0	0	k__Bacteria;p__Myxococcota;c__Polyangia;o__Polyangiales;f__Polyangiaceae;g__Minicystis;s__
OTU_1961	0	0	0	0	0	0	0	0	0	0	0	0	0	0	0	0	0	0	0	0	0	0	0	0	0	0	0	0	0	0	0	0	0	Unknown
OTU_1962	0	0	0	0	0	0	0	0	0	0	0	0	0	0	0	0	0	0	0	0	0	0	0	0	0	0	0	0	0	0	0	0	0	k__Bacteria;p__Verrucomicrobiota;c__Verrucomicrobiae;o__Pedosphaerales;f__Pedosphaeraceae;g__ADurb.Bin063-1;s__
OTU_1963	0	0	9.54E-05	0	0	0	0	0	0	0	0	0	0	0	0	1.91E-05	0	0	1.91E-05	0	0	0	0	0	0	0	0	9.54E-05	0	0	0	0	0	k__Bacteria;p__Actinobacteria;c__unidentified_Actinobacteria;o__Corynebacteriales;f__Nocardiaceae;g__Rhodococcus;s__Rhodococcus_globerulus
OTU_1964	0	0	0	0	0	0	0	0	0	0	0	0	0	0	0	0	0	0	0	0	0	0	0	0	0	0	0	0	0	0	0	0	0	k__Bacteria;p__Cyanobacteria;c__Cyanobacteriia;o__Chloroplast;f__unidentified_Chloroplast;g__unidentified_Chloroplast
OTU_1965	0	0	0	0	0	0	0	0	0	0	0	0	0	0	0	0	0	0	0	0	0	0	0	0	0	0	0	0	0	0	0	0	0	k__Bacteria;p__Proteobacteria;c__Alphaproteobacteria;o__Caulobacterales;f__Hyphomonadaceae;g__SWB02;s__
OTU_1966	0	0	0	0	0	0	0	0	0	0	0	0	0	0	0	0	0	0	0	0	0	0	0	0	0	0	0	0	0	0	0	0	0	k__Bacteria;p__Proteobacteria;c__Gammaproteobacteria;o__Burkholderiales;f__Alcaligenaceae;g__Verticiella;s__
OTU_1967	0	0	0	0	0	0	0	0	0	0	0	0	0	0	0	0	0	0	0	0	0	0	0	0	0	0	0	0	0	0	0	0	0	Unknown
OTU_1968	0	0	0	0	0	0	0	0	0	0	0	0	0	0	0	0	0	0	0	0	3.82E-05	0	0	0	0	0	0	0	0	0	0	0	0	k__Bacteria;p__unidentified_Bacteria;c__Acidimicrobiia;o__Microtrichales;f__;g__;s__
OTU_1969	0	0	1.91E-05	0	0	0	0	0	0	0	0	0	0	0	0	0	0	0	0	0	1.91E-05	0	0	0	0	0	0	0	0	0	0	0	0	k__Bacteria;p__Chloroflexi;c__KD4-96;o__;f__;g__;s__
OTU_1970	0	0	1.91E-05	0	0	0	0	0	0	0	0	0	0	0	0	0	0	0	0	0	0	0	0	0	0	0	0	0	0	0	0	0	0	k__Bacteria;p__Proteobacteria;c__Alphaproteobacteria
OTU_1971	0	0	0	0	0	0	0	0	0	0	0	0	0	0	0	0	0	0	0	0	0	0	0	0	0	0	0	0	0	0	0	0	3.82E-05	k__Bacteria;p__Firmicutes;c__Clostridia;o__Lachnospirales;f__Lachnospiraceae
OTU_1972	0	0	0	0	0	0	0	0	0	0	0	0	0	0	0	0	0	0	0	0	0	0	0	0	0	0	0	0	0	0	0	0	0	k__Bacteria;p__unidentified_Bacteria;c__Saccharimonadia;o__Saccharimonadales;f__Saccharimonadaceae;g__TM7a;s__
OTU_1973	0	0	0	0	0	0	0	0	0	0	0	0	0	0	0	0	0	0	0	0	0	0	0	0	0	0	0	0	0	0	0	1.91E-05	0	k__Bacteria;p__Actinobacteria;c__unidentified_Actinobacteria;o__Streptosporangiales;f__Thermomonosporaceae;g__Thermobispora;s__Thermobispora_bispora
OTU_1974	5.72E-05	0	0.000171687	0	0	3.82E-05	0	7.63E-05	1.91E-05	5.72E-05	1.91E-05	0	3.82E-05	0	7.63E-05	0	3.82E-05	0	0	0	0.000133534	0	0	0	0	0	0	1.91E-05	0	0	1.91E-05	0	5.72E-05	k__Bacteria;p__Proteobacteria;c__Alphaproteobacteria;o__Rhizobiales;f__Rhizobiaceae
OTU_1975	0	0	0	0	0	0	0	0	0	0	0	0	0	0	0	0	0	0	0	0	0	0	0	0	0	0	0	0	0	0	0	0	0	k__Bacteria
OTU_1976	0	0	3.82E-05	0	0	0	0	0	0	0	0	0	0	0	0	0	0	0	0	0	0	0	0	0	0	0	0	0	0	0	0	0	0	k__Bacteria;p__Cyanobacteria;c__Cyanobacteriia;o__Chloroplast;f__unidentified_Chloroplast;g__unidentified_Chloroplast;s__Solanum_torvum
OTU_1977	0	0	0	0	0	0	0	0	0	0	0	0	0	0	0	0	0	0	0	0	0	0	0	0	0	0	0	0	0	0	0	0	0	k__Bacteria;p__Firmicutes;c__Clostridia;o__Clostridia_UCG-014;f__;g__;s__
OTU_1978	0	0	0	0	0	0	0	0	1.91E-05	0	0	0	0	0	0	0	0	0	0	0	0	0	0	0	0	0	0	0	0	0	0	0	0	k__Bacteria;p__Gemmatimonadetes;c__unidentified_Gemmatimonadetes;o__Gemmatimonadales;f__Gemmatimonadaceae;g__Gemmatimonas;s__
OTU_1979	0	0	0	0	0	0	0	0	0	0	0	0	0	0	0	0	0	0	0	0	0	0	0	0	0	0	0	0	0	0	0	0	0	k__Bacteria;p__Firmicutes;c__Bacilli;o__Bacillales;f__Bacillaceae;g__Gracilibacillus
OTU_1980	0	0	0	0	0	0	0	0	0	0	0	0	0	0	0	0	0	0	0	0	0	0	0	0	0	0	0	0	0	0	5.72E-05	0	0	k__Bacteria;p__Bacteroidota;c__Bacteroidia;o__Sphingobacteriales;f__Sphingobacteriaceae;g__Sphingobacterium
OTU_1981	0	0	0	0	0	0	0	0	0	0	0	0	0	0	0	0	0	0	0	0	0	0	0	0	0	0	0	0	0	0	0	0	0	k__Bacteria;p__Firmicutes;c__Dethiobacteria;o__Dethiobacterales;f__Dethiobacteraceae;g__Dethiobacter;s__
OTU_1982	0	0	3.82E-05	0	0	0	0	0	0	0	0	0	0	0	7.63E-05	0	0	0	0	0	0	0	0	0	0	0	0	0	0	0	0	0	0	k__Bacteria;p__Firmicutes;c__Bacilli;o__Bacillales;f__Planococcaceae;g__Paenisporosarcina;s__
OTU_1983	0	0	0	0	0	0	0	0	0	0	0	0	0	0	0	0	0	0	0	0	0	0	0	0	0	3.82E-05	0	0	0	0	0	0	0	k__Bacteria
OTU_1984	0	0	0	0	0	0	0	0	0	0	0	0	0	0	1.91E-05	0	0	0	0	0	0	0	0	1.91E-05	0	0	0	0	0	0	0	0	0	k__Bacteria
OTU_1985	0	0	0	0	0	0	0	0	0	0	0	0	0	0	0	0	0	0	0	0	0	0	0	0	0	0	0	0	0	0	0	0	0	k__Bacteria;p__Chloroflexi;c__Chloroflexia;o__Thermomicrobiales;f__JG30-KF-CM45;g__;s__
OTU_1986	0	0	0	0	0	0	0	0	0	0	0	0	0	0	0	0	0	0	0	0	0	0	0	0	0	0	0	0	0	0	0	0	0	Unknown
OTU_1987	0	0	0	0	0	0	0	0	0	0	0	0	0	0	0	0	0	0	0	0	0	0	0	0	0	0	0	0	0	0	0	0	0	k__Bacteria;p__Proteobacteria;c__Gammaproteobacteria;o__Steroidobacterales;f__Steroidobacteraceae;g__Steroidobacter;s__
OTU_1988	0	0	0	0	0	0	0	0	0	0	0	0	0	0	0	0	0	0	0	0	0	0	0	0	0	0	0	0	0	0	0	0	0	k__Bacteria;p__unidentified_Bacteria;c__Bacteroidia;o__Chitinophagales;f__Saprospiraceae
OTU_1989	0	0	0	0	0	0	0	0	0	0	0	0	0	0	0	0	0	0	0	0	0	0	0	0	0	0	0	0	0	0	0	0	0	k__Bacteria
OTU_1990	0	0	0	0	0	0	0	0	0	0	0	0	0	0	0	0	0	0	0	0	0	0	0	0	0	0	0	0	0	0	0	0	0	k__Bacteria;p__Proteobacteria;c__Alphaproteobacteria
OTU_1991	0	0	0	0	0	0	0	0	0	0	0	0	0	0	0	0	0	0	0	0	0	0	0	0	0	0	0	0	0	0	0	0	0	k__Bacteria
OTU_1992	0	0	0	0	0	0	0	0	0	0	0	0	0	3.82E-05	0	0	0	0	0	0	0	0	0	0	0	0	0	0	0	0	0	0	0	k__Bacteria;p__Proteobacteria;c__Gammaproteobacteria;o__R7C24;f__;g__;s__
OTU_1993	0	0	0	0	0	0	0	0	0	0	0	0	0	0	0	0	0	0	0	0	1.91E-05	0	0	0	0	0	0	0	0	0	0	0	0	k__Bacteria;p__Myxococcota;c__Polyangia;o__Polyangiales;f__Polyangiaceae;g__Minicystis;s__
OTU_1994	0	0	0	0	0	0	0	0	0	0	0	0	0	0	0	0	0	0	0	0	0	0	0	0	0	0	0	0	0	0	0	0	0	k__Bacteria;p__Firmicutes;c__Clostridia;o__Christensenellales;f__Christensenellaceae;g__Christensenellaceae_R-7_group
OTU_1995	0	0	0	0	0	0	0	0	0	0	0	0	0	0	0	0	0	0	0	0	0	0	0	0	0	0	0	0	0	0	0	0	0	Unknown
OTU_1996	0	0	0	0	0	0	0	0	0	0	0	0	0	0	0	0	0	0	0	0	0	0	0	0	0	0	0	0	0	0	0	0	0	k__Bacteria;p__unidentified_Bacteria;c__Anaerolineae;o__Caldilineales;f__Caldilineaceae;g__;s__
OTU_1997	0	0	0	0	0	0	0	0	0	0	0	0	0	0	0	0	0	0	0	0	0	0	0	0	0	0	0	0	0	0	0	0	7.63E-05	k__Bacteria
OTU_1998	0	0	0	0	0	0	0	0	0	0	0	0	0	0	0	0	0	0	0	0	0	0	0	0	0	0	0	0	0	0	0	0	0	k__Bacteria;p__Actinobacteriota;c__Thermoleophilia;o__Solirubrobacterales;f__Solirubrobacteraceae
OTU_1999	0	0	0	0	0	0	0	0	0	0	0	0	0	0	0	0	0	0	0	0	0	0	0	0	0	0	0	0	0	0	0	0	0	k__Bacteria;p__Proteobacteria;c__Gammaproteobacteria;o__Burkholderiales;f__Nitrosomonadaceae;g__mle1-7;s__
[truncated: 522 more rows]
