# Supplementary material for: Effects of Different Types and Ratios of Dry Tea Residues on Nutrient Content, In Vitro Rumen Fermentation, and the Bacterial Community of Ensiled Sweet Sorghum
Source: Microorganisms. 2024 Oct 29;12(11):2178. doi: 10.3390/microorganisms12112178 (PMC11596653; doi:10.3390/microorganisms12112178)
Supplement: Supplementary file 1 [file microorganisms-12-02178-s001.zip › otu_table_group.relative.xls]

#OTU_num	ACK	AG1	AG2	AB1	AB2	AZ1	AZ2	AW1	AW2	AD1	AD2	TCK	TG1	TG2	TB1	TB2	TZ1	TZ2	TW1	TW2	TD1	TD2	Taxonomy
OTU_1	0.032194	0.057299	0.022739	0.018485	0.042235	0.023356	0.109517	0.274591	0.009684	0.047029	0.024659	0.254567	0.385132	0.053903	0.109524	0.195405	0.718859	0.458347	0.547122	0.604777	0.390836	0.573244	k__Bacteria;p__Firmicutes;c__Bacilli;o__Lactobacillales;f__Lactobacillaceae;g__Lactiplantibacillus;s__Lactobacillus_plantarum
OTU_2	0.001647	0.001202	0.261772	0.023527	0.013175	0.111126	0.056390	0.032697	0.517801	0.011980	0.015204	0.006855	0.057967	0.262134	0.181155	0.028188	0.028316	0.094873	0.025454	0.150569	0.000699	0.000019	k__Bacteria;p__Cyanobacteria;c__Cyanobacteriia;o__Chloroplast;f__unidentified_Chloroplast;g__unidentified_Chloroplast
OTU_3	0.118095	0.358094	0.072636	0.218735	0.259006	0.046483	0.135525	0.199068	0.109314	0.164056	0.140917	0.008654	0.004922	0.000331	0.001933	0.001889	0.002181	0.000159	0.001119	0.008813	0.000070	0.000000	k__Bacteria;p__Cyanobacteria;c__Cyanobacteriia;o__Chloroplast;f__unidentified_Chloroplast;g__unidentified_Chloroplast
OTU_4	0.052835	0.058660	0.124607	0.028945	0.008406	0.019674	0.035673	0.025435	0.018612	0.022548	0.010346	0.036410	0.069959	0.122775	0.103203	0.035603	0.020622	0.047653	0.042534	0.017353	0.058310	0.095363	k__Bacteria;p__Firmicutes;c__Bacilli;o__Lactobacillales;f__Streptococcaceae;g__Lactococcus;s__Lactococcus_lactis
OTU_5	0.225565	0.050069	0.191882	0.272397	0.045840	0.220287	0.265307	0.104278	0.072859	0.065400	0.204257	0.017092	0.010060	0.001488	0.004884	0.003268	0.013074	0.001634	0.005138	0.003580	0.000852	0.000388	k__Bacteria;p__Proteobacteria;c__Gammaproteobacteria;o__Enterobacterales;f__Enterobacteriaceae;g__Kosakonia;s__Kosakonia_cowanii
OTU_6	0.240037	0.063702	0.044836	0.123468	0.021499	0.147269	0.037625	0.036404	0.051004	0.022275	0.087179	0.085405	0.202756	0.048931	0.085920	0.102592	0.027718	0.035666	0.030389	0.042260	0.055328	0.045154	k__Bacteria;p__Firmicutes;c__Bacilli;o__Lactobacillales;f__Enterococcaceae;g__Enterococcus;s__Enterococcus_casseliflavus
OTU_7	0.000045	0.000038	0.000655	0.000057	0.000006	0.001005	0.015325	0.004572	0.002575	0.210558	0.370341	0.015191	0.005380	0.000388	0.001380	0.002563	0.008680	0.000432	0.000833	0.001800	0.039329	0.025193	k__Bacteria;p__Firmicutes;c__Bacilli;o__Bacillales;f__Bacillaceae;g__Bacillus;s__Bacillus_coagulans
OTU_8	0.000203	0.003904	0.000127	0.000750	0.304655	0.000998	0.000153	0.000273	0.000273	0.000210	0.000343	0.000102	0.000089	0.000013	0.000045	0.000019	0.000146	0.000025	0.000070	0.000057	0.000127	0.000025	k__Bacteria;p__Firmicutes;c__Bacilli;o__Lactobacillales;f__Lactobacillaceae;g__Weissella;s__Weissella_paramesenteroides
OTU_9	0.003993	0.006518	0.004820	0.001755	0.002429	0.003211	0.186344	0.006111	0.010683	0.007077	0.006899	0.004286	0.001278	0.000051	0.002658	0.000382	0.001564	0.000172	0.002906	0.000935	0.046686	0.002741	k__Bacteria;p__Firmicutes;c__Bacilli;o__Lactobacillales;f__Lactobacillaceae;g__Pediococcus;s__Pediococcus_pentosaceus
OTU_10	0.014644	0.020157	0.015248	0.019757	0.013741	0.016113	0.005602	0.010301	0.039208	0.003828	0.004152	0.026465	0.025683	0.073323	0.043717	0.016876	0.010975	0.032665	0.022510	0.008832	0.001863	0.005360	k__Bacteria;p__Proteobacteria;c__Alphaproteobacteria;o__Rickettsiales;f__Mitochondria;g__unidentified_Mitochondria;s__Oryza_meyeriana
OTU_11	0.000000	0.000000	0.001284	0.000000	0.000000	0.000025	0.003338	0.002626	0.000108	0.070010	0.002868	0.001672	0.000280	0.000083	0.001393	0.001660	0.000356	0.000045	0.001526	0.001234	0.039030	0.026751	k__Bacteria;p__Firmicutes;c__Clostridia;o__Clostridiales;f__Clostridiaceae;g__Clostridium_sensu_stricto_12;s__Clostridium_tyrobutyricum
OTU_12	0.000719	0.001431	0.004114	0.001590	0.002842	0.015732	0.004623	0.004133	0.002315	0.004095	0.002168	0.022338	0.003815	0.002594	0.019941	0.016991	0.001793	0.001984	0.004610	0.006607	0.019451	0.001520	k__Bacteria;p__Firmicutes;c__Bacilli;o__Lactobacillales;f__Lactobacillaceae;g__Leuconostoc;s__Leuconostoc_pseudomesenteroides
OTU_13	0.001634	0.000947	0.000000	0.001889	0.070398	0.000000	0.000032	0.000038	0.000000	0.000858	0.000191	0.000064	0.000006	0.000000	0.000000	0.000013	0.000006	0.000000	0.000000	0.000032	0.000000	0.000000	k__Bacteria;p__Proteobacteria;c__Gammaproteobacteria;o__Enterobacterales;f__Morganellaceae;g__Proteus;s__Proteus_vulgaris
OTU_14	0.073279	0.001819	0.000025	0.007185	0.006867	0.000025	0.000032	0.000941	0.000006	0.007052	0.000032	0.000051	0.000070	0.000019	0.000032	0.000210	0.000032	0.000019	0.000013	0.001920	0.000000	0.000070	k__Bacteria;p__Proteobacteria;c__Gammaproteobacteria;o__Pseudomonadales;f__Pseudomonadaceae;g__Pseudomonas
OTU_15	0.003275	0.002645	0.001526	0.005462	0.008953	0.002359	0.002798	0.001272	0.007497	0.001367	0.001717	0.010963	0.001329	0.001475	0.003707	0.003936	0.001348	0.007770	0.000986	0.000331	0.000986	0.000235	k__Bacteria;p__Proteobacteria;c__Alphaproteobacteria;o__Rhizobiales;f__Beijerinckiaceae;g__Methylobacterium-Methylorubrum;s__Methylorubrum_extorquens
OTU_16	0.008680	0.005678	0.002257	0.009366	0.006022	0.005055	0.008998	0.003618	0.003745	0.002283	0.012279	0.007351	0.003904	0.015032	0.009494	0.008553	0.003535	0.003116	0.007026	0.003262	0.007910	0.008546	k__Bacteria;p__Proteobacteria;c__Gammaproteobacteria;o__Enterobacterales;f__Enterobacteriaceae
OTU_17	0.000407	0.000025	0.005430	0.000032	0.000076	0.017232	0.004705	0.005259	0.001183	0.002544	0.004756	0.186331	0.085812	0.254205	0.194693	0.237532	0.028920	0.167407	0.022377	0.024933	0.097137	0.037053	k__Bacteria;p__Cyanobacteria;c__Cyanobacteriia;o__Chloroplast;f__unidentified_Chloroplast;g__unidentified_Chloroplast;s__Lolium_perenne
OTU_18	0.000909	0.017658	0.000839	0.001558	0.008349	0.000941	0.002162	0.001284	0.007548	0.000280	0.000649	0.000108	0.000566	0.000019	0.000070	0.000025	0.000604	0.000013	0.000045	0.000064	0.000000	0.000000	k__Bacteria;p__Firmicutes;c__Bacilli;o__Lactobacillales;f__Lactobacillaceae;g__Lapidilactobacillus;s__Lactobacillus_dextrinicus
OTU_19	0.003084	0.001431	0.002022	0.003218	0.011503	0.001990	0.002760	0.000922	0.001552	0.001189	0.001145	0.008788	0.001850	0.001304	0.004915	0.006607	0.001100	0.008953	0.001183	0.000750	0.002028	0.001876	k__Bacteria;p__Proteobacteria;c__Alphaproteobacteria;o__Rhizobiales;f__Rhizobiaceae;g__Aureimonas
OTU_20	0.001043	0.000992	0.000610	0.005043	0.007408	0.001278	0.001215	0.000343	0.000897	0.000763	0.001342	0.013131	0.001030	0.000318	0.000343	0.001335	0.000687	0.000420	0.000324	0.000350	0.000172	0.000375	k__Bacteria;p__Proteobacteria;c__Alphaproteobacteria;o__Sphingomonadales;f__Sphingomonadaceae;g__Sphingomonas;s__Sphingomonas_paucimobilis
OTU_21	0.008559	0.003911	0.002480	0.009436	0.012629	0.002435	0.002702	0.004260	0.006645	0.003453	0.016622	0.005074	0.002137	0.001138	0.001113	0.002722	0.001717	0.001367	0.001628	0.001386	0.000897	0.000223	k__Bacteria;p__Proteobacteria;c__Alphaproteobacteria;o__Rhizobiales;f__Beijerinckiaceae;g__Methylobacterium-Methylorubrum
OTU_22	0.005157	0.001971	0.000642	0.000490	0.001176	0.000846	0.000108	0.012654	0.001869	0.000502	0.001405	0.001342	0.000420	0.000000	0.000102	0.000159	0.000401	0.000038	0.000038	0.000509	0.000095	0.000057	k__Bacteria;p__Firmicutes;c__Bacilli;o__Lactobacillales;f__Lactobacillaceae;g__Lactobacillus
OTU_23	0.003466	0.000858	0.001761	0.001126	0.001914	0.001068	0.001997	0.001691	0.003294	0.001596	0.002448	0.000979	0.001545	0.000426	0.001596	0.000973	0.002251	0.003097	0.001812	0.000693	0.001030	0.000967	k__Bacteria;p__Firmicutes;c__Bacilli;o__Lactobacillales;f__Streptococcaceae;g__Lactococcus;s__Lactococcus_garvieae
OTU_24	0.000744	0.000362	0.039450	0.000369	0.000858	0.001882	0.001501	0.001017	0.001113	0.000172	0.000324	0.000350	0.000273	0.000184	0.000979	0.001583	0.000242	0.000114	0.001335	0.000064	0.000350	0.000280	k__Bacteria;p__Proteobacteria;c__Alphaproteobacteria;o__Rhizobiales;f__Rhizobiaceae;g__Allorhizobium-Neorhizobium-Pararhizobium-Rhizobium
OTU_25	0.000013	0.000006	0.000394	0.000013	0.000000	0.000108	0.000776	0.000540	0.000140	0.000979	0.002842	0.000496	0.000382	0.000038	0.000337	0.000114	0.000337	0.000051	0.000343	0.000083	0.015363	0.003764	k__Bacteria;p__Actinobacteria;c__unidentified_Actinobacteria;o__Micrococcales;f__Micrococcaceae;g__Kocuria
OTU_26	0.001297	0.000687	0.006880	0.002302	0.008025	0.002035	0.002702	0.001749	0.000699	0.001571	0.001240	0.014123	0.001761	0.001437	0.006028	0.011020	0.000680	0.001532	0.001335	0.000649	0.002696	0.001310	k__Bacteria;p__Actinobacteria;c__unidentified_Actinobacteria;o__Micrococcales;f__Microbacteriaceae;g__Microbacterium;s__Microbacterium_testaceum
OTU_27	0.001189	0.000954	0.001056	0.001736	0.004267	0.001164	0.000598	0.000801	0.002594	0.000305	0.000750	0.000623	0.000738	0.000280	0.000388	0.001889	0.000846	0.000712	0.001863	0.000540	0.000261	0.000038	k__Bacteria;p__Proteobacteria;c__Alphaproteobacteria;o__Rhizobiales;f__Beijerinckiaceae;g__Methylobacterium-Methylorubrum;s__Methylobacterium_komagatae
OTU_28	0.000000	0.000000	0.000350	0.000013	0.000000	0.000038	0.000712	0.000019	0.000025	0.000496	0.001081	0.000184	0.000102	0.000019	0.000337	0.000013	0.000070	0.000006	0.000362	0.000006	0.036766	0.007834	k__Bacteria;p__Actinobacteria;c__unidentified_Actinobacteria;o__Micrococcales;f__Brevibacteriaceae;g__Brevibacterium
OTU_29	0.000235	0.000280	0.000000	0.013404	0.000280	0.000045	0.000000	0.000038	0.000000	0.000000	0.000000	0.000000	0.000000	0.000000	0.000019	0.000000	0.000000	0.000000	0.000000	0.000000	0.000000	0.000000	k__Bacteria;p__Cyanobacteria;c__Cyanobacteriia;o__Chloroplast;f__unidentified_Chloroplast;g__unidentified_Chloroplast;s__Geranium_incanum
OTU_30	0.000000	0.000000	0.000000	0.000000	0.000000	0.000000	0.000000	0.004235	0.000000	0.021830	0.000000	0.000000	0.000000	0.000000	0.000000	0.000000	0.000000	0.000000	0.000000	0.006098	0.000000	0.000000	k__Bacteria;p__Proteobacteria;c__Gammaproteobacteria;o__Burkholderiales;f__unidentified_Burkholderiales;g__2013Ark19i;s__bacterium_2013Arg42i
OTU_31	0.000000	0.000000	0.000521	0.000000	0.000032	0.000776	0.000127	0.000579	0.002054	0.000146	0.000388	0.000000	0.000337	0.000000	0.000045	0.000064	0.000776	0.000140	0.005755	0.000579	0.000025	0.000000	k__Bacteria;p__Proteobacteria;c__Alphaproteobacteria;o__Rhizobiales;f__Beijerinckiaceae;g__1174-901-12;s__
OTU_32	0.000000	0.000000	0.000000	0.000000	0.000000	0.000000	0.000000	0.000051	0.000000	0.017703	0.000000	0.000000	0.000000	0.000000	0.000000	0.000000	0.000000	0.000000	0.000000	0.000019	0.000000	0.000000	k__Bacteria;p__Proteobacteria;c__Gammaproteobacteria;o__Burkholderiales;f__Burkholderiaceae;g__Polynucleobacter;s__Polynucleobacter_asymbioticus
OTU_33	0.000000	0.000000	0.000146	0.000000	0.000000	0.000019	0.000057	0.000979	0.000006	0.000477	0.000000	0.000089	0.000464	0.000203	0.000286	0.009525	0.000051	0.000051	0.000382	0.000165	0.000006	0.000051	k__Bacteria;p__Proteobacteria;c__Alphaproteobacteria;o__Rhizobiales;f__Xanthobacteraceae;g__Starkeya;s__
OTU_34	0.000000	0.000000	0.000000	0.000000	0.000000	0.000000	0.000000	0.000025	0.000000	0.036016	0.000000	0.000000	0.000000	0.000000	0.000000	0.000000	0.000000	0.000000	0.000000	0.000000	0.000000	0.000000	k__Bacteria
OTU_35	0.000000	0.000000	0.000000	0.000000	0.000000	0.000000	0.000000	0.003148	0.000000	0.023076	0.000000	0.000000	0.000000	0.000000	0.000000	0.000000	0.000000	0.000000	0.000000	0.000038	0.000000	0.000000	k__Bacteria;p__Proteobacteria;c__Gammaproteobacteria;o__Enterobacterales;f__Vibrionaceae;g__Photobacterium;s__Photobacterium_damselae
OTU_36	0.001011	0.000108	0.000331	0.000426	0.000388	0.000432	0.000159	0.000305	0.001463	0.000273	0.000432	0.000858	0.000833	0.000172	0.000744	0.000229	0.000598	0.000254	0.000178	0.000121	0.000604	0.000140	k__Bacteria;p__Proteobacteria;c__Gammaproteobacteria;o__Burkholderiales;f__Burkholderiaceae;g__Ralstonia;s__Ralstonia_pickettii
OTU_37	0.001354	0.000661	0.000776	0.001017	0.002009	0.000134	0.000223	0.000668	0.000331	0.000401	0.000146	0.002658	0.000013	0.000076	0.000045	0.000070	0.000547	0.000032	0.000121	0.000083	0.000064	0.000006	k__Bacteria;p__Firmicutes;c__Bacilli;o__Lactobacillales;f__Lactobacillaceae;g__Levilactobacillus;s__Lactobacillus_brevis
OTU_38	0.000070	0.000045	0.000159	0.000102	0.000184	0.000401	0.000401	0.000051	0.000051	0.000172	0.000159	0.003198	0.000102	0.000299	0.000725	0.001501	0.000165	0.001857	0.000254	0.000083	0.000299	0.000045	k__Bacteria;p__Actinobacteria;c__unidentified_Actinobacteria;o__Kineosporiales;f__Kineosporiaceae;g__Quadrisphaera;s__Quadrisphaera_granulorum
OTU_39	0.000000	0.000000	0.000000	0.000000	0.000000	0.000000	0.000356	0.000191	0.000172	0.003535	0.002601	0.000318	0.000426	0.000000	0.000000	0.000083	0.000719	0.000000	0.000000	0.000102	0.000038	0.000560	k__Bacteria;p__Firmicutes;c__Clostridia;o__Clostridiales;f__Clostridiaceae;g__Clostridium_sensu_stricto_12;s__Clostridium_luticellarii
OTU_40	0.001844	0.005316	0.000000	0.003237	0.003790	0.000000	0.000000	0.000000	0.000000	0.000000	0.000000	0.000000	0.000000	0.000000	0.000000	0.000000	0.000000	0.000000	0.000000	0.000000	0.000000	0.000000	k__Bacteria;p__Chloroflexi;c__Anaerolineae;o__SBR1031;f__;g__;s__
OTU_41	0.000000	0.000000	0.000000	0.000000	0.000000	0.000000	0.000000	0.000025	0.000000	0.028150	0.000000	0.000000	0.000000	0.000000	0.000000	0.000000	0.000000	0.000000	0.000000	0.000000	0.000000	0.000000	k__Bacteria
OTU_42	0.001316	0.003008	0.000000	0.003605	0.001577	0.000000	0.000006	0.000000	0.000000	0.000000	0.000006	0.000000	0.000000	0.000000	0.000000	0.000000	0.000000	0.000000	0.000000	0.000000	0.000025	0.000006	k__Bacteria;p__Proteobacteria;c__Alphaproteobacteria;o__Rhizobiales;f__Rhizobiaceae;g__Chelativorans;s__Chelativorans_composti
OTU_43	0.000038	0.000070	0.000401	0.000083	0.000070	0.000134	0.000146	0.000521	0.000102	0.000388	0.000064	0.000655	0.000566	0.000248	0.000610	0.004553	0.000127	0.000076	0.000235	0.000229	0.000184	0.000095	k__Bacteria;p__Proteobacteria;c__Alphaproteobacteria;o__Rhizobiales;f__Rhizobiaceae;g__Allorhizobium-Neorhizobium-Pararhizobium-Rhizobium
OTU_44	0.000083	0.000032	0.000229	0.000006	0.000013	0.000019	0.000502	0.000083	0.000045	0.001024	0.001787	0.000146	0.000127	0.000000	0.000235	0.000038	0.000057	0.000006	0.000254	0.000083	0.003962	0.001011	k__Bacteria;p__Firmicutes;c__Bacilli;o__Staphylococcales;f__Staphylococcaceae;g__Staphylococcus
OTU_45	0.000032	0.000019	0.000407	0.000083	0.000038	0.000089	0.000305	0.000038	0.000013	0.000013	0.000025	0.000394	0.000184	0.000089	0.003052	0.000680	0.000064	0.000140	0.000337	0.000019	0.000121	0.000000	k__Bacteria;p__Proteobacteria;c__Alphaproteobacteria;o__Sphingomonadales;f__Sphingomonadaceae
OTU_46	0.000000	0.000000	0.001075	0.000000	0.000000	0.001647	0.000006	0.000935	0.004623	0.000121	0.000884	0.000000	0.001087	0.000006	0.000025	0.000000	0.000814	0.000032	0.001342	0.000184	0.000000	0.000000	k__Bacteria;p__Proteobacteria;c__Alphaproteobacteria;o__Rhizobiales;f__Beijerinckiaceae;g__Methylocella;s__
OTU_47	0.000019	0.000032	0.000083	0.000006	0.000019	0.000108	0.000121	0.000000	0.000000	0.000038	0.000045	0.002677	0.000013	0.000140	0.000178	0.000019	0.000013	0.000394	0.000019	0.000000	0.000025	0.000000	k__Bacteria;p__Deinococcota;c__Deinococci;o__Deinococcales;f__Deinococcaceae;g__Deinococcus;s__Deinococcus_citri
OTU_48	0.000000	0.000000	0.000121	0.000006	0.000025	0.000032	0.000216	0.000019	0.000038	0.000140	0.000382	0.000064	0.000038	0.000013	0.000140	0.000025	0.000025	0.000019	0.000089	0.000032	0.005291	0.000547	k__Bacteria;p__Actinobacteria;c__unidentified_Actinobacteria;o__Micrococcales;f__Dermabacteraceae;g__Brachybacterium;s__
OTU_49	0.000000	0.000000	0.000019	0.000000	0.000000	0.000000	0.000070	0.000267	0.000000	0.000203	0.000013	0.000025	0.000216	0.000108	0.000172	0.001978	0.000038	0.000102	0.000045	0.000153	0.000025	0.000070	k__Bacteria;p__Firmicutes;c__Clostridia;o__Lachnospirales;f__Lachnospiraceae;g__Lachnotalea;s__
OTU_50	0.001087	0.000617	0.000006	0.000432	0.003408	0.000006	0.000000	0.000216	0.000006	0.000025	0.000045	0.000000	0.000000	0.000000	0.000000	0.000013	0.000006	0.000000	0.000013	0.000032	0.000000	0.000000	k__Bacteria;p__Firmicutes;c__Bacilli;o__Lactobacillales;f__Lactobacillaceae;g__Companilactobacillus;s__Lactobacillus_paralimentarius
OTU_51	0.000000	0.000000	0.000000	0.000000	0.000000	0.000000	0.000000	0.000000	0.000000	0.004197	0.000000	0.000000	0.000000	0.000000	0.000000	0.000000	0.000000	0.000000	0.000000	0.000000	0.000000	0.000000	k__Bacteria;p__Proteobacteria;c__Alphaproteobacteria;o__Rickettsiales;f__Fokiniaceae;g__MD3-55;s__
OTU_52	0.000070	0.000038	0.000248	0.000057	0.000134	0.002226	0.000057	0.000070	0.000076	0.000019	0.000051	0.000146	0.000025	0.000038	0.000019	0.000006	0.000000	0.000095	0.000019	0.000000	0.000025	0.000083	k__Bacteria;p__Proteobacteria;c__Gammaproteobacteria;o__Xanthomonadales;f__Xanthomonadaceae;g__Xanthomonas;s__
OTU_53	0.000006	0.000000	0.000070	0.000000	0.000000	0.000000	0.000064	0.000013	0.000006	0.000089	0.000235	0.000083	0.000045	0.000000	0.000057	0.000000	0.000019	0.000000	0.000070	0.000013	0.002296	0.000210	k__Bacteria;p__Actinobacteria;c__unidentified_Actinobacteria;o__Corynebacteriales;f__Corynebacteriaceae;g__Corynebacterium
OTU_54	0.000000	0.000000	0.000000	0.000000	0.000000	0.000000	0.000000	0.001367	0.000000	0.010130	0.000000	0.000000	0.000000	0.000000	0.000000	0.000000	0.000000	0.000000	0.000000	0.000013	0.000000	0.000000	k__Bacteria;p__Proteobacteria;c__Gammaproteobacteria;o__Enterobacterales;f__Vibrionaceae;g__Vibrio;s__Vibrio_campbellii
OTU_55	0.000000	0.000000	0.000102	0.000000	0.000000	0.000013	0.000197	0.000006	0.000019	0.000134	0.000229	0.000045	0.000057	0.000000	0.000114	0.000006	0.000064	0.000000	0.000083	0.000000	0.003109	0.000458	k__Bacteria;p__Actinobacteria;c__unidentified_Actinobacteria;o__Micrococcales;f__Microbacteriaceae;g__Microbacterium
OTU_56	0.000000	0.000000	0.000000	0.000000	0.000000	0.000000	0.000000	0.000801	0.000000	0.005812	0.000000	0.000000	0.000000	0.000000	0.000000	0.000000	0.000000	0.000000	0.000000	0.000032	0.000000	0.000000	k__Bacteria;p__Proteobacteria;c__Gammaproteobacteria;o__Burkholderiales;f__unidentified_Burkholderiales;g__2013Ark19i;s__bacterium_2013Arg42i
OTU_57	0.001501	0.004318	0.000000	0.000000	0.000006	0.000000	0.000000	0.000000	0.000000	0.000006	0.000013	0.000000	0.000000	0.000000	0.000000	0.000000	0.000000	0.000000	0.000000	0.000000	0.000051	0.000013	k__Bacteria;p__Firmicutes;c__Bacilli;o__Lactobacillales;f__Listeriaceae;g__Listeria;s__
OTU_58	0.000032	0.000000	0.000057	0.000038	0.000235	0.000127	0.000019	0.000076	0.000375	0.000076	0.000254	0.000032	0.000731	0.000019	0.000025	0.000121	0.000496	0.000006	0.000019	0.000032	0.000006	0.000019	k__Bacteria;p__Proteobacteria;c__Alphaproteobacteria;o__Sphingomonadales;f__Sphingomonadaceae;g__Sphingobium;s__Sphingobium_xenophagum
OTU_59	0.000013	0.000000	0.000006	0.000025	0.000000	0.000000	0.000013	0.000000	0.000000	0.000013	0.000000	0.000013	0.000013	0.000013	0.000070	0.000025	0.000000	0.000000	0.000000	0.000013	0.000032	0.002187	k__Bacteria;p__Proteobacteria;c__Alphaproteobacteria;o__Caulobacterales;f__Caulobacteraceae;g__Asticcacaulis;s__Asticcacaulis_excentricus
OTU_60	0.000693	0.000941	0.000000	0.001653	0.000909	0.000000	0.000000	0.000000	0.000000	0.000000	0.000000	0.000000	0.000000	0.000000	0.000000	0.000000	0.000000	0.000000	0.000000	0.000000	0.000000	0.000000	k__Bacteria;p__Chloroflexi;c__Anaerolineae;o__SBR1031;f__unidentified_SBR1031;g__unidentified_SBR1031
OTU_61	0.000000	0.000000	0.000184	0.000000	0.000000	0.000140	0.000089	0.000153	0.000636	0.000019	0.000108	0.000000	0.000102	0.000000	0.000032	0.000013	0.000280	0.000032	0.002448	0.000095	0.000000	0.000000	k__Bacteria;p__Proteobacteria;c__Alphaproteobacteria;o__Rhizobiales;f__Beijerinckiaceae;g__1174-901-12;s__Rhizobiales_bacterium_8433D
OTU_62	0.000019	0.000006	0.000045	0.000019	0.000032	0.000019	0.000000	0.000000	0.000038	0.000000	0.000000	0.000006	0.000006	0.000013	0.000579	0.001736	0.000000	0.000242	0.000013	0.000006	0.000108	0.000025	k__Bacteria;p__Bacteroidota;c__Bacteroidia;o__Cytophagales;f__Spirosomaceae;g__Spirosoma;s__Spirosoma_oryzae
OTU_63	0.000000	0.000000	0.000025	0.000000	0.000019	0.000153	0.000114	0.000216	0.000000	0.000172	0.000064	0.001424	0.000223	0.000248	0.000248	0.001653	0.000064	0.000127	0.000153	0.000146	0.000025	0.000121	k__Bacteria;p__Firmicutes;c__Clostridia;o__Lachnospirales;f__Lachnospiraceae;g__Lachnoclostridium
OTU_64	0.000000	0.000000	0.000000	0.000000	0.000000	0.000000	0.000000	0.000178	0.000000	0.000051	0.000000	0.000019	0.000114	0.000025	0.000102	0.001717	0.000000	0.000000	0.000000	0.000051	0.000000	0.000006	k__Bacteria;p__Proteobacteria;c__Alphaproteobacteria;o__Rhizobiales;f__Kaistiaceae;g__Kaistia;s__
OTU_65	0.000025	0.000025	0.000032	0.000032	0.000038	0.000025	0.000013	0.000261	0.000064	0.000076	0.000025	0.000127	0.000178	0.000038	0.000153	0.001151	0.000045	0.000000	0.000089	0.000032	0.000013	0.000102	k__Bacteria;p__Proteobacteria;c__Alphaproteobacteria;o__Caulobacterales;f__Caulobacteraceae;g__Brevundimonas;s__Brevundimonas_vesicularis
OTU_66	0.000140	0.000070	0.000076	0.000254	0.000203	0.000114	0.000051	0.000076	0.000057	0.000108	0.000013	0.000191	0.000064	0.000038	0.000095	0.000451	0.000032	0.000019	0.000045	0.000025	0.000057	0.001685	k__Bacteria;p__Proteobacteria;c__Alphaproteobacteria;o__Rhizobiales;f__Devosiaceae;g__Devosia;s__Devosia_riboflavina
OTU_67	0.000477	0.001215	0.000000	0.000680	0.000375	0.000000	0.000000	0.000000	0.000000	0.000000	0.000000	0.000000	0.000000	0.000000	0.000000	0.000000	0.000000	0.000000	0.000000	0.000000	0.000000	0.000000	k__Bacteria;p__Firmicutes;c__Limnochordia;o__Limnochordales;f__Limnochordaceae;g__;s__
OTU_68	0.000903	0.000801	0.000000	0.000630	0.000528	0.000000	0.000000	0.000000	0.000000	0.000000	0.000000	0.000000	0.000000	0.000000	0.000000	0.000000	0.000000	0.000000	0.000000	0.000000	0.000000	0.000000	k__Bacteria;p__unidentified_Bacteria;c__Gammaproteobacteria;o__Methylococcales;f__Methylococcaceae;g__;s__
OTU_69	0.000000	0.000000	0.000006	0.000000	0.000000	0.000000	0.000051	0.000267	0.000000	0.001354	0.000019	0.000114	0.000000	0.000000	0.000000	0.000114	0.000006	0.000000	0.000000	0.000089	0.000000	0.000000	k__Bacteria;p__unidentified_Bacteria;c__Clostridia;o__Lachnospirales;f__Lachnospiraceae;g__unidentified_Lachnospiraceae;s__Lachnospiraceae_bacterium_BTY6
OTU_70	0.000795	0.000496	0.000000	0.001119	0.000401	0.000000	0.000000	0.000000	0.000000	0.000000	0.000000	0.000000	0.000000	0.000000	0.000000	0.000000	0.000000	0.000000	0.000000	0.000000	0.000000	0.000000	k__Bacteria;p__Proteobacteria;c__Gammaproteobacteria;o__Xanthomonadales;f__Rhodanobacteraceae;g__Pseudofulvimonas;s__
OTU_71	0.000000	0.000000	0.000114	0.000000	0.000000	0.000038	0.000197	0.000019	0.000006	0.000172	0.000254	0.000076	0.000019	0.000006	0.000146	0.000032	0.000013	0.000006	0.000076	0.000006	0.005201	0.000305	k__Bacteria;p__Actinobacteria;c__unidentified_Actinobacteria;o__Pseudonocardiales;f__Pseudonocardiaceae;g__Saccharopolyspora
OTU_72	0.002486	0.000051	0.000000	0.000833	0.000006	0.000000	0.000000	0.000000	0.000000	0.000000	0.000000	0.000000	0.000000	0.000000	0.000000	0.000000	0.000000	0.000000	0.000000	0.000000	0.000000	0.000000	k__Bacteria;p__Bacteroidota;c__Bacteroidia;o__Cytophagales;f__MWH-CFBk5;g__;s__
OTU_73	0.001075	0.001323	0.000000	0.000623	0.000165	0.000000	0.000000	0.000006	0.000000	0.000013	0.000000	0.000000	0.000000	0.000000	0.000000	0.000000	0.000000	0.000019	0.000000	0.000000	0.000000	0.000000	k__Bacteria;p__Firmicutes;c__Bacilli;o__Bacillales;f__Bacillaceae;g__Bacillus;s__[Bacillus]_thermocloacae
OTU_74	0.000000	0.000000	0.000000	0.000000	0.000000	0.000000	0.000000	0.000528	0.000000	0.003497	0.000000	0.000000	0.000000	0.000000	0.000000	0.000000	0.000000	0.000000	0.000000	0.000006	0.000000	0.000000	k__Bacteria;p__Proteobacteria;c__Gammaproteobacteria;o__Enterobacterales;f__Vibrionaceae;g__Vibrio;s__Vibrio_ponticus
OTU_75	0.001189	0.002308	0.006925	0.003287	0.006124	0.007459	0.010104	0.006530	0.002156	0.007370	0.005806	0.063219	0.037956	0.037504	0.098968	0.162594	0.047945	0.068948	0.076083	0.027699	0.077889	0.032417	k__Bacteria;p__Proteobacteria;c__Gammaproteobacteria;o__Enterobacterales;f__Erwiniaceae;g__Pantoea
OTU_76	0.001399	0.000006	0.000025	0.000032	0.000070	0.000095	0.000019	0.000019	0.000045	0.000000	0.000025	0.000013	0.000019	0.000000	0.000000	0.000000	0.000057	0.000000	0.000000	0.000000	0.000000	0.000000	k__Bacteria;p__Firmicutes;c__Bacilli;o__Lactobacillales;f__Lactobacillaceae;g__Bombilactobacillus;s__
OTU_77	0.000045	0.000038	0.000057	0.000032	0.000019	0.000089	0.000006	0.000210	0.000064	0.000057	0.000025	0.000083	0.000235	0.000102	0.000121	0.001036	0.000051	0.000057	0.000070	0.000070	0.000064	0.000769	k__Bacteria;p__Proteobacteria;c__Alphaproteobacteria;o__Rhizobiales;f__Beijerinckiaceae;g__Bosea;s__
OTU_78	0.001246	0.000935	0.000000	0.003930	0.000172	0.000000	0.000000	0.000000	0.000000	0.000000	0.000000	0.000000	0.000000	0.000000	0.000000	0.000000	0.000000	0.000000	0.000000	0.000000	0.000000	0.000000	k__Bacteria;p__Bacteroidota;c__Bacteroidia;o__Bacteroidales;f__Marinilabiliaceae;g__Ruminofilibacter;s__
OTU_79	0.000216	0.000814	0.000000	0.000223	0.001437	0.000000	0.000000	0.000000	0.000000	0.000000	0.000000	0.000000	0.000000	0.000000	0.000000	0.000000	0.000000	0.000000	0.000000	0.000000	0.000000	0.000000	k__Bacteria
OTU_80	0.000032	0.000000	0.000076	0.000000	0.000000	0.000083	0.000114	0.000070	0.000013	0.000064	0.000070	0.000331	0.000140	0.000095	0.000560	0.000680	0.000038	0.000114	0.000191	0.000134	0.000146	0.001068	k__Bacteria;p__Proteobacteria;c__Alphaproteobacteria;o__Rhizobiales;f__Rhizobiaceae
OTU_81	0.000000	0.000000	0.000000	0.000000	0.000000	0.000000	0.000000	0.000127	0.000000	0.005233	0.000000	0.000000	0.000000	0.000000	0.000000	0.000000	0.000000	0.000000	0.000000	0.000000	0.000000	0.000000	Unknown
OTU_82	0.000312	0.001036	0.000000	0.000242	0.001259	0.000000	0.000000	0.000000	0.000000	0.000000	0.000000	0.000000	0.000000	0.000000	0.000000	0.000000	0.000000	0.000000	0.000000	0.000000	0.000000	0.000000	k__Bacteria;p__unidentified_Bacteria;c__Vicinamibacteria;o__Vicinamibacterales
OTU_83	0.000127	0.000216	0.000000	0.000159	0.001717	0.000000	0.000000	0.000000	0.000000	0.000000	0.000000	0.000000	0.000000	0.000000	0.000013	0.000000	0.000000	0.000000	0.000000	0.000000	0.000000	0.000013	k__Bacteria;p__Firmicutes;c__Bacilli;o__Lactobacillales;f__Lactobacillaceae;g__Fructilactobacillus;s__
OTU_84	0.000502	0.001227	0.000000	0.000719	0.001469	0.000000	0.000000	0.000000	0.000000	0.000000	0.000000	0.000000	0.000000	0.000000	0.000000	0.000000	0.000000	0.000000	0.000000	0.000000	0.000000	0.000000	k__Bacteria
OTU_85	0.000165	0.000140	0.000089	0.000293	0.000432	0.000038	0.000019	0.000254	0.000738	0.000229	0.000114	0.000006	0.000095	0.000000	0.000019	0.000019	0.000064	0.000000	0.000000	0.000019	0.000000	0.000000	k__Bacteria;p__Firmicutes;c__Bacilli;o__Lactobacillales;f__Vagococcaceae;g__Vagococcus
OTU_86	0.000223	0.001106	0.000032	0.000362	0.002276	0.000083	0.000051	0.000000	0.000000	0.000000	0.000000	0.000025	0.000025	0.000032	0.000121	0.000000	0.000000	0.000038	0.000057	0.000019	0.000006	0.000025	k__Bacteria;p__Firmicutes;c__Clostridia;o__Clostridiales;f__Clostridiaceae;g__Clostridium_sensu_stricto_1;s__
OTU_87	0.000000	0.000000	0.000267	0.000000	0.000000	0.000471	0.000051	0.000159	0.000731	0.000019	0.000235	0.000000	0.000210	0.000000	0.000019	0.000000	0.000203	0.000013	0.001068	0.000064	0.000013	0.000000	k__Bacteria;p__Proteobacteria;c__Alphaproteobacteria;o__Acetobacterales;f__Acetobacteraceae;g__Acidiphilium
OTU_88	0.000000	0.000000	0.000000	0.000000	0.000000	0.000000	0.000000	0.000146	0.000000	0.001361	0.000000	0.000000	0.000000	0.000000	0.000000	0.000000	0.000000	0.000000	0.000000	0.000261	0.000000	0.000000	k__Bacteria;p__Proteobacteria;c__Alphaproteobacteria
OTU_89	0.000032	0.000000	0.000000	0.001908	0.000013	0.000000	0.000000	0.000000	0.000000	0.000000	0.000000	0.000000	0.000000	0.000000	0.000000	0.000000	0.000000	0.000000	0.000000	0.000000	0.000000	0.000000	k__Bacteria;p__unidentified_Bacteria;c__Gammaproteobacteria;o__Pseudomonadales;f__Cellvibrionaceae;g__;s__
OTU_90	0.000038	0.000032	0.000025	0.000025	0.000025	0.000057	0.000045	0.000013	0.000006	0.000032	0.000051	0.000528	0.000006	0.000051	0.000045	0.000432	0.000032	0.000114	0.000051	0.000013	0.000045	0.000025	k__Bacteria;p__Actinobacteria;c__unidentified_Actinobacteria;o__Kineosporiales;f__Kineosporiaceae;g__Pseudokineococcus
OTU_91	0.000000	0.000000	0.000146	0.000000	0.000000	0.000254	0.000000	0.000121	0.001393	0.000000	0.000267	0.000000	0.000439	0.000000	0.000000	0.000000	0.000184	0.000000	0.000000	0.000000	0.000000	0.000000	k__Bacteria;p__Firmicutes;c__Clostridia;o__Eubacteriales;f__Garciellaceae;g__Rhabdanaerobium;s__Rhabdanaerobium_thermarum
OTU_92	0.000000	0.000000	0.000000	0.000000	0.000000	0.000000	0.000000	0.000127	0.000000	0.001653	0.000000	0.000000	0.000000	0.000000	0.000000	0.000000	0.000000	0.000000	0.000000	0.000013	0.000000	0.000000	k__Bacteria;p__Proteobacteria;c__Gammaproteobacteria;o__Enterobacterales;f__Shewanellaceae;g__Shewanella
OTU_93	0.000095	0.000451	0.000000	0.000197	0.000661	0.000146	0.000013	0.000235	0.000000	0.000916	0.000006	0.000127	0.000013	0.000045	0.000019	0.000032	0.000006	0.000051	0.000000	0.000153	0.000006	0.000032	k__Bacteria;p__Firmicutes;c__Clostridia;o__Peptostreptococcales-Tissierellales;f__Peptostreptococcaceae;g__Romboutsia;s__Romboutsia_ilealis
OTU_94	0.000000	0.000216	0.000089	0.000064	0.000057	0.000299	0.000032	0.000146	0.000235	0.000006	0.000184	0.000032	0.000127	0.000000	0.000000	0.000006	0.000343	0.000019	0.000019	0.000013	0.000000	0.000000	k__Bacteria;p__Firmicutes;c__Bacilli;o__Lactobacillales;f__Lactobacillaceae;g__Weissella
OTU_95	0.001876	0.000738	0.001869	0.003001	0.002048	0.001323	0.001997	0.001405	0.003828	0.001952	0.001634	0.000591	0.001081	0.000273	0.000916	0.002124	0.000763	0.000273	0.001787	0.000941	0.000897	0.000261	k__Bacteria;p__Proteobacteria;c__Alphaproteobacteria;o__Rhizobiales;f__Beijerinckiaceae;g__Methylobacterium-Methylorubrum
OTU_96	0.000280	0.000827	0.000000	0.000223	0.000814	0.000000	0.000000	0.000000	0.000000	0.000000	0.000000	0.000000	0.000000	0.000000	0.000000	0.000000	0.000000	0.000000	0.000000	0.000000	0.000000	0.000000	k__Bacteria;p__Proteobacteria;c__Gammaproteobacteria;o__Xanthomonadales;f__Xanthomonadaceae;g__Luteimonas
OTU_97	0.000000	0.000000	0.000000	0.000000	0.000000	0.000032	0.000000	0.000045	0.000000	0.000019	0.000000	0.000038	0.000038	0.000013	0.000019	0.001272	0.000000	0.000013	0.000006	0.000013	0.000000	0.000184	k__Bacteria;p__Bacteroidota;c__Bacteroidia;o__Cytophagales;f__Spirosomaceae;g__Dyadobacter;s__Dyadobacter_fermentans
OTU_98	0.000000	0.000000	0.000000	0.000000	0.000000	0.000000	0.000000	0.000000	0.000000	0.000000	0.000000	0.000000	0.000000	0.000000	0.000000	0.000013	0.000000	0.000000	0.000000	0.000000	0.000000	0.003332	k__Bacteria;p__Bacteroidota;c__Bacteroidia;o__Bacteroidales;f__Rikenellaceae;g__Alistipes;s__
OTU_99	0.000000	0.000000	0.000000	0.000000	0.000000	0.000000	0.000000	0.000000	0.000000	0.009996	0.000000	0.000000	0.000000	0.000000	0.000000	0.000000	0.000000	0.000000	0.000000	0.000000	0.000000	0.000000	Unknown
OTU_100	0.000000	0.000000	0.000095	0.000000	0.000000	0.000000	0.000089	0.000095	0.000000	0.000057	0.000000	0.000000	0.000025	0.000019	0.000191	0.000076	0.000057	0.000051	0.000528	0.000057	0.000420	0.000000	k__Bacteria;p__Proteobacteria;c__Gammaproteobacteria;o__Pseudomonadales;f__Moraxellaceae;g__Acinetobacter;s__Acinetobacter_baylyi
OTU_101	0.000483	0.000083	0.000000	0.000839	0.000045	0.000000	0.000000	0.000000	0.000000	0.000000	0.000000	0.000000	0.000000	0.000000	0.000000	0.000000	0.000000	0.000000	0.000000	0.000000	0.000000	0.000000	k__Bacteria;p__Proteobacteria;c__Gammaproteobacteria;o__Pseudomonadales;f__Porticoccaceae;g__C1-B045;s__
OTU_102	0.000000	0.000000	0.000000	0.000000	0.000000	0.000000	0.000000	0.000000	0.000000	0.001564	0.000000	0.000000	0.000000	0.000000	0.000000	0.000000	0.000000	0.000000	0.000000	0.000019	0.000000	0.000000	k__Bacteria;p__Chlamydiae;c__unidentified_Chlamydiae;o__Chlamydiales;f__Simkaniaceae;g__Candidatus_Fritschea;s__Candidatus_Syngnamydia_venezia
OTU_103	0.000108	0.000153	0.000019	0.000025	0.000203	0.000134	0.000057	0.000051	0.000121	0.000114	0.000121	0.000178	0.000083	0.000032	0.000038	0.000013	0.000051	0.000089	0.000019	0.000019	0.000000	0.000013	k__Bacteria;p__Proteobacteria;c__Gammaproteobacteria;o__Enterobacterales;f__Enterobacteriaceae;g__Escherichia-Shigella;s__Escherichia_coli
OTU_104	0.000000	0.000000	0.000000	0.000000	0.000000	0.000000	0.000000	0.000076	0.000000	0.003714	0.000000	0.000000	0.000000	0.000000	0.000000	0.000000	0.000000	0.000000	0.000000	0.000000	0.000000	0.000000	k__Bacteria
OTU_105	0.000000	0.000006	0.000191	0.000006	0.000019	0.000064	0.000095	0.000032	0.000013	0.000032	0.000045	0.000045	0.000095	0.000032	0.000146	0.000013	0.001749	0.000019	0.000108	0.000038	0.000038	0.000013	k__Bacteria;p__Proteobacteria;c__Gammaproteobacteria;o__Pseudomonadales;f__Pseudomonadaceae;g__Pseudomonas
OTU_106	0.000242	0.000337	0.000000	0.000000	0.002696	0.000000	0.000000	0.000000	0.000000	0.000000	0.000000	0.000000	0.000000	0.000000	0.000000	0.000000	0.000000	0.000000	0.000000	0.000000	0.000025	0.000000	k__Bacteria;p__Bacteroidota;c__Bacteroidia;o__Chitinophagales;f__Chitinophagaceae;g__Niabella;s__
OTU_107	0.000000	0.000000	0.000013	0.000000	0.000000	0.000032	0.000051	0.000178	0.000000	0.000089	0.000025	0.000045	0.000102	0.000076	0.000102	0.000954	0.000025	0.000051	0.000083	0.000057	0.000006	0.000045	k__Bacteria;p__Firmicutes;c__Bacilli;o__Paenibacillales;f__Paenibacillaceae;g__Paenibacillus;s__Paenibacillus_turicensis
OTU_108	0.000114	0.000025	0.000032	0.000121	0.000159	0.000064	0.000051	0.000013	0.000057	0.000025	0.000064	0.000356	0.000064	0.000057	0.000083	0.000560	0.000038	0.000108	0.000038	0.000013	0.000000	0.000025	k__Bacteria;p__Actinobacteria;c__unidentified_Actinobacteria;o__Propionibacteriales;f__Nocardioidaceae;g__Nocardioides;s__Nocardioides_lentus
OTU_109	0.000000	0.000000	0.000000	0.000000	0.000000	0.000000	0.000000	0.000114	0.000000	0.003122	0.000000	0.000000	0.000000	0.000000	0.000000	0.000000	0.000000	0.000000	0.000000	0.000000	0.000000	0.000000	Unknown
OTU_110	0.000000	0.000019	0.000000	0.000013	0.000000	0.000006	0.000000	0.000909	0.000006	0.000490	0.000000	0.000000	0.000000	0.000000	0.000000	0.000006	0.000038	0.000000	0.000013	0.000064	0.000013	0.000000	k__Bacteria;p__Proteobacteria;c__Gammaproteobacteria;o__Enterobacterales;f__Morganellaceae;g__Morganella;s__Morganella_morganii
OTU_111	0.001081	0.000032	0.000000	0.000432	0.000025	0.000000	0.000000	0.000000	0.000000	0.000000	0.000000	0.000000	0.000000	0.000000	0.000000	0.000000	0.000000	0.000000	0.000000	0.000000	0.000000	0.000000	k__Bacteria;p__unidentified_Bacteria;c__Alphaproteobacteria;o__Kiloniellales;f__Fodinicurvataceae;g__;s__
OTU_112	0.000540	0.000261	0.000000	0.000000	0.001132	0.000000	0.000000	0.000000	0.000000	0.000000	0.000000	0.000000	0.000000	0.000000	0.000000	0.000000	0.000000	0.000000	0.000000	0.000000	0.000000	0.000000	k__Bacteria;p__Bacteroidota;c__Bacteroidia;o__Cytophagales;f__Microscillaceae;g__Chryseolinea;s__
OTU_113	0.000000	0.000000	0.000000	0.000000	0.000000	0.000000	0.000000	0.000064	0.000000	0.002900	0.000000	0.000000	0.000000	0.000000	0.000000	0.000000	0.000000	0.000000	0.000000	0.000000	0.000000	0.000000	Unknown
OTU_114	0.000579	0.000000	0.000000	0.001507	0.000006	0.000000	0.000000	0.000000	0.000000	0.000000	0.000000	0.000000	0.000000	0.000000	0.000000	0.000000	0.000000	0.000000	0.000000	0.000000	0.000000	0.000000	k__Bacteria;p__Proteobacteria;c__Gammaproteobacteria;o__Pseudomonadales;f__Cellvibrionaceae;g__Cellvibrio;s__
OTU_115	0.000000	0.000000	0.000127	0.000000	0.000000	0.000140	0.000038	0.000070	0.000432	0.000000	0.000095	0.000000	0.000140	0.000000	0.000013	0.000000	0.000108	0.000013	0.000451	0.000013	0.000000	0.000000	k__Bacteria;p__Proteobacteria;c__Alphaproteobacteria;o__Sphingomonadales;f__Sphingomonadaceae;g__Sphingoaurantiacus;s__
OTU_116	0.000598	0.000248	0.000000	0.000254	0.000356	0.000000	0.000000	0.000000	0.000000	0.000000	0.000000	0.000000	0.000000	0.000000	0.000000	0.000000	0.000000	0.000000	0.000000	0.000000	0.000000	0.000000	k__Bacteria;p__Actinobacteria;c__unidentified_Actinobacteria;o__Micromonosporales;f__Micromonosporaceae;g__Longispora;s__
OTU_117	0.000248	0.000248	0.000000	0.000534	0.000458	0.000000	0.000000	0.000000	0.000000	0.000000	0.000000	0.000000	0.000000	0.000000	0.000000	0.000000	0.000000	0.000000	0.000000	0.000000	0.000000	0.000000	k__Bacteria;p__Bacteroidota;c__Bacteroidia;o__Chitinophagales;f__Chitinophagaceae;g__Puia;s__
OTU_118	0.000210	0.000458	0.000000	0.000280	0.000490	0.000000	0.000000	0.000000	0.000000	0.000000	0.000000	0.000000	0.000000	0.000000	0.000000	0.000000	0.000000	0.000000	0.000000	0.000000	0.000000	0.000000	k__Bacteria;p__Deinococcota;c__Deinococci;o__Deinococcales;f__Trueperaceae;g__Truepera;s__
OTU_119	0.000064	0.001024	0.000000	0.000172	0.000280	0.000000	0.000000	0.000000	0.000000	0.000000	0.000000	0.000000	0.000000	0.000000	0.000000	0.000000	0.000000	0.000000	0.000000	0.000000	0.000000	0.000000	k__Bacteria;p__Firmicutes;c__Limnochordia;o__Limnochordales;f__Limnochordaceae;g__;s__
OTU_120	0.000121	0.000045	0.000006	0.000108	0.000057	0.000114	0.000038	0.000070	0.000134	0.000045	0.000064	0.000184	0.000019	0.000114	0.000083	0.000083	0.000013	0.000089	0.000089	0.000019	0.000051	0.000941	k__Bacteria;p__Proteobacteria;c__Alphaproteobacteria;o__Rhizobiales;f__Devosiaceae;g__Devosia
OTU_121	0.000000	0.000000	0.000019	0.000000	0.000000	0.000000	0.000025	0.000032	0.000019	0.000038	0.000172	0.000051	0.000013	0.000000	0.000000	0.000013	0.000038	0.000000	0.000013	0.000000	0.000585	0.000223	k__Bacteria;p__Actinobacteria;c__unidentified_Actinobacteria;o__Pseudonocardiales;f__Pseudonocardiaceae;g__Prauserella;s__Prauserella_rugosa
OTU_122	0.000000	0.000019	0.000025	0.000000	0.000000	0.000089	0.000019	0.000032	0.000375	0.000000	0.000025	0.000000	0.000051	0.000000	0.000000	0.000000	0.000153	0.000000	0.000013	0.000000	0.000000	0.000000	k__Bacteria;p__Proteobacteria;c__Alphaproteobacteria;o__Rhizobiales;f__Beijerinckiaceae;g__Psychroglaciecola;s__
OTU_123	0.000865	0.000006	0.000000	0.000979	0.000019	0.000000	0.000000	0.000000	0.000000	0.000000	0.000000	0.000000	0.000000	0.000000	0.000000	0.000000	0.000000	0.000000	0.000000	0.000000	0.000000	0.000000	k__Bacteria;p__Proteobacteria;c__Gammaproteobacteria;o__Burkholderiales;f__Alcaligenaceae;g__Pusillimonas;s__
OTU_124	0.000954	0.000032	0.000000	0.000935	0.000000	0.000000	0.000000	0.000000	0.000000	0.000000	0.000000	0.000000	0.000000	0.000000	0.000000	0.000000	0.000000	0.000000	0.000000	0.000000	0.000000	0.000000	k__Bacteria;p__Proteobacteria;c__Gammaproteobacteria;o__Xanthomonadales;f__Xanthomonadaceae;g__Arenimonas
OTU_125	0.000000	0.000000	0.000000	0.000000	0.000000	0.000000	0.000000	0.000000	0.000000	0.000000	0.000000	0.000000	0.000000	0.000000	0.000000	0.000000	0.000000	0.000000	0.000000	0.000000	0.000000	0.001653	k__Bacteria;p__Proteobacteria;c__Gammaproteobacteria;o__Burkholderiales;f__Neisseriaceae;g__Snodgrassella;s__
OTU_126	0.000000	0.000000	0.000000	0.000000	0.000000	0.000000	0.000000	0.000038	0.000000	0.001157	0.000000	0.000000	0.000000	0.000000	0.000000	0.000000	0.000000	0.000000	0.000000	0.000000	0.000000	0.000000	Unknown
OTU_127	0.001106	0.000547	0.000000	0.000280	0.000178	0.000000	0.000000	0.000000	0.000000	0.000000	0.000000	0.000000	0.000000	0.000000	0.000000	0.000000	0.000000	0.000000	0.000000	0.000000	0.000000	0.000000	k__Bacteria;p__Firmicutes;c__Limnochordia;o__Limnochordales;f__Limnochordaceae;g__;s__
OTU_128	0.000057	0.000146	0.000261	0.000191	0.000165	0.000146	0.000146	0.000051	0.000146	0.000051	0.000083	0.000070	0.000286	0.000051	0.000165	0.000038	0.000095	0.000025	0.000280	0.000032	0.000006	0.000000	k__Bacteria;p__Proteobacteria;c__Gammaproteobacteria;o__Pseudomonadales;f__Pseudomonadaceae;g__Pseudomonas;s__Pseudomonas_psychrotolerans
OTU_129	0.000013	0.000025	0.000025	0.000038	0.000178	0.000006	0.000013	0.000051	0.000057	0.000025	0.000013	0.000013	0.000045	0.000006	0.000197	0.000229	0.000000	0.000000	0.000025	0.000006	0.000051	0.000000	k__Bacteria;p__Firmicutes;c__Bacilli;o__Lactobacillales;f__Lactobacillaceae;g__Fructobacillus;s__Fructobacillus_fructosus
OTU_130	0.000000	0.000000	0.000000	0.000000	0.000000	0.000000	0.000000	0.000000	0.000000	0.001450	0.000000	0.000000	0.000000	0.000000	0.000000	0.000000	0.000000	0.000000	0.000000	0.000000	0.000000	0.000000	Unknown
OTU_131	0.000426	0.000000	0.000000	0.000865	0.000000	0.000000	0.000000	0.000000	0.000000	0.000000	0.000000	0.000000	0.000000	0.000000	0.000000	0.000000	0.000000	0.000000	0.000000	0.000000	0.000000	0.000000	k__Bacteria;p__Proteobacteria;c__Gammaproteobacteria;o__Pseudomonadales;f__Pseudomonadaceae;g__Pseudomonas;s__Pseudomonas_formosensis
OTU_132	0.000000	0.000000	0.000000	0.000000	0.000000	0.000000	0.000000	0.000000	0.000000	0.000979	0.000000	0.000000	0.000000	0.000000	0.000000	0.000000	0.000000	0.000000	0.000000	0.000000	0.000000	0.000000	k__Bacteria;p__Proteobacteria;c__Alphaproteobacteria;o__Holosporales;f__Holosporaceae;g__Candidatus_Gortzia
OTU_133	0.000521	0.000000	0.000000	0.000808	0.000006	0.000000	0.000000	0.000000	0.000000	0.000000	0.000000	0.000000	0.000000	0.000000	0.000000	0.000000	0.000000	0.000000	0.000000	0.000000	0.000000	0.000000	k__Bacteria;p__Proteobacteria;c__Alphaproteobacteria;o__Rhizobiales;f__Devosiaceae;g__Pelagibacterium;s__
OTU_134	0.000000	0.000000	0.000057	0.000045	0.000108	0.000064	0.000045	0.000064	0.000038	0.000102	0.000006	0.000076	0.000095	0.000025	0.000223	0.000432	0.000045	0.000006	0.000051	0.000051	0.000045	0.000006	k__Bacteria;p__Proteobacteria;c__Alphaproteobacteria;o__Sphingomonadales;f__Sphingomonadaceae;g__Novosphingobium;s__Novosphingobium_capsulatum
OTU_135	0.000490	0.000076	0.000000	0.000693	0.000388	0.000000	0.000000	0.000000	0.000000	0.000000	0.000000	0.000000	0.000000	0.000000	0.000000	0.000000	0.000000	0.000000	0.000000	0.000000	0.000000	0.000000	k__Bacteria;p__unidentified_Bacteria;c__Fibrobacteria;o__Fibrobacterales;f__Fibrobacteraceae;g__;s__
OTU_136	0.000579	0.000426	0.000839	0.001920	0.003586	0.000534	0.000617	0.000439	0.000782	0.000432	0.000547	0.000833	0.000471	0.000184	0.001119	0.000884	0.000426	0.001456	0.000331	0.000560	0.000471	0.000070	k__Bacteria;p__Proteobacteria;c__Alphaproteobacteria;o__Sphingomonadales;f__Sphingomonadaceae;g__Sphingomonas
OTU_137	0.000000	0.000000	0.000000	0.000000	0.000000	0.000000	0.000000	0.001259	0.000000	0.000095	0.000000	0.000000	0.000000	0.000000	0.000000	0.000000	0.000000	0.000000	0.000000	0.000025	0.000000	0.000000	k__Bacteria;p__Firmicutes;c__Bacilli;o__Exiguobacterales;f__Exiguobacteraceae;g__Exiguobacterium;s__Exiguobacterium_sp_AT1b
OTU_138	0.000121	0.000083	0.000032	0.000114	0.000324	0.000025	0.000000	0.000744	0.000006	0.000038	0.000006	0.000000	0.000000	0.000000	0.000025	0.000025	0.000025	0.000000	0.000000	0.000006	0.000000	0.000000	k__Bacteria;p__Firmicutes;c__Bacilli;o__Lactobacillales;f__Lactobacillaceae;g__Companilactobacillus;s__Lactobacillus_ginsenosidimutans
OTU_139	0.044168	0.114375	0.129496	0.072840	0.025066	0.018103	0.014447	0.022148	0.048072	0.044073	0.017029	0.002639	0.003230	0.000235	0.001920	0.000661	0.003287	0.000248	0.001488	0.002073	0.000388	0.000000	k__Bacteria;p__Firmicutes;c__Bacilli;o__Lactobacillales;f__Enterococcaceae;g__Enterococcus
OTU_140	0.000076	0.000051	0.000057	0.000134	0.000165	0.000095	0.000121	0.000057	0.000045	0.000045	0.000045	0.000267	0.000064	0.000057	0.000184	0.000267	0.000076	0.000076	0.000070	0.000248	0.000064	0.000013	k__Bacteria;p__Actinobacteria;c__unidentified_Actinobacteria;o__Frankiales;f__Geodermatophilaceae
OTU_141	0.000000	0.000000	0.000013	0.000000	0.000000	0.000000	0.000006	0.000000	0.000000	0.000000	0.000000	0.000000	0.000000	0.000000	0.000006	0.000025	0.000000	0.000000	0.000013	0.000000	0.000833	0.000000	k__Bacteria;p__Actinobacteria;c__unidentified_Actinobacteria;o__Corynebacteriales;f__Corynebacteriaceae;g__Corynebacterium;s__Corynebacterium_provencense
OTU_142	0.000019	0.000000	0.000000	0.000000	0.000000	0.000000	0.000000	0.000852	0.000000	0.000025	0.000000	0.000000	0.000000	0.000000	0.000000	0.000000	0.000000	0.000000	0.000000	0.000006	0.000000	0.000000	k__Bacteria;p__Firmicutes;c__Bacilli;o__Bacillales;f__Planococcaceae;g__Chryseomicrobium;s__
OTU_143	0.000025	0.000095	0.000045	0.000064	0.000153	0.000114	0.000025	0.000019	0.000045	0.000025	0.000019	0.000095	0.000083	0.000045	0.000108	0.001126	0.000045	0.000178	0.000038	0.000025	0.000019	0.000000	k__Bacteria;p__Actinobacteria;c__unidentified_Actinobacteria;o__Propionibacteriales;f__Nocardioidaceae;g__Marmoricola;s__
OTU_144	0.000000	0.000000	0.000000	0.000000	0.000000	0.000000	0.000000	0.000000	0.000000	0.000000	0.000000	0.000000	0.000000	0.000000	0.000000	0.000000	0.000000	0.000000	0.000000	0.000000	0.000000	0.001876	k__Bacteria;p__Bacteroidota;c__Bacteroidia;o__Bacteroidales;f__Bacteroidaceae;g__Bacteroides;s__Bacteroides_acidifaciens
OTU_145	0.000006	0.000019	0.000025	0.000032	0.000006	0.000159	0.000032	0.000051	0.000032	0.000045	0.000006	0.000254	0.000051	0.000089	0.000108	0.000343	0.000006	0.000025	0.000102	0.000032	0.000006	0.000025	k__Bacteria;p__Actinobacteria;c__unidentified_Actinobacteria;o__Propionibacteriales;f__Nocardioidaceae;g__Aeromicrobium;s__
OTU_146	0.000013	0.000089	0.000000	0.000000	0.000051	0.000006	0.000000	0.000210	0.000025	0.000076	0.000000	0.000000	0.000006	0.000000	0.000000	0.000019	0.000013	0.000000	0.000000	0.000038	0.000006	0.000655	k__Bacteria;p__Firmicutes;c__Bacilli;o__Lactobacillales;f__Lactobacillaceae;g__Lactobacillus;s__Lactobacillus_johnsonii
OTU_147	0.000102	0.000083	0.000210	0.000197	0.000299	0.000127	0.000076	0.000108	0.000388	0.000102	0.000076	0.000509	0.000184	0.000146	0.000248	0.000451	0.000318	0.000305	0.000114	0.000242	0.000064	0.000025	k__Bacteria;p__Proteobacteria;c__Alphaproteobacteria;o__Rhizobiales;f__Rhizobiaceae;g__Aureimonas;s__
OTU_148	0.000000	0.000000	0.000006	0.000000	0.000000	0.000019	0.000000	0.000006	0.000706	0.000000	0.000000	0.000000	0.000064	0.000006	0.000006	0.000000	0.000019	0.000019	0.000000	0.000000	0.000000	0.000000	k__Bacteria;p__Cyanobacteria;c__Cyanobacteriia;o__Chloroplast;f__unidentified_Chloroplast;g__unidentified_Chloroplast
OTU_149	0.000000	0.000000	0.000045	0.000000	0.000000	0.000083	0.000000	0.000038	0.000235	0.000013	0.000051	0.000000	0.000083	0.000000	0.000000	0.000000	0.000153	0.000006	0.000000	0.000000	0.000000	0.000000	k__Bacteria;p__Proteobacteria;c__Gammaproteobacteria;o__Burkholderiales;f__Oxalobacteraceae;g__Massilia;s__
OTU_150	0.000000	0.000000	0.000000	0.000000	0.000000	0.000000	0.000000	0.000000	0.000000	0.001412	0.000000	0.000000	0.000000	0.000000	0.000000	0.000000	0.000000	0.000000	0.000000	0.000000	0.000000	0.000000	Unknown
OTU_151	0.000000	0.000000	0.000000	0.000000	0.000000	0.000000	0.000032	0.000000	0.000000	0.000000	0.000000	0.000032	0.000140	0.000000	0.000013	0.000000	0.000013	0.000013	0.000000	0.000032	0.000127	0.000057	Unknown
OTU_152	0.000000	0.000000	0.000000	0.000000	0.000000	0.000000	0.000000	0.000019	0.000000	0.000890	0.000000	0.000000	0.000000	0.000000	0.000000	0.000000	0.000000	0.000000	0.000000	0.000000	0.000000	0.000000	Unknown
OTU_153	0.000165	0.000038	0.000000	0.000045	0.000165	0.000032	0.000000	0.000019	0.000000	0.000006	0.000000	0.000057	0.000000	0.000006	0.000000	0.000057	0.000006	0.000013	0.000006	0.000006	0.000000	0.000025	k__Bacteria;p__Proteobacteria;c__Gammaproteobacteria;o__Burkholderiales;f__Comamonadaceae;g__Delftia;s__Delftia_tsuruhatensis
OTU_154	0.000114	0.000013	0.000032	0.000019	0.000006	0.000076	0.000000	0.000032	0.000064	0.000032	0.000038	0.000025	0.000025	0.000025	0.000025	0.000006	0.000064	0.000025	0.000006	0.000013	0.000019	0.000451	k__Bacteria;p__Proteobacteria;c__Alphaproteobacteria;o__Caulobacterales;f__Caulobacteraceae;g__Caulobacter;s__Caulobacter_mirabilis
OTU_155	0.000019	0.000032	0.000000	0.000000	0.000025	0.000000	0.000000	0.000006	0.000000	0.000013	0.000000	0.000000	0.000000	0.000000	0.000000	0.000000	0.000000	0.000000	0.000000	0.000032	0.000019	0.001577	k__Bacteria;p__Firmicutes;c__Bacilli;o__Lactobacillales;f__Streptococcaceae;g__Streptococcus
OTU_156	0.000013	0.000763	0.000000	0.000076	0.000127	0.000000	0.000000	0.000000	0.000000	0.000000	0.000000	0.000000	0.000000	0.000000	0.000000	0.000000	0.000000	0.000000	0.000000	0.000000	0.000000	0.000000	k__Bacteria;p__Firmicutes;c__Bacilli;o__Paenibacillales;f__Paenibacillaceae;g__Ammoniibacillus;s__Ammoniibacillus_agariperforans
OTU_157	0.000000	0.000006	0.000013	0.000019	0.000000	0.000000	0.000064	0.000000	0.000000	0.000032	0.000064	0.000038	0.000000	0.000000	0.000019	0.000000	0.000000	0.000000	0.000070	0.000000	0.000528	0.000076	k__Bacteria;p__Firmicutes;c__Bacilli;o__Lactobacillales;f__Lactobacillaceae;g__Ligilactobacillus;s__Lactobacillus_acidipiscis
OTU_158	0.000000	0.000006	0.000006	0.000013	0.000032	0.000293	0.000013	0.000019	0.000000	0.000006	0.000000	0.000356	0.000000	0.000089	0.000000	0.000000	0.000000	0.000165	0.000000	0.000076	0.000000	0.000000	k__Bacteria;p__Firmicutes;c__Bacilli;o__Lactobacillales;f__Lactobacillaceae;g__Lentilactobacillus
OTU_159	0.000477	0.000032	0.000000	0.000585	0.000038	0.000000	0.000000	0.000000	0.000000	0.000000	0.000000	0.000000	0.000000	0.000000	0.000000	0.000000	0.000000	0.000000	0.000000	0.000000	0.000000	0.000000	k__Bacteria;p__Proteobacteria;c__Gammaproteobacteria;o__Xanthomonadales;f__Xanthomonadaceae;g__Luteimonas
OTU_160	0.000337	0.000095	0.000000	0.000369	0.000057	0.000006	0.000000	0.000000	0.000000	0.000000	0.000000	0.000000	0.000000	0.000000	0.000000	0.000006	0.000000	0.000032	0.000006	0.000000	0.000000	0.000006	k__Bacteria;p__Proteobacteria;c__Gammaproteobacteria;o__Burkholderiales;f__Comamonadaceae;g__Hydrogenophaga
OTU_161	0.000114	0.000413	0.000000	0.000114	0.000127	0.000000	0.000000	0.000000	0.000000	0.000000	0.000000	0.000000	0.000000	0.000000	0.000000	0.000000	0.000000	0.000000	0.000000	0.000000	0.000000	0.000000	k__Bacteria;p__Firmicutes;c__Limnochordia;o__Limnochordales;f__Limnochordaceae;g__Limnochorda;s__
OTU_162	0.000140	0.000045	0.000013	0.000242	0.000038	0.000070	0.000019	0.000025	0.000006	0.000070	0.000000	0.000057	0.000025	0.000089	0.000197	0.000165	0.000000	0.000146	0.000064	0.000032	0.000045	0.000057	k__Bacteria;p__Actinobacteria;c__unidentified_Actinobacteria;o__Micrococcales;f__Cellulomonadaceae;g__Cellulomonas
OTU_163	0.000242	0.000000	0.000000	0.000197	0.000019	0.000038	0.000000	0.000134	0.000006	0.000095	0.000006	0.000000	0.000000	0.000013	0.000000	0.000006	0.000000	0.000000	0.000000	0.000025	0.000000	0.000000	k__Bacteria;p__Actinobacteria;c__unidentified_Actinobacteria;o__Bifidobacteriales;f__Bifidobacteriaceae;g__Bifidobacterium
OTU_164	0.000076	0.000108	0.000318	0.000019	0.000025	0.000153	0.000897	0.000095	0.000019	0.000134	0.000114	0.000763	0.000496	0.000591	0.002747	0.001780	0.000750	0.000610	0.012864	0.000642	0.001424	0.000839	k__Bacteria;p__Proteobacteria;c__Gammaproteobacteria;o__Enterobacterales;f__Erwiniaceae;g__Pantoea;s__Pantoea_cypripedii
OTU_165	0.000146	0.000032	0.000006	0.000038	0.000038	0.000102	0.000165	0.000019	0.000006	0.000006	0.000019	0.000025	0.000019	0.000000	0.000006	0.000000	0.000000	0.000006	0.000019	0.000000	0.000006	0.000000	k__Bacteria;p__Firmicutes;c__Bacilli;o__Lactobacillales;f__Aerococcaceae;g__Aerococcus;s__Aerococcus_urinaeequi
OTU_166	0.000108	0.000191	0.000000	0.000382	0.000210	0.000000	0.000000	0.000000	0.000000	0.000000	0.000000	0.000000	0.000000	0.000000	0.000000	0.000000	0.000000	0.000000	0.000000	0.000000	0.000000	0.000000	k__Bacteria;p__Bacteroidota;c__Bacteroidia;o__Chitinophagales;f__Chitinophagaceae;g__Taibaiella;s__
OTU_167	0.000089	0.000954	0.000000	0.000127	0.000146	0.000000	0.000000	0.000000	0.000000	0.000000	0.000000	0.000000	0.000000	0.000000	0.000000	0.000000	0.000000	0.000000	0.000000	0.000000	0.000000	0.000000	k__Bacteria;p__Actinobacteria;c__unidentified_Actinobacteria;o__Streptosporangiales;f__Thermomonosporaceae;g__Thermomonospora;s__Thermomonospora_curvata
OTU_168	0.000070	0.000203	0.000000	0.000070	0.000699	0.000000	0.000000	0.000000	0.000000	0.000000	0.000000	0.000000	0.000000	0.000000	0.000000	0.000000	0.000000	0.000000	0.000000	0.000000	0.000000	0.000000	k__Bacteria;p__Actinobacteria;c__unidentified_Actinobacteria;o__Streptosporangiales;f__Streptosporangiaceae;g__Nonomuraea
OTU_169	0.000000	0.000000	0.000000	0.000000	0.000000	0.000000	0.000000	0.000045	0.000000	0.000642	0.000000	0.000000	0.000000	0.000000	0.000000	0.000000	0.000000	0.000000	0.000000	0.000000	0.000000	0.000000	k__Bacteria;p__unidentified_Bacteria;c__Alphaproteobacteria;o__Holosporales;f__Holosporaceae;g__;s__
OTU_170	0.000000	0.000000	0.000000	0.000000	0.000000	0.000000	0.000000	0.000019	0.000000	0.000776	0.000000	0.000000	0.000000	0.000000	0.000000	0.000000	0.000000	0.000000	0.000000	0.000006	0.000000	0.000000	k__Bacteria;p__unidentified_Bacteria;c__Alphaproteobacteria;o__Rickettsiales;f__Rickettsiaceae;g__;s__
OTU_171	0.000439	0.000496	0.000000	0.000515	0.000630	0.000000	0.000000	0.000000	0.000000	0.000000	0.000000	0.000000	0.000000	0.000000	0.000000	0.000000	0.000000	0.000000	0.000000	0.000000	0.000000	0.000000	k__Bacteria;p__Proteobacteria;c__Gammaproteobacteria;o__EPR3968-O8a-Bc78;f__;g__;s__
OTU_172	0.000102	0.000038	0.000032	0.000076	0.000146	0.000000	0.000038	0.000032	0.000019	0.000013	0.000102	0.000019	0.000019	0.000006	0.000045	0.000025	0.000006	0.000006	0.000000	0.000000	0.000025	0.000013	k__Bacteria;p__Actinobacteria;c__unidentified_Actinobacteria;o__Micrococcales;f__Beutenbergiaceae;g__Salana;s__
OTU_173	0.000267	0.000490	0.000000	0.000184	0.000528	0.000000	0.000000	0.000000	0.000000	0.000000	0.000000	0.000000	0.000000	0.000000	0.000000	0.000000	0.000000	0.000000	0.000000	0.000000	0.000000	0.000000	k__Bacteria;p__Myxococcota;c__Myxococcia;o__Myxococcales;f__Vulgatibacteraceae;g__Vulgatibacter;s__
OTU_174	0.000000	0.000000	0.000000	0.000000	0.000000	0.000000	0.000000	0.000045	0.000000	0.000318	0.000000	0.000000	0.000000	0.000000	0.000000	0.000000	0.000000	0.000000	0.000000	0.000261	0.000000	0.000000	k__Bacteria;p__Cyanobacteria;c__Cyanobacteriia;o__Synechococcales;f__Cyanobiaceae;g__Cyanobium_PCC-6307;s__
OTU_175	0.000000	0.000000	0.000000	0.000000	0.000000	0.000000	0.000019	0.000000	0.000000	0.000000	0.000000	0.000000	0.000000	0.000000	0.000006	0.000000	0.000000	0.000000	0.000006	0.000006	0.000013	0.000471	k__Bacteria;p__Proteobacteria;c__Gammaproteobacteria;o__Xanthomonadales;f__Xanthomonadaceae;g__Pseudoxanthomonas;s__Pseudoxanthomonas_mexicana
OTU_176	0.000000	0.000000	0.000019	0.000000	0.000000	0.000006	0.000045	0.000013	0.000000	0.000064	0.000076	0.000045	0.000013	0.000006	0.000019	0.000006	0.000013	0.000000	0.000025	0.000013	0.000445	0.000140	k__Bacteria;p__Actinobacteria;c__unidentified_Actinobacteria;o__Micrococcales;f__Microbacteriaceae;g__Leucobacter;s__
OTU_177	0.000909	0.000000	0.000000	0.000000	0.000000	0.000000	0.000000	0.000000	0.000000	0.000000	0.000000	0.000000	0.000000	0.000000	0.000000	0.000000	0.000000	0.000000	0.000000	0.000000	0.000000	0.000000	k__Bacteria;p__Bacteroidota;c__Bacteroidia;o__Flavobacteriales;f__Weeksellaceae;g__Moheibacter;s__
OTU_178	0.000121	0.000146	0.000000	0.000038	0.000451	0.000000	0.000000	0.000000	0.000000	0.000006	0.000000	0.000000	0.000000	0.000000	0.000000	0.000000	0.000000	0.000000	0.000000	0.000000	0.000000	0.000000	k__Bacteria;p__Myxococcota;c__Polyangia;o__Haliangiales;f__Haliangiaceae;g__Haliangium
OTU_179	0.000000	0.000000	0.000019	0.000000	0.000000	0.000000	0.000000	0.000013	0.000000	0.000070	0.000121	0.000019	0.000019	0.000006	0.000006	0.000000	0.000006	0.000000	0.000000	0.000000	0.000458	0.000140	k__Bacteria;p__Actinobacteria;c__unidentified_Actinobacteria;o__Corynebacteriales;f__Nocardiaceae;g__Gordonia
OTU_180	0.000242	0.000006	0.000000	0.000471	0.000000	0.000000	0.000000	0.000000	0.000000	0.000000	0.000000	0.000000	0.000000	0.000000	0.000000	0.000000	0.000000	0.000000	0.000000	0.000000	0.000000	0.000000	k__Bacteria;p__Proteobacteria;c__Gammaproteobacteria;o__Pseudomonadales;f__Cellvibrionaceae;g__Cellvibrio;s__
OTU_181	0.000114	0.000547	0.000000	0.000178	0.000229	0.000000	0.000000	0.000000	0.000000	0.000000	0.000000	0.000000	0.000000	0.000000	0.000000	0.000000	0.000000	0.000000	0.000000	0.000000	0.000000	0.000000	k__Bacteria;p__Myxococcota;c__Myxococcia;o__Myxococcales;f__Vulgatibacteraceae;g__Vulgatibacter;s__
OTU_182	0.000089	0.000045	0.000153	0.000070	0.000134	0.000070	0.000057	0.000045	0.000025	0.000032	0.000032	0.000299	0.000038	0.000076	0.000051	0.000070	0.000025	0.000057	0.000032	0.000057	0.000006	0.000006	k__Bacteria;p__Proteobacteria;c__Alphaproteobacteria;o__Acetobacterales;f__Acetobacteraceae;g__Roseomonas
OTU_183	0.000013	0.000000	0.000013	0.000025	0.000032	0.000019	0.000032	0.000000	0.000000	0.000025	0.000006	0.000019	0.000013	0.000006	0.000280	0.000102	0.000025	0.000000	0.000025	0.000019	0.000006	0.000019	k__Bacteria;p__Bacteroidota;c__Bacteroidia;o__Cytophagales;f__Cytophagaceae;g__Siphonobacter;s__Siphonobacter_sp_BAB-5404
OTU_184	0.000025	0.000006	0.000000	0.000019	0.000089	0.000013	0.000000	0.000286	0.000000	0.000000	0.000000	0.000025	0.000000	0.000000	0.000019	0.000000	0.000000	0.000006	0.000000	0.000013	0.000000	0.000000	k__Bacteria;p__Actinobacteria;c__unidentified_Actinobacteria;o__Propionibacteriales;f__Propionibacteriaceae;g__Cutibacterium;s__Cutibacterium_acnes
OTU_185	0.000025	0.000000	0.000019	0.000006	0.000000	0.000006	0.000045	0.000032	0.000013	0.000146	0.000102	0.000051	0.000045	0.000000	0.000032	0.000000	0.000013	0.000013	0.000000	0.000025	0.000159	0.000095	k__Bacteria;p__Proteobacteria;c__Alphaproteobacteria;o__Rhodobacterales;f__Rhodobacteraceae;g__Paracoccus
OTU_186	0.000000	0.000000	0.000000	0.000000	0.000000	0.000000	0.000000	0.000000	0.000000	0.000610	0.000000	0.000000	0.000000	0.000000	0.000000	0.000000	0.000000	0.000000	0.000000	0.000000	0.000000	0.000000	k__Bacteria
OTU_187	0.000000	0.000000	0.000032	0.000000	0.000000	0.000006	0.000045	0.000000	0.000000	0.000000	0.000006	0.000000	0.000025	0.000000	0.000006	0.000000	0.000019	0.000019	0.000490	0.000019	0.000019	0.000000	k__Bacteria;p__Actinobacteria;c__unidentified_Actinobacteria;o__Micrococcales;f__Dermacoccaceae;g__Allobranchiibius
OTU_188	0.000083	0.000280	0.000000	0.000051	0.000312	0.000000	0.000000	0.000000	0.000000	0.000000	0.000000	0.000000	0.000000	0.000000	0.000000	0.000000	0.000000	0.000000	0.000000	0.000000	0.000000	0.000000	k__Bacteria;p__unidentified_Bacteria;c__unidentified_Bacteria;o__Euzebyales;f__Euzebyaceae;g__;s__
OTU_189	0.000000	0.000000	0.000000	0.000000	0.000000	0.000000	0.000000	0.000013	0.000000	0.000000	0.000000	0.000032	0.000000	0.000000	0.000013	0.000000	0.000000	0.000000	0.000000	0.000000	0.000000	0.000413	k__Bacteria;p__Bacteroidota;c__Bacteroidia;o__Sphingobacteriales;f__Sphingobacteriaceae;g__Sphingobacterium
OTU_190	0.000305	0.000013	0.000000	0.000636	0.000000	0.000000	0.000000	0.000000	0.000000	0.000000	0.000000	0.000000	0.000000	0.000000	0.000000	0.000000	0.000000	0.000000	0.000000	0.000000	0.000000	0.000000	k__Bacteria;p__Proteobacteria;c__Gammaproteobacteria;o__Pseudomonadales;f__Pseudomonadaceae;g__Pseudomonas
OTU_191	0.000000	0.000000	0.000000	0.000000	0.000000	0.000000	0.000000	0.000000	0.000000	0.000000	0.000000	0.000000	0.000000	0.000000	0.000000	0.000000	0.000000	0.000000	0.000000	0.000000	0.000000	0.000897	k__Bacteria;p__Proteobacteria;c__Gammaproteobacteria;o__Enterobacterales;f__Orbaceae;g__Candidatus_Schmidhempelia;s__
OTU_192	0.000032	0.000013	0.000013	0.000000	0.000019	0.000038	0.000045	0.000051	0.000045	0.000057	0.000013	0.000134	0.000076	0.000006	0.000057	0.000203	0.000051	0.000006	0.000095	0.000038	0.000057	0.000108	k__Bacteria;p__Actinobacteria;c__unidentified_Actinobacteria;o__Corynebacteriales;f__Mycobacteriaceae;g__Mycobacterium;s__Mycobacterium_neoaurum
OTU_193	0.001609	0.002200	0.002607	0.007631	0.001704	0.006251	0.005469	0.002950	0.002346	0.003491	0.006422	0.042769	0.037917	0.078512	0.034789	0.042241	0.020901	0.018561	0.025887	0.019871	0.027781	0.013989	k__Bacteria;p__Proteobacteria;c__Gammaproteobacteria;o__Enterobacterales;f__Enterobacteriaceae;g__Enterobacter
OTU_194	0.000000	0.000000	0.000000	0.000000	0.000000	0.000000	0.000013	0.000000	0.000000	0.000000	0.000000	0.000006	0.000019	0.000000	0.000057	0.000000	0.000000	0.000000	0.000000	0.000000	0.000000	0.000369	k__Bacteria;p__Proteobacteria;c__Gammaproteobacteria;o__Pseudomonadales;f__Cellvibrionaceae;g__Cellvibrio;s__
OTU_195	0.000000	0.000000	0.000070	0.000000	0.000000	0.000076	0.000000	0.000038	0.000369	0.000000	0.000057	0.000000	0.000032	0.000000	0.000000	0.000000	0.000102	0.000000	0.000019	0.000000	0.000000	0.000000	k__Bacteria;p__Bacteroidota;c__Bacteroidia;o__Cytophagales;f__Hymenobacteraceae;g__Hymenobacter;s__Siccationidurans_occulans
OTU_196	0.000051	0.000076	0.000000	0.000127	0.000324	0.000000	0.000000	0.000000	0.000000	0.000000	0.000000	0.000000	0.000000	0.000000	0.000000	0.000000	0.000000	0.000000	0.000000	0.000000	0.000000	0.000000	k__Bacteria;p__Bdellovibrionota;c__Bdellovibrionia;o__Bdellovibrionales;f__Bdellovibrionaceae;g__;s__
OTU_197	0.000000	0.000000	0.000000	0.000000	0.000000	0.000000	0.000000	0.000032	0.000000	0.000108	0.000000	0.000000	0.000025	0.000013	0.000025	0.000293	0.000000	0.000000	0.000000	0.000051	0.000000	0.000006	k__Bacteria;p__Proteobacteria;c__Alphaproteobacteria;o__Rhizobiales;f__Xanthobacteraceae;g__Xanthobacter;s__
OTU_198	0.000134	0.000420	0.000000	0.000216	0.000477	0.000000	0.000006	0.000000	0.000000	0.000000	0.000000	0.000000	0.000000	0.000000	0.000000	0.000000	0.000000	0.000000	0.000000	0.000000	0.000000	0.000006	k__Bacteria;p__Proteobacteria;c__Alphaproteobacteria;o__Rhizobiales;f__Hyphomicrobiaceae;g__Filomicrobium;s__
OTU_199	0.000178	0.000191	0.000000	0.000343	0.000032	0.000013	0.000000	0.000000	0.000000	0.000000	0.000000	0.000000	0.000000	0.000000	0.000013	0.000000	0.000000	0.000000	0.000000	0.000000	0.000000	0.000000	k__Bacteria;p__Firmicutes;c__Bacilli;o__Paenibacillales;f__Paenibacillaceae;g__Thermobacillus;s__
OTU_200	0.000000	0.000000	0.000000	0.000000	0.000000	0.000000	0.000006	0.000000	0.000000	0.000013	0.000025	0.000013	0.000006	0.000000	0.000000	0.000000	0.000000	0.000006	0.000006	0.000000	0.000636	0.000089	k__Bacteria;p__Actinobacteria;c__unidentified_Actinobacteria;o__Micrococcales;f__Brevibacteriaceae;g__Brevibacterium
OTU_201	0.000000	0.000000	0.000013	0.000000	0.000000	0.000000	0.000038	0.000000	0.000000	0.000045	0.000057	0.000000	0.000013	0.000000	0.000013	0.000000	0.000013	0.000000	0.000019	0.000000	0.000623	0.000089	k__Bacteria;p__Actinobacteria;c__unidentified_Actinobacteria;o__Micrococcales;f__Micrococcaceae
OTU_202	0.000114	0.000095	0.000000	0.000165	0.000153	0.000000	0.000000	0.000000	0.000000	0.000000	0.000000	0.000000	0.000000	0.000000	0.000000	0.000000	0.000000	0.000000	0.000000	0.000000	0.000000	0.000000	k__Bacteria;p__unidentified_Bacteria;c__Polyangia;o__Polyangiales;f__Sandaracinaceae;g__;s__
OTU_203	0.000000	0.000000	0.000000	0.000000	0.000000	0.000000	0.000000	0.000000	0.000000	0.000540	0.000000	0.000000	0.000000	0.000000	0.000000	0.000000	0.000000	0.000000	0.000000	0.000000	0.000000	0.000000	k__Bacteria;p__unidentified_Bacteria;c__Babeliae;o__Babeliales
OTU_204	0.000000	0.000000	0.000000	0.000000	0.000000	0.000000	0.000000	0.000000	0.000000	0.000000	0.000000	0.000000	0.000000	0.000000	0.000000	0.000000	0.000000	0.000000	0.000000	0.000000	0.000000	0.001005	k__Bacteria;p__Bacteroidota;c__Bacteroidia;o__Bacteroidales;f__Muribaculaceae;g__;s__
OTU_205	0.000000	0.000000	0.000000	0.000000	0.000000	0.000000	0.000000	0.000108	0.000000	0.000757	0.000000	0.000000	0.000000	0.000000	0.000000	0.000000	0.000000	0.000000	0.000000	0.000000	0.000000	0.000000	k__Bacteria;p__Proteobacteria;c__Gammaproteobacteria;o__Enterobacterales;f__Vibrionaceae;g__Photobacterium;s__Photobacterium_leiognathi
OTU_206	0.000076	0.000280	0.000000	0.000089	0.000680	0.000000	0.000000	0.000000	0.000000	0.000000	0.000000	0.000000	0.000000	0.000000	0.000000	0.000000	0.000000	0.000000	0.000000	0.000000	0.000000	0.000000	k__Bacteria;p__Chloroflexi;c__Anaerolineae;o__SBR1031;f__A4b;g__;s__
OTU_207	0.000038	0.000000	0.000000	0.000025	0.000000	0.000159	0.000006	0.000000	0.000000	0.000000	0.000000	0.000102	0.000000	0.000051	0.000000	0.000013	0.000000	0.000051	0.000000	0.000006	0.000000	0.000172	k__Bacteria;p__Proteobacteria;c__Alphaproteobacteria;o__Sphingomonadales;f__Sphingomonadaceae;g__Sphingopyxis;s__Sphingopyxis_chilensis
OTU_208	0.000000	0.000000	0.000013	0.000000	0.000000	0.000000	0.000032	0.000006	0.000000	0.000025	0.000032	0.000000	0.000000	0.000000	0.000000	0.000006	0.000000	0.000000	0.000025	0.000000	0.000388	0.000064	k__Bacteria;p__Actinobacteria;c__unidentified_Actinobacteria;o__Micrococcales;f__Micrococcaceae
OTU_209	0.000000	0.000000	0.000000	0.000000	0.000000	0.000000	0.000000	0.000000	0.000000	0.000000	0.000000	0.000000	0.000000	0.000000	0.000000	0.000064	0.000000	0.000000	0.000000	0.000000	0.000000	0.001075	k__Bacteria;p__Firmicutes;c__Bacilli;o__Mycoplasmatales;f__Mycoplasmataceae;g__Mycoplasma;s__Mesomycoplasma_moatsii
OTU_210	0.000242	0.000032	0.000000	0.000013	0.000223	0.000000	0.000000	0.000000	0.000000	0.000000	0.000000	0.000000	0.000000	0.000000	0.000000	0.000000	0.000000	0.000000	0.000000	0.000000	0.000000	0.000000	k__Bacteria;p__Proteobacteria;c__Alphaproteobacteria;o__Kiloniellales;f__Kiloniellaceae;g__Tagaea;s__
OTU_211	0.000197	0.000070	0.000000	0.000458	0.000076	0.000000	0.000000	0.000000	0.000000	0.000000	0.000000	0.000000	0.000000	0.000000	0.000000	0.000000	0.000000	0.000000	0.000000	0.000000	0.000000	0.000000	k__Bacteria;p__Proteobacteria;c__Alphaproteobacteria;o__Rhizobiales;f__Rhizobiaceae
OTU_212	0.000083	0.000382	0.000000	0.000076	0.000121	0.000019	0.000000	0.000000	0.000000	0.000000	0.000000	0.000000	0.000000	0.000000	0.000000	0.000000	0.000000	0.000000	0.000000	0.000000	0.000000	0.000000	k__Bacteria;p__unidentified_Bacteria;c__Acidimicrobiia;o__Microtrichales;f__;g__;s__
OTU_213	0.000000	0.000025	0.000000	0.000000	0.000095	0.000013	0.000000	0.000045	0.000000	0.000000	0.000000	0.000032	0.000000	0.000013	0.000000	0.000140	0.000000	0.000038	0.000000	0.000013	0.000000	0.000362	k__Bacteria;p__Firmicutes;c__Bacilli;o__Lactobacillales;f__Lactobacillaceae;g__Ligilactobacillus;s__Lactobacillus_murinus
OTU_214	0.000102	0.000293	0.000000	0.000178	0.000235	0.000006	0.000000	0.000000	0.000000	0.000000	0.000000	0.000000	0.000000	0.000000	0.000000	0.000000	0.000000	0.000000	0.000000	0.000000	0.000000	0.000000	k__Bacteria;p__unidentified_Bacteria;c__Acidimicrobiia;o__Actinomarinales;f__;g__;s__
OTU_215	0.000038	0.000127	0.000000	0.000254	0.000172	0.000000	0.000000	0.000000	0.000000	0.000000	0.000000	0.000000	0.000000	0.000000	0.000000	0.000000	0.000000	0.000000	0.000000	0.000000	0.000000	0.000000	k__Bacteria;p__unidentified_Bacteria;c__Anaerolineae;o__Caldilineales;f__Caldilineaceae;g__;s__
OTU_216	0.000165	0.000210	0.000000	0.000102	0.000356	0.000000	0.000000	0.000000	0.000000	0.000000	0.000000	0.000000	0.000000	0.000000	0.000000	0.000000	0.000000	0.000000	0.000000	0.000000	0.000000	0.000000	k__Bacteria;p__Gemmatimonadota;c__Longimicrobia;o__Longimicrobiales;f__Longimicrobiaceae;g__;s__
OTU_217	0.000235	0.000089	0.000000	0.000343	0.000013	0.000000	0.000000	0.000000	0.000000	0.000000	0.000006	0.000000	0.000000	0.000000	0.000000	0.000000	0.000000	0.000000	0.000000	0.000000	0.000000	0.000000	k__Bacteria;p__Actinobacteria;c__unidentified_Actinobacteria;o__Micrococcales;f__Demequinaceae;g__Demequina;s__
OTU_218	0.000000	0.000000	0.000000	0.000000	0.000000	0.000000	0.000000	0.000013	0.000000	0.000006	0.000000	0.000000	0.000006	0.000000	0.000000	0.000343	0.000000	0.000000	0.000000	0.000000	0.000000	0.000000	k__Bacteria;p__Verrucomicrobiota;c__Verrucomicrobiae;o__Verrucomicrobiales;f__Verrucomicrobiaceae;g__Verrucomicrobium;s__
OTU_219	0.000057	0.000579	0.000000	0.000293	0.000070	0.000000	0.000000	0.000000	0.000000	0.000000	0.000000	0.000000	0.000000	0.000000	0.000000	0.000000	0.000000	0.000000	0.000000	0.000000	0.000013	0.000000	k__Bacteria;p__Firmicutes;c__Bacilli;o__Bacillales;f__Bacillaceae;g__Ureibacillus
OTU_220	0.000032	0.000019	0.000184	0.000108	0.000064	0.000032	0.000235	0.000013	0.000025	0.000013	0.000006	0.000038	0.000000	0.000006	0.000045	0.000006	0.000038	0.000000	0.000032	0.000000	0.000038	0.000006	k__Bacteria;p__Proteobacteria;c__Gammaproteobacteria;o__Xanthomonadales;f__Xanthomonadaceae;g__Stenotrophomonas;s__Stenotrophomonas_chelatiphaga
OTU_221	0.000108	0.000134	0.000000	0.000235	0.000305	0.000000	0.000000	0.000000	0.000000	0.000000	0.000000	0.000000	0.000000	0.000000	0.000000	0.000000	0.000000	0.000000	0.000000	0.000000	0.000000	0.000000	k__Bacteria;p__Myxococcota;c__Polyangia;o__Polyangiales;f__BIrii41;g__;s__
OTU_222	0.000114	0.000165	0.000000	0.000420	0.000229	0.000000	0.000000	0.000000	0.000000	0.000000	0.000000	0.000000	0.000000	0.000000	0.000000	0.000000	0.000000	0.000000	0.000000	0.000000	0.000000	0.000000	k__Bacteria;p__Firmicutes;c__Bacilli;o__Paenibacillales;f__Paenibacillaceae;g__Cohnella;s__
OTU_223	0.000000	0.000000	0.000000	0.000000	0.000000	0.000000	0.000019	0.000000	0.000000	0.000019	0.000013	0.000000	0.000000	0.000000	0.000000	0.000000	0.000000	0.000000	0.000000	0.000000	0.000483	0.000057	k__Bacteria;p__Actinobacteria;c__unidentified_Actinobacteria;o__Micrococcales;f__Brevibacteriaceae;g__Brevibacterium;s__
OTU_224	0.000045	0.000045	0.000013	0.000032	0.000203	0.000006	0.000000	0.000057	0.000000	0.000019	0.000000	0.000000	0.000000	0.000000	0.000000	0.000000	0.000000	0.000000	0.000000	0.000000	0.000000	0.000000	k__Bacteria;p__Firmicutes;c__Bacilli;o__Lactobacillales;f__Lactobacillaceae;g__Bombilactobacillus
OTU_225	0.000000	0.000000	0.000000	0.000000	0.000000	0.000000	0.000000	0.000019	0.000000	0.000432	0.000000	0.000000	0.000000	0.000000	0.000000	0.000000	0.000000	0.000000	0.000000	0.000000	0.000000	0.000000	k__Bacteria;p__unidentified_Bacteria;c__Alphaproteobacteria;o__Paracaedibacterales;f__Paracaedibacteraceae;g__;s__
OTU_226	0.000000	0.000000	0.000000	0.000000	0.000000	0.000000	0.000000	0.000305	0.000000	0.000006	0.000000	0.000000	0.000000	0.000000	0.000000	0.000000	0.000000	0.000000	0.000000	0.000000	0.000000	0.000000	k__Bacteria;p__Chlamydiae;c__unidentified_Chlamydiae;o__Chlamydiales;f__unidentified_Chlamydiales;g__Candidatus_Similichlamydia;s__
OTU_227	0.000000	0.000000	0.000025	0.000000	0.000000	0.000000	0.000013	0.000006	0.000000	0.000032	0.000064	0.000006	0.000000	0.000000	0.000000	0.000006	0.000000	0.000000	0.000019	0.000019	0.000350	0.000076	k__Bacteria;p__Actinobacteria;c__unidentified_Actinobacteria;o__Pseudonocardiales;f__Pseudonocardiaceae;g__Saccharopolyspora;s__Saccharopolyspora_rectivirgula
OTU_228	0.000083	0.000019	0.000000	0.000286	0.000076	0.000000	0.000000	0.000000	0.000000	0.000000	0.000000	0.000000	0.000000	0.000000	0.000000	0.000000	0.000000	0.000000	0.000000	0.000000	0.000000	0.000000	k__Bacteria;p__Verrucomicrobiota;c__Verrucomicrobiae;o__Verrucomicrobiales;f__DEV007;g__;s__
OTU_229	0.000006	0.000013	0.000000	0.000000	0.000019	0.000000	0.000000	0.000000	0.000000	0.000006	0.000000	0.000000	0.000000	0.000000	0.000000	0.000000	0.000000	0.000000	0.000000	0.000000	0.000000	0.000788	k__Bacteria;p__Firmicutes;c__Bacilli;o__Staphylococcales;f__Gemellaceae;g__Gemella;s__
OTU_230	0.000000	0.000000	0.000000	0.000000	0.000000	0.000000	0.000000	0.000006	0.000000	0.000394	0.000000	0.000000	0.000000	0.000000	0.000000	0.000000	0.000000	0.000000	0.000000	0.000013	0.000000	0.000000	k__Bacteria;p__Proteobacteria;c__Gammaproteobacteria;o__Legionellales;f__Legionellaceae;g__Legionella;s__
OTU_231	0.000191	0.000172	0.000000	0.000178	0.000032	0.000000	0.000000	0.000000	0.000000	0.000000	0.000000	0.000000	0.000000	0.000000	0.000000	0.000000	0.000000	0.000000	0.000000	0.000000	0.000000	0.000000	k__Bacteria;p__Firmicutes;c__Bacilli;o__Haloplasmatales;f__Haloplasmataceae;g__Haloplasma;s__
OTU_232	0.001602	0.001259	0.005507	0.003109	0.001081	0.003186	0.005634	0.003262	0.001316	0.001946	0.002696	0.042388	0.004845	0.012012	0.016596	0.012056	0.006664	0.006295	0.081837	0.002722	0.006041	0.039513	k__Bacteria;p__Proteobacteria;c__Gammaproteobacteria;o__Enterobacterales;f__Erwiniaceae;g__Pantoea
OTU_233	0.000254	0.000159	0.000000	0.000076	0.000153	0.000000	0.000000	0.000000	0.000000	0.000000	0.000000	0.000019	0.000000	0.000000	0.000000	0.000000	0.000000	0.000000	0.000000	0.000000	0.000000	0.000000	k__Bacteria;p__Actinobacteria;c__unidentified_Actinobacteria;o__Micromonosporales;f__Micromonosporaceae;g__Longispora;s__
OTU_234	0.000000	0.000000	0.000006	0.000000	0.000000	0.000013	0.000013	0.000025	0.000038	0.000000	0.000032	0.000000	0.000000	0.000000	0.000000	0.000000	0.000006	0.000000	0.000178	0.000000	0.000006	0.000000	k__Bacteria
OTU_235	0.000293	0.000032	0.000000	0.000496	0.000013	0.000000	0.000000	0.000000	0.000000	0.000000	0.000000	0.000000	0.000000	0.000000	0.000000	0.000000	0.000000	0.000000	0.000000	0.000000	0.000000	0.000000	k__Bacteria
OTU_236	0.000121	0.000159	0.000000	0.000146	0.000413	0.000000	0.000000	0.000000	0.000000	0.000000	0.000000	0.000000	0.000000	0.000000	0.000000	0.000000	0.000000	0.000000	0.000000	0.000000	0.000000	0.000000	k__Bacteria;p__Proteobacteria;c__Alphaproteobacteria;o__Rhizobiales;f__Rhizobiaceae;g__Chelativorans;s__
OTU_237	0.000025	0.000642	0.000000	0.000032	0.000134	0.000000	0.000000	0.000000	0.000000	0.000000	0.000000	0.000000	0.000000	0.000000	0.000000	0.000000	0.000000	0.000000	0.000000	0.000000	0.000000	0.000000	k__Bacteria;p__Firmicutes;c__Bacilli;o__Paenibacillales;f__Paenibacillaceae;g__Thermobacillus;s__
OTU_238	0.000000	0.000000	0.000045	0.000013	0.000006	0.000038	0.000000	0.000038	0.000127	0.000000	0.000025	0.000000	0.000032	0.000013	0.000000	0.000019	0.000032	0.000000	0.000000	0.000013	0.000000	0.000000	k__Bacteria;p__Proteobacteria;c__Alphaproteobacteria;o__Rhizobiales;f__Xanthobacteraceae;g__Rhodopseudomonas;s__
OTU_239	0.000000	0.000000	0.000000	0.000000	0.000000	0.000000	0.000000	0.000134	0.000000	0.000401	0.000000	0.000000	0.000000	0.000000	0.000000	0.000000	0.000000	0.000000	0.000000	0.000013	0.000000	0.000000	k__Bacteria;p__Proteobacteria;c__Gammaproteobacteria;o__Enterobacterales;f__Vibrionaceae;g__Photobacterium;s__Photobacterium_aphoticum
OTU_240	0.000006	0.000000	0.000013	0.000006	0.000000	0.000013	0.000025	0.000000	0.000000	0.000038	0.000083	0.000006	0.000006	0.000000	0.000025	0.000000	0.000000	0.000000	0.000006	0.000000	0.000273	0.000305	k__Bacteria;p__Firmicutes;c__Bacilli;o__Staphylococcales;f__Staphylococcaceae;g__Staphylococcus;s__Staphylococcus_sciuri
OTU_241	0.000064	0.000273	0.000000	0.000006	0.000229	0.000000	0.000000	0.000000	0.000000	0.000000	0.000000	0.000006	0.000000	0.000000	0.000000	0.000000	0.000000	0.000000	0.000000	0.000000	0.000000	0.000000	k__Bacteria
OTU_242	0.000000	0.000000	0.000000	0.000000	0.000000	0.000000	0.000000	0.000000	0.000000	0.000254	0.000000	0.000000	0.000000	0.000000	0.000000	0.000000	0.000000	0.000000	0.000000	0.000045	0.000000	0.000000	k__Bacteria;p__unidentified_Bacteria;c__Alphaproteobacteria;o__Paracaedibacterales;f__Paracaedibacteraceae;g__;s__
OTU_243	0.000013	0.000019	0.000000	0.000013	0.000051	0.000000	0.000000	0.000000	0.000000	0.000000	0.000000	0.000000	0.000000	0.000000	0.000000	0.000000	0.000000	0.000000	0.000000	0.000000	0.000000	0.000432	k__Bacteria;p__Proteobacteria;c__Gammaproteobacteria;o__Burkholderiales;f__Neisseriaceae;g__Neisseria;s__Neisseria_mucosa
OTU_244	0.000006	0.000191	0.000000	0.000000	0.000051	0.000114	0.000019	0.000006	0.000000	0.000000	0.000000	0.000159	0.000000	0.000070	0.000000	0.000000	0.000000	0.000025	0.000000	0.000013	0.000000	0.000000	k__Bacteria;p__Firmicutes;c__Clostridia;o__Peptostreptococcales-Tissierellales;f__Peptostreptococcaceae;g__Paeniclostridium
OTU_245	0.000000	0.000000	0.000000	0.000006	0.000025	0.000032	0.000000	0.000051	0.000000	0.000273	0.000000	0.000019	0.000000	0.000032	0.000000	0.000013	0.000019	0.000032	0.000000	0.000000	0.000000	0.000000	k__Bacteria;p__Proteobacteria;c__Gammaproteobacteria;o__Burkholderiales;f__Comamonadaceae;g__Acidovorax
OTU_246	0.000006	0.000013	0.000051	0.000000	0.000000	0.000000	0.000000	0.000025	0.000000	0.000025	0.000000	0.000006	0.000013	0.000038	0.000057	0.000025	0.000000	0.000000	0.000000	0.000038	0.000000	0.000019	k__Bacteria;p__Bacteroidota;c__Bacteroidia;o__Flavobacteriales;f__Weeksellaceae;g__Chryseobacterium
OTU_247	0.000064	0.000146	0.000197	0.000102	0.000299	0.000413	0.000064	0.000312	0.000432	0.000064	0.000394	0.000127	0.000375	0.000032	0.000076	0.000134	0.000223	0.000013	0.000261	0.000146	0.000095	0.000057	k__Bacteria;p__Actinobacteria;c__unidentified_Actinobacteria;o__Micrococcales;f__Microbacteriaceae;g__Amnibacterium;s__
OTU_248	0.000070	0.000401	0.000000	0.000070	0.000025	0.000000	0.000013	0.000013	0.000000	0.000000	0.000000	0.000013	0.000000	0.000013	0.000045	0.000000	0.000013	0.000006	0.000000	0.000006	0.000006	0.000057	k__Bacteria;p__Firmicutes;c__Bacilli;o__Lactobacillales;f__Streptococcaceae;g__Streptococcus
OTU_249	0.000362	0.000000	0.000000	0.000013	0.000038	0.000000	0.000000	0.000000	0.000000	0.000000	0.000006	0.000000	0.000000	0.000000	0.000000	0.000000	0.000000	0.000000	0.000006	0.000000	0.000000	0.000000	k__Bacteria;p__Proteobacteria;c__Gammaproteobacteria;o__Enterobacterales;f__Erwiniaceae;g__Izhakiella;s__Izhakiella_capsodis
OTU_250	0.000000	0.000000	0.000000	0.000000	0.000000	0.000000	0.000000	0.000013	0.000000	0.000846	0.000000	0.000000	0.000000	0.000000	0.000000	0.000000	0.000000	0.000000	0.000000	0.000000	0.000000	0.000000	k__Bacteria
OTU_251	0.000000	0.000000	0.000000	0.000000	0.000000	0.000000	0.000000	0.000000	0.000000	0.000013	0.000000	0.000000	0.000000	0.000013	0.000032	0.000312	0.000000	0.000000	0.000000	0.000000	0.000000	0.000000	k__Bacteria;p__Verrucomicrobiota;c__Verrucomicrobiae;o__Verrucomicrobiales;f__Verrucomicrobiaceae;g__Prosthecobacter;s__
OTU_252	0.000140	0.000000	0.000025	0.000178	0.000076	0.000076	0.000006	0.000045	0.000019	0.000000	0.000045	0.000064	0.000025	0.000146	0.000006	0.000057	0.000006	0.000013	0.000000	0.000000	0.000000	0.000095	k__Bacteria;p__Proteobacteria;c__Alphaproteobacteria;o__Rhizobiales;f__Rhizobiaceae;g__Aliihoeflea;s__
OTU_253	0.000000	0.000000	0.000070	0.000000	0.000000	0.000006	0.000051	0.000019	0.000114	0.000000	0.000000	0.000000	0.000064	0.000019	0.000439	0.000051	0.000019	0.000000	0.000025	0.000006	0.000025	0.000000	k__Bacteria;p__Bacteroidota;c__Bacteroidia;o__Cytophagales;f__Hymenobacteraceae;g__Hymenobacter;s__
OTU_254	0.000165	0.000000	0.000000	0.000216	0.000000	0.000000	0.000000	0.000000	0.000000	0.000000	0.000000	0.000000	0.000000	0.000000	0.000000	0.000000	0.000000	0.000000	0.000000	0.000000	0.000000	0.000000	k__Bacteria
OTU_255	0.000064	0.000254	0.000000	0.000108	0.000089	0.000000	0.000000	0.000000	0.000000	0.000000	0.000000	0.000000	0.000000	0.000000	0.000000	0.000000	0.000000	0.000000	0.000000	0.000000	0.000000	0.000000	k__Bacteria;p__unidentified_Bacteria;c__Rhodothermia;o__Rhodothermales;f__Rhodothermaceae;g__;s__
OTU_256	0.000000	0.000000	0.000006	0.000000	0.000000	0.000019	0.000000	0.000108	0.000000	0.000038	0.000019	0.000159	0.000076	0.000089	0.000038	0.000655	0.000013	0.000006	0.000032	0.000057	0.000000	0.000642	k__Bacteria;p__Proteobacteria;c__Alphaproteobacteria;o__Rhizobiales;f__Kaistiaceae;g__Kaistia;s__
OTU_257	0.000006	0.000000	0.000057	0.000000	0.000000	0.000032	0.000006	0.000006	0.000178	0.000000	0.000032	0.000000	0.000025	0.000000	0.000019	0.000000	0.000064	0.000019	0.000032	0.000013	0.000006	0.000000	k__Bacteria;p__Bacteroidota;c__Bacteroidia;o__Cytophagales;f__Hymenobacteraceae;g__Hymenobacter;s__
OTU_258	0.000000	0.000000	0.000006	0.000000	0.000000	0.000000	0.000013	0.000019	0.000000	0.000013	0.000076	0.000000	0.000006	0.000000	0.000006	0.000000	0.000019	0.000000	0.000000	0.000000	0.000153	0.000127	k__Bacteria;p__Actinobacteria;c__unidentified_Actinobacteria;o__Pseudonocardiales;f__Pseudonocardiaceae;g__Thermocrispum;s__
OTU_259	0.000000	0.000000	0.000000	0.000000	0.000000	0.000000	0.000000	0.000000	0.000000	0.001017	0.000000	0.000000	0.000000	0.000000	0.000000	0.000000	0.000000	0.000000	0.000000	0.000000	0.000000	0.000000	k__Bacteria
OTU_260	0.000000	0.000000	0.000000	0.000000	0.000000	0.000000	0.000000	0.000000	0.000000	0.001316	0.000000	0.000000	0.000000	0.000000	0.000000	0.000000	0.000000	0.000000	0.000000	0.000000	0.000000	0.000000	k__Bacteria
OTU_261	0.000000	0.000000	0.000045	0.000006	0.000000	0.000013	0.000025	0.000045	0.000089	0.000000	0.000038	0.000000	0.000019	0.000000	0.000025	0.000000	0.000032	0.000032	0.000312	0.000025	0.000000	0.000000	k__Bacteria;p__Acidobacteriota;c__Acidobacteriae;o__Acidobacteriales;f__Acidobacteriaceae_(Subgroup_1);g__Terriglobus;s__
OTU_262	0.000000	0.000000	0.000000	0.000000	0.000000	0.000000	0.000000	0.000000	0.000000	0.001240	0.000000	0.000000	0.000000	0.000000	0.000000	0.000000	0.000000	0.000000	0.000000	0.000000	0.000000	0.000000	k__Bacteria
OTU_263	0.000000	0.000000	0.000000	0.000000	0.000000	0.000000	0.000000	0.000000	0.000000	0.000369	0.000000	0.000000	0.000000	0.000000	0.000000	0.000000	0.000000	0.000000	0.000000	0.000000	0.000000	0.000000	k__Bacteria;p__Proteobacteria;c__Alphaproteobacteria;o__Rickettsiales
OTU_264	0.000000	0.000000	0.000000	0.000000	0.000000	0.000000	0.000000	0.000000	0.000000	0.000006	0.000000	0.000000	0.000000	0.000000	0.000045	0.000000	0.000000	0.000000	0.000000	0.000000	0.000000	0.000769	k__Bacteria;p__unidentified_Bacteria;c__Desulfovibrionia;o__Desulfovibrionales;f__Desulfovibrionaceae;g__;s__
OTU_265	0.000000	0.000000	0.000000	0.000000	0.000000	0.000000	0.000000	0.000000	0.000000	0.002003	0.000000	0.000000	0.000000	0.000000	0.000000	0.000000	0.000000	0.000000	0.000000	0.000000	0.000000	0.000000	Unknown
OTU_266	0.000083	0.000006	0.000013	0.000025	0.000006	0.000019	0.000006	0.000057	0.000000	0.000070	0.000000	0.000083	0.000025	0.000032	0.000108	0.000051	0.000013	0.000006	0.000013	0.000000	0.000013	0.000172	k__Bacteria;p__Proteobacteria;c__Alphaproteobacteria;o__Caulobacterales;f__Caulobacteraceae;g__Brevundimonas;s__Brevundimonas_terrae
OTU_267	0.000083	0.000006	0.000000	0.000312	0.000000	0.000000	0.000000	0.000000	0.000000	0.000000	0.000000	0.000000	0.000000	0.000000	0.000000	0.000000	0.000000	0.000000	0.000000	0.000000	0.000000	0.000000	k__Bacteria
OTU_268	0.000000	0.000013	0.000013	0.000000	0.000013	0.000210	0.000006	0.000038	0.000019	0.000089	0.000000	0.000184	0.000000	0.000019	0.000000	0.000006	0.000006	0.000064	0.000000	0.000000	0.000000	0.000000	k__Bacteria;p__Proteobacteria;c__Alphaproteobacteria;o__Rhizobiales;f__Xanthobacteraceae;g__Bradyrhizobium;s__Bradyrhizobium_elkanii
OTU_269	0.000000	0.000013	0.000006	0.000000	0.000000	0.000025	0.000025	0.000057	0.000000	0.000299	0.000000	0.000006	0.000000	0.000006	0.000006	0.000000	0.000000	0.000006	0.000000	0.000000	0.000000	0.000000	k__Bacteria;p__Firmicutes;c__Bacilli;o__Exiguobacterales;f__Exiguobacteraceae;g__Exiguobacterium
OTU_270	0.000057	0.000089	0.000019	0.000076	0.000140	0.000057	0.000045	0.000006	0.000064	0.000045	0.000045	0.000013	0.000025	0.000000	0.000013	0.000000	0.000006	0.000013	0.000057	0.000006	0.000025	0.000013	k__Bacteria;p__Actinobacteria;c__unidentified_Actinobacteria;o__Pseudonocardiales;f__Pseudonocardiaceae;g__Actinomycetospora;s__
OTU_271	0.000267	0.000000	0.000038	0.000006	0.000038	0.000019	0.000000	0.000000	0.000000	0.000000	0.000000	0.000006	0.000000	0.000000	0.000000	0.000000	0.000000	0.000000	0.000000	0.000006	0.000000	0.000006	k__Bacteria;p__Firmicutes;c__Clostridia;o__Lachnospirales;f__Lachnospiraceae;g__Blautia
OTU_272	0.000000	0.000000	0.000000	0.000000	0.000000	0.000000	0.000000	0.000006	0.000000	0.000407	0.000000	0.000000	0.000000	0.000000	0.000000	0.000000	0.000000	0.000000	0.000000	0.000000	0.000000	0.000000	k__Bacteria;p__Proteobacteria;c__Gammaproteobacteria;o__Francisellales;f__Francisellaceae;g__Francisella;s__Francisella_sp_TX077310
OTU_273	0.000000	0.000000	0.000000	0.000000	0.000000	0.000000	0.000000	0.000019	0.000000	0.000331	0.000000	0.000000	0.000000	0.000000	0.000000	0.000000	0.000000	0.000000	0.000000	0.000000	0.000000	0.000000	k__Bacteria;p__unidentified_Bacteria;c__Alphaproteobacteria;o__Holosporales;f__Holosporaceae;g__;s__
OTU_274	0.000000	0.000000	0.000000	0.000000	0.000000	0.000000	0.000000	0.000076	0.000000	0.000312	0.000000	0.000000	0.000000	0.000000	0.000000	0.000000	0.000000	0.000000	0.000000	0.000000	0.000000	0.000000	k__Bacteria;p__Proteobacteria;c__Gammaproteobacteria;o__Enterobacterales;f__Pseudoalteromonadaceae;g__Pseudoalteromonas;s__Pseudoalteromonas_spongiae
OTU_275	0.000121	0.000019	0.000000	0.000159	0.000070	0.000000	0.000000	0.000000	0.000000	0.000000	0.000000	0.000000	0.000000	0.000000	0.000000	0.000000	0.000000	0.000000	0.000000	0.000000	0.000000	0.000000	k__Bacteria
OTU_276	0.000000	0.000000	0.000013	0.000000	0.000000	0.000032	0.000000	0.000032	0.000127	0.000006	0.000025	0.000000	0.000070	0.000000	0.000006	0.000032	0.000045	0.000000	0.000025	0.000006	0.000006	0.000000	k__Bacteria
OTU_277	0.000127	0.000013	0.000000	0.000369	0.000089	0.000000	0.000000	0.000000	0.000000	0.000000	0.000000	0.000000	0.000000	0.000000	0.000000	0.000000	0.000000	0.000000	0.000000	0.000000	0.000000	0.000000	k__Bacteria;p__Proteobacteria;c__Gammaproteobacteria;o__Burkholderiales;f__Methylophilaceae;g__UBA6140;s__
OTU_278	0.000000	0.000000	0.000013	0.000000	0.000000	0.000025	0.000000	0.000006	0.000134	0.000006	0.000013	0.000000	0.000051	0.000000	0.000000	0.000000	0.000038	0.000000	0.000000	0.000000	0.000000	0.000000	k__Bacteria;p__Bacteroidota;c__Bacteroidia;o__Sphingobacteriales;f__Sphingobacteriaceae;g__Mucilaginibacter
OTU_279	0.000064	0.000464	0.000000	0.000051	0.000261	0.000000	0.000000	0.000000	0.000000	0.000000	0.000000	0.000000	0.000000	0.000000	0.000000	0.000000	0.000000	0.000000	0.000000	0.000000	0.000000	0.000000	k__Bacteria;p__Actinobacteria;c__unidentified_Actinobacteria;o__Streptosporangiales;f__Streptosporangiaceae;g__Thermopolyspora;s__
OTU_280	0.000051	0.000178	0.000000	0.000432	0.000299	0.000000	0.000000	0.000000	0.000000	0.000000	0.000000	0.000000	0.000000	0.000000	0.000000	0.000000	0.000000	0.000000	0.000000	0.000000	0.000000	0.000000	k__Bacteria;p__Firmicutes;c__Bacilli;o__Paenibacillales;f__Paenibacillaceae
OTU_281	0.000121	0.000057	0.000000	0.000439	0.000032	0.000000	0.000000	0.000000	0.000000	0.000000	0.000000	0.000000	0.000000	0.000000	0.000000	0.000000	0.000000	0.000000	0.000000	0.000000	0.000000	0.000000	k__Bacteria;p__Firmicutes;c__Limnochordia;o__MBA03;f__;g__;s__
OTU_282	0.000350	0.000000	0.000000	0.000000	0.000000	0.000000	0.000000	0.000000	0.000000	0.000000	0.000000	0.000000	0.000000	0.000000	0.000000	0.000000	0.000000	0.000000	0.000000	0.000000	0.000000	0.000000	k__Bacteria;p__Firmicutes;c__Bacilli;o__Bacillales;f__Bacillaceae;g__Oceanobacillus;s__
OTU_283	0.000000	0.000000	0.000000	0.000000	0.000000	0.000000	0.000000	0.000000	0.000000	0.000000	0.000000	0.000000	0.000000	0.000000	0.000000	0.000000	0.000000	0.000000	0.000000	0.000000	0.000000	0.000617	k__Bacteria;p__Firmicutes;c__Clostridia;o__Lachnospirales;f__Lachnospiraceae;g__Lachnospiraceae_NK4A136_group;s__
OTU_284	0.000000	0.000000	0.000000	0.000000	0.000000	0.000000	0.000000	0.000000	0.000000	0.000000	0.000000	0.000000	0.000000	0.000000	0.000000	0.000000	0.000000	0.000000	0.000000	0.000000	0.000000	0.000540	k__Bacteria;p__Bacteroidota;c__Bacteroidia;o__Bacteroidales;f__Marinifilaceae;g__Odoribacter;s__
OTU_285	0.000203	0.000045	0.000000	0.000521	0.000229	0.000000	0.000000	0.000000	0.000000	0.000000	0.000000	0.000000	0.000000	0.000000	0.000000	0.000000	0.000000	0.000000	0.000000	0.000000	0.000006	0.000000	k__Bacteria;p__Bacteroidota;c__Bacteroidia;o__Cytophagales;f__Spirosomaceae;g__Persicitalea;s__
OTU_286	0.000000	0.000000	0.000000	0.000000	0.000019	0.000000	0.000000	0.000038	0.000000	0.000045	0.000000	0.000000	0.000000	0.000000	0.000000	0.000000	0.000000	0.000000	0.000000	0.000006	0.000000	0.000375	k__Bacteria;p__Firmicutes;c__Bacilli;o__Erysipelotrichales;f__Erysipelotrichaceae;g__Dubosiella;s__
OTU_287	0.000000	0.000000	0.000000	0.000000	0.000013	0.000000	0.000000	0.000006	0.000000	0.000261	0.000000	0.000019	0.000000	0.000000	0.000000	0.000000	0.000000	0.000000	0.000000	0.000000	0.000000	0.000000	k__Bacteria;p__Firmicutes;c__Clostridia;o__Clostridiales;f__Clostridiaceae
OTU_288	0.000083	0.000006	0.000038	0.000089	0.000064	0.000019	0.000019	0.000019	0.000025	0.000019	0.000057	0.000019	0.000045	0.000000	0.000070	0.000019	0.000070	0.000019	0.000089	0.000013	0.000000	0.000025	k__Bacteria;p__Proteobacteria;c__Alphaproteobacteria;o__Rhodobacterales;f__Rhodobacteraceae;g__Gemmobacter;s__
OTU_289	0.000000	0.000000	0.000006	0.000006	0.000000	0.000032	0.000032	0.000000	0.000025	0.000000	0.000000	0.000032	0.000064	0.000089	0.000013	0.000000	0.000051	0.000013	0.000006	0.000000	0.000000	0.000000	k__Bacteria;p__Proteobacteria;c__Gammaproteobacteria;o__Burkholderiales;f__Comamonadaceae
OTU_290	0.000000	0.000000	0.000000	0.000000	0.000013	0.000000	0.000000	0.000127	0.000000	0.000025	0.000000	0.000000	0.000000	0.000000	0.000000	0.000000	0.000000	0.000000	0.000000	0.000000	0.000000	0.000439	k__Bacteria;p__Actinobacteria;c__unidentified_Actinobacteria;o__Bifidobacteriales;f__Bifidobacteriaceae;g__Bifidobacterium;s__Bifidobacterium_pseudolongum
OTU_291	0.000025	0.000000	0.000032	0.000045	0.000089	0.000025	0.000000	0.000006	0.000019	0.000019	0.000013	0.000013	0.000013	0.000000	0.000000	0.000019	0.000025	0.000000	0.000013	0.000000	0.000019	0.000000	k__Bacteria;p__Actinobacteria;c__unidentified_Actinobacteria;o__Kineosporiales;f__Kineosporiaceae;g__Kineococcus
OTU_292	0.000216	0.000013	0.000000	0.000000	0.000165	0.000000	0.000000	0.000000	0.000000	0.000000	0.000000	0.000000	0.000000	0.000000	0.000000	0.000000	0.000000	0.000000	0.000000	0.000000	0.000000	0.000000	k__Bacteria;p__Acidobacteriota;c__Blastocatellia;o__Blastocatellales;f__Blastocatellaceae;g__Blastocatella;s__
OTU_293	0.000000	0.000000	0.000000	0.000000	0.000000	0.000000	0.000000	0.000000	0.000000	0.006047	0.000000	0.000000	0.000000	0.000000	0.000000	0.000000	0.000000	0.000000	0.000000	0.000000	0.000000	0.000000	Unknown
OTU_294	0.000000	0.000000	0.000000	0.000000	0.000000	0.000000	0.000000	0.000025	0.000000	0.000343	0.000000	0.000000	0.000000	0.000000	0.000000	0.000000	0.000000	0.000000	0.000000	0.000083	0.000000	0.000000	k__Bacteria;p__Cyanobacteria;c__Cyanobacteriia;o__Synechococcales;f__Cyanobiaceae;g__Synechococcus_CC9902;s__
OTU_295	0.000000	0.000000	0.000000	0.000000	0.000000	0.000000	0.000000	0.000064	0.000000	0.000324	0.000000	0.000000	0.000000	0.000000	0.000000	0.000000	0.000000	0.000000	0.000000	0.000013	0.000000	0.000000	k__Bacteria;p__Proteobacteria;c__Gammaproteobacteria;o__Burkholderiales;f__unidentified_Burkholderiales;g__2013Ark19i;s__bacterium_2013Arg42i
OTU_296	0.000006	0.000038	0.000006	0.000013	0.000184	0.000000	0.000006	0.000038	0.000000	0.000051	0.000032	0.000006	0.000000	0.000000	0.000000	0.000038	0.000000	0.000000	0.000019	0.000032	0.000000	0.000127	k__Bacteria;p__Firmicutes;c__Bacilli;o__Lactobacillales;f__Lactobacillaceae;g__Limosilactobacillus;s__Lactobacillus_reuteri
OTU_297	0.000025	0.000121	0.000000	0.000019	0.000165	0.000000	0.000000	0.000000	0.000000	0.000000	0.000000	0.000000	0.000000	0.000000	0.000000	0.000000	0.000000	0.000000	0.000000	0.000000	0.000000	0.000000	k__Bacteria;p__Gemmatimonadota;c__Longimicrobia;o__Longimicrobiales;f__Longimicrobiaceae;g__;s__
OTU_298	0.000000	0.000000	0.000000	0.000000	0.000000	0.000006	0.000019	0.000006	0.000032	0.000019	0.000045	0.000051	0.000006	0.000000	0.000000	0.000000	0.000000	0.000000	0.000000	0.000000	0.000051	0.000038	k__Bacteria;p__Actinobacteria;c__unidentified_Actinobacteria;o__Micromonosporales;f__Micromonosporaceae;g__Stackebrandtia;s__
OTU_299	0.000000	0.000000	0.000019	0.000000	0.000000	0.000006	0.000000	0.000000	0.000064	0.000000	0.000006	0.000000	0.000038	0.000000	0.000000	0.000000	0.000013	0.000000	0.000089	0.000019	0.000000	0.000000	k__Bacteria;p__Cyanobacteria;c__Cyanobacteriia;o__Chloroplast
OTU_300	0.000000	0.000000	0.000000	0.000000	0.000000	0.000000	0.000000	0.000057	0.000000	0.000299	0.000000	0.000000	0.000000	0.000000	0.000000	0.000000	0.000000	0.000000	0.000000	0.000000	0.000000	0.000000	k__Bacteria;p__Proteobacteria;c__Gammaproteobacteria;o__Burkholderiales
OTU_301	0.000000	0.000000	0.000000	0.000000	0.000000	0.000000	0.000000	0.000000	0.000000	0.000273	0.000000	0.000000	0.000000	0.000000	0.000000	0.000000	0.000000	0.000000	0.000000	0.000000	0.000000	0.000000	k__Bacteria;p__Proteobacteria;c__Gammaproteobacteria;o__Salinisphaerales;f__Solimonadaceae;g__Nevskia;s__
OTU_302	0.000000	0.000000	0.000000	0.000000	0.000000	0.000013	0.000000	0.000025	0.000000	0.000013	0.000000	0.000006	0.000019	0.000019	0.000013	0.000165	0.000006	0.000000	0.000006	0.000013	0.000000	0.000000	k__Bacteria;p__Proteobacteria;c__Gammaproteobacteria;o__Burkholderiales;f__Comamonadaceae;g__Aquabacterium;s__Aquabacterium_citratiphilum
OTU_303	0.000057	0.000121	0.000000	0.000140	0.000064	0.000000	0.000000	0.000000	0.000000	0.000000	0.000000	0.000000	0.000000	0.000000	0.000000	0.000000	0.000000	0.000000	0.000000	0.000000	0.000000	0.000000	k__Bacteria;p__Proteobacteria;c__Gammaproteobacteria;o__Burkholderiales;f__Alcaligenaceae;g__Verticiella;s__
OTU_304	0.000013	0.000083	0.000267	0.000070	0.000076	0.004349	0.000000	0.000248	0.000134	0.000000	0.000000	0.000127	0.000000	0.000038	0.000000	0.000000	0.000006	0.000045	0.000000	0.000000	0.000000	0.000000	k__Bacteria;p__Firmicutes;c__Bacilli;o__Lactobacillales;f__Lactobacillaceae;g__Weissella;s__Weissella_jogaejeotgali
OTU_305	0.000000	0.000000	0.000000	0.000000	0.000000	0.000000	0.000000	0.000000	0.000000	0.000006	0.000000	0.000006	0.000000	0.000000	0.000000	0.000006	0.000000	0.000000	0.000000	0.000006	0.000006	0.000191	k__Bacteria;p__Bacteroidota;c__Bacteroidia;o__Chitinophagales;f__Chitinophagaceae;g__Terrimonas
OTU_306	0.000000	0.000013	0.000000	0.000000	0.000000	0.000000	0.000000	0.000000	0.000000	0.000000	0.000000	0.000000	0.000000	0.000000	0.000000	0.000000	0.000000	0.000000	0.000000	0.000000	0.000000	0.000369	k__Bacteria;p__Proteobacteria;c__Gammaproteobacteria;o__Burkholderiales;f__Neisseriaceae;g__Neisseria
OTU_307	0.000000	0.000000	0.000000	0.000000	0.000000	0.000000	0.000000	0.000000	0.000000	0.000000	0.000000	0.000000	0.000000	0.000000	0.000000	0.000000	0.000000	0.000000	0.000000	0.000000	0.000000	0.000483	k__Bacteria;p__Bacteroidota;c__Bacteroidia;o__Bacteroidales;f__Marinifilaceae;g__Odoribacter;s__
OTU_308	0.000000	0.000000	0.000000	0.000000	0.000000	0.000000	0.000000	0.000102	0.000000	0.000394	0.000000	0.000000	0.000000	0.000000	0.000000	0.000000	0.000000	0.000000	0.000000	0.000013	0.000000	0.000000	k__Bacteria;p__Proteobacteria;c__Gammaproteobacteria;o__Enterobacterales;f__Vibrionaceae;g__Grimontia;s__
OTU_309	0.000000	0.000000	0.000000	0.000000	0.000000	0.000013	0.000006	0.000006	0.000000	0.000013	0.000013	0.000038	0.000019	0.000032	0.000006	0.000095	0.000000	0.000038	0.000006	0.000013	0.000000	0.000121	k__Bacteria;p__Firmicutes;c__Bacilli;o__Paenibacillales;f__Paenibacillaceae;g__Paenibacillus
OTU_310	0.000000	0.000000	0.000000	0.000000	0.000013	0.000089	0.000000	0.000000	0.000000	0.000000	0.000000	0.000095	0.000000	0.000038	0.000000	0.000013	0.000000	0.000045	0.000000	0.000000	0.000000	0.000000	k__Bacteria;p__unidentified_Bacteria;c__Alphaproteobacteria;o__Rhizobiales;f__Methyloligellaceae;g__;s__
OTU_311	0.000000	0.000000	0.000000	0.000000	0.000000	0.000000	0.000000	0.000006	0.000000	0.000636	0.000000	0.000000	0.000000	0.000000	0.000000	0.000000	0.000000	0.000000	0.000000	0.000000	0.000000	0.000000	k__Bacteria
OTU_312	0.000127	0.000019	0.000000	0.000172	0.000025	0.000000	0.000000	0.000000	0.000000	0.000000	0.000000	0.000000	0.000000	0.000000	0.000000	0.000000	0.000000	0.000000	0.000000	0.000000	0.000000	0.000000	k__Bacteria;p__Proteobacteria;c__Gammaproteobacteria;o__Burkholderiales;f__Alcaligenaceae;g__Pusillimonas;s__
OTU_313	0.000076	0.000159	0.000000	0.000000	0.000203	0.000000	0.000000	0.000000	0.000000	0.000000	0.000000	0.000000	0.000000	0.000000	0.000000	0.000000	0.000000	0.000000	0.000000	0.000000	0.000000	0.000000	k__Bacteria;p__Proteobacteria;c__Gammaproteobacteria;o__R7C24;f__;g__;s__
OTU_314	0.000000	0.000000	0.000000	0.000000	0.000000	0.000000	0.000000	0.000000	0.000000	0.000229	0.000000	0.000000	0.000000	0.000000	0.000000	0.000000	0.000000	0.000000	0.000000	0.000000	0.000000	0.000000	k__Bacteria;p__Actinobacteriota;c__Coriobacteriia;o__OPB41;f__;g__;s__
OTU_315	0.000000	0.000000	0.000019	0.000000	0.000000	0.000000	0.000000	0.000000	0.000000	0.000000	0.000000	0.000000	0.000000	0.000000	0.000000	0.000000	0.000025	0.000013	0.000280	0.000000	0.000000	0.000000	k__Bacteria;p__Proteobacteria;c__Alphaproteobacteria;o__Rhizobiales;f__Beijerinckiaceae;g__1174-901-12;s__
OTU_316	0.000057	0.000025	0.000000	0.000223	0.000032	0.000000	0.000000	0.000000	0.000000	0.000000	0.000000	0.000000	0.000000	0.000000	0.000000	0.000000	0.000000	0.000000	0.000000	0.000000	0.000000	0.000000	k__Bacteria;p__unidentified_Bacteria;c__Gammaproteobacteria;o__Ectothiorhodospirales;f__Thioalkalispiraceae;g__;s__
OTU_317	0.000102	0.000038	0.000000	0.000127	0.000006	0.000019	0.000000	0.000000	0.000000	0.000000	0.000000	0.000000	0.000000	0.000000	0.000000	0.000000	0.000006	0.000000	0.000000	0.000000	0.000000	0.000000	k__Bacteria;p__Firmicutes;c__Clostridia;o__Peptostreptococcales-Tissierellales;f__Family_XI;g__Tepidimicrobium;s__
OTU_318	0.000121	0.000006	0.000000	0.000159	0.000000	0.000000	0.000000	0.000000	0.000000	0.000000	0.000000	0.000000	0.000000	0.000000	0.000000	0.000000	0.000000	0.000000	0.000000	0.000000	0.000000	0.000000	k__Bacteria;p__Chloroflexi;c__Chloroflexia;o__Thermomicrobiales;f__AKYG1722;g__;s__
OTU_319	0.000013	0.000013	0.000013	0.000000	0.000019	0.000025	0.000000	0.000032	0.000191	0.000019	0.000013	0.000000	0.000013	0.000000	0.000000	0.000000	0.000045	0.000000	0.000000	0.000006	0.000000	0.000000	k__Bacteria;p__Proteobacteria;c__Alphaproteobacteria;o__Acetobacterales;f__Acetobacteraceae;g__Belnapia;s__
OTU_320	0.000000	0.000006	0.000013	0.000000	0.000000	0.000197	0.000057	0.000019	0.000000	0.000006	0.000108	0.000216	0.000013	0.000076	0.000000	0.000006	0.000019	0.000076	0.000006	0.000000	0.000089	0.000045	k__Bacteria;p__Actinobacteria;c__unidentified_Actinobacteria;o__Streptomycetales;f__Streptomycetaceae
OTU_321	0.000000	0.000000	0.000000	0.000000	0.000000	0.000006	0.000000	0.000000	0.000000	0.000000	0.000000	0.000000	0.000000	0.000000	0.000000	0.000000	0.000000	0.000000	0.000000	0.000000	0.000000	0.000439	k__Bacteria;p__Bacteroidota;c__Bacteroidia;o__Bacteroidales;f__Tannerellaceae;g__Parabacteroides
OTU_322	0.000057	0.000000	0.000000	0.000191	0.000006	0.000000	0.000000	0.000000	0.000000	0.000000	0.000000	0.000000	0.000000	0.000000	0.000000	0.000000	0.000000	0.000000	0.000000	0.000000	0.000000	0.000000	k__Bacteria;p__Proteobacteria;c__Gammaproteobacteria;o__Pseudomonadales;f__Alcanivoracaceae;g__Ketobacter;s__
OTU_323	0.000000	0.000000	0.000000	0.000000	0.000000	0.000000	0.000000	0.000006	0.000000	0.000579	0.000000	0.000000	0.000000	0.000000	0.000000	0.000000	0.000000	0.000000	0.000000	0.000000	0.000000	0.000000	k__Bacteria
OTU_324	0.000000	0.000000	0.000000	0.000000	0.000000	0.000000	0.000000	0.000006	0.000000	0.000242	0.000000	0.000006	0.000000	0.000000	0.000000	0.000000	0.000000	0.000013	0.000000	0.000000	0.000000	0.000000	k__Bacteria;p__Firmicutes;c__Bacilli;o__Bacillales;f__Bacillaceae;g__Fictibacillus
OTU_325	0.000032	0.000032	0.000000	0.000102	0.000140	0.000000	0.000000	0.000000	0.000000	0.000000	0.000000	0.000000	0.000000	0.000000	0.000000	0.000000	0.000000	0.000000	0.000000	0.000000	0.000000	0.000000	k__Bacteria;p__Acidobacteriota;c__Vicinamibacteria;o__Vicinamibacterales;f__Vicinamibacteraceae;g__Luteitalea;s__
OTU_326	0.000025	0.000064	0.000000	0.000019	0.000280	0.000000	0.000000	0.000000	0.000000	0.000000	0.000000	0.000000	0.000000	0.000000	0.000000	0.000000	0.000000	0.000000	0.000000	0.000000	0.000000	0.000000	k__Bacteria;p__Chloroflexi;c__Chloroflexia;o__Chloroflexales;f__Chloroflexaceae;g__FFCH7168;s__
OTU_327	0.000013	0.000038	0.000000	0.000019	0.000089	0.000019	0.000000	0.000006	0.000013	0.000006	0.000006	0.000000	0.000006	0.000006	0.000000	0.000000	0.000013	0.000000	0.000000	0.000000	0.000000	0.000000	k__Bacteria;p__Actinobacteria;c__unidentified_Actinobacteria;o__Corynebacteriales;f__Corynebacteriaceae;g__Corynebacterium;s__Corynebacterium_tuberculostearicum
OTU_328	0.000216	0.000000	0.000000	0.000134	0.000019	0.000000	0.000000	0.000000	0.000000	0.000000	0.000000	0.000000	0.000000	0.000000	0.000000	0.000000	0.000000	0.000000	0.000000	0.000000	0.000000	0.000000	k__Bacteria;p__Proteobacteria;c__Gammaproteobacteria;o__Enterobacterales;f__Idiomarinaceae;g__Idiomarina
OTU_329	0.000000	0.000000	0.000006	0.000000	0.000000	0.000000	0.000006	0.000000	0.000000	0.000000	0.000013	0.000000	0.000000	0.000000	0.000038	0.000000	0.000000	0.000000	0.000006	0.000000	0.000382	0.000108	k__Bacteria;p__Actinobacteria;c__unidentified_Actinobacteria;o__Micrococcales;f__Brevibacteriaceae;g__Brevibacterium
OTU_330	0.000000	0.000000	0.000013	0.000000	0.000000	0.000006	0.000000	0.000006	0.000089	0.000006	0.000076	0.000000	0.000172	0.000000	0.000000	0.000000	0.000025	0.000000	0.000013	0.000032	0.000000	0.000000	k__Bacteria;p__Cyanobacteria;c__Cyanobacteriia;o__Chloroplast;f__;g__;s__
OTU_331	0.000172	0.000203	0.000000	0.000000	0.000000	0.000000	0.000000	0.000038	0.000000	0.000000	0.000000	0.000000	0.000000	0.000000	0.000006	0.000000	0.000000	0.000000	0.000006	0.000000	0.000000	0.000000	k__Bacteria;p__Proteobacteria;c__Gammaproteobacteria;o__Pseudomonadales;f__Pseudomonadaceae;g__Pseudomonas;s__Pseudomonas_aeruginosa
OTU_332	0.000064	0.000000	0.000000	0.000203	0.000000	0.000000	0.000000	0.000000	0.000000	0.000000	0.000000	0.000000	0.000000	0.000000	0.000000	0.000000	0.000000	0.000000	0.000000	0.000000	0.000000	0.000000	k__Bacteria;p__Proteobacteria;c__Alphaproteobacteria;o__Parvibaculales;f__Parvibaculaceae;g__Parvibaculum;s__
OTU_333	0.000083	0.000064	0.000000	0.000095	0.000025	0.000000	0.000000	0.000000	0.000000	0.000000	0.000000	0.000000	0.000000	0.000000	0.000000	0.000000	0.000000	0.000000	0.000000	0.000000	0.000000	0.000000	k__Bacteria;p__unidentified_Bacteria;c__Gammaproteobacteria;o__Methylococcales;f__Methylococcaceae;g__;s__
OTU_334	0.000331	0.000057	0.000000	0.000337	0.000019	0.000000	0.000000	0.000000	0.000000	0.000000	0.000000	0.000000	0.000000	0.000000	0.000000	0.000000	0.000000	0.000000	0.000000	0.000000	0.000000	0.000000	k__Bacteria;p__Firmicutes;c__Bacilli;o__Paenibacillales;f__Paenibacillaceae;g__Thermobacillus;s__
OTU_335	0.000019	0.000025	0.000000	0.000000	0.000025	0.000025	0.000000	0.000006	0.000102	0.000000	0.000000	0.000000	0.000013	0.000000	0.000000	0.000000	0.000032	0.000000	0.000006	0.000000	0.000000	0.000000	k__Bacteria;p__Proteobacteria;c__Alphaproteobacteria;o__Acetobacterales;f__Acetobacteraceae
OTU_336	0.000000	0.000000	0.000000	0.000000	0.000000	0.000000	0.000000	0.000273	0.000000	0.001526	0.000000	0.000000	0.000000	0.000000	0.000000	0.000000	0.000000	0.000000	0.000000	0.000000	0.000000	0.000000	k__Bacteria;p__Proteobacteria;c__Gammaproteobacteria;o__Enterobacterales;f__Vibrionaceae;g__Vibrio;s__Vibrio_nereis
OTU_337	0.000000	0.000000	0.000013	0.000000	0.000000	0.000000	0.000000	0.000025	0.000000	0.000019	0.000000	0.000000	0.000000	0.000000	0.000000	0.000019	0.000000	0.000000	0.000000	0.000000	0.000000	0.000305	k__Bacteria;p__Firmicutes;c__Bacilli;o__Erysipelotrichales;f__Erysipelotrichaceae;g__Turicibacter;s__
OTU_338	0.000000	0.000006	0.000000	0.000000	0.000000	0.000076	0.000000	0.000000	0.000000	0.000000	0.000006	0.000102	0.000000	0.000019	0.000000	0.000025	0.000000	0.000032	0.000000	0.000000	0.000000	0.000000	k__Bacteria;p__Actinobacteria;c__unidentified_Actinobacteria;o__Micrococcales;f__Micrococcaceae;g__Paenarthrobacter;s__Arthrobacter_sp_ZXY-2
OTU_339	0.000000	0.000000	0.000006	0.000000	0.000000	0.000000	0.000025	0.000000	0.000006	0.000006	0.000019	0.000006	0.000000	0.000000	0.000006	0.000000	0.000000	0.000000	0.000006	0.000006	0.000089	0.000025	k__Bacteria;p__Actinobacteria;c__unidentified_Actinobacteria;o__Pseudonocardiales;f__Pseudonocardiaceae;g__unidentified_Pseudonocardiaceae;s__Saccharopolyspora_rectivirgula
OTU_340	0.000267	0.000000	0.000000	0.000006	0.000006	0.000000	0.000013	0.000000	0.000000	0.000000	0.000006	0.000000	0.000000	0.000000	0.000000	0.000000	0.000006	0.000000	0.000000	0.000000	0.000000	0.000032	k__Bacteria;p__Firmicutes;c__Clostridia;o__Lachnospirales;f__Lachnospiraceae;g__Dorea;s__
OTU_341	0.000051	0.000000	0.000000	0.000210	0.000000	0.000000	0.000000	0.000000	0.000000	0.000000	0.000000	0.000000	0.000000	0.000000	0.000000	0.000000	0.000000	0.000000	0.000000	0.000000	0.000000	0.000000	k__Bacteria
OTU_342	0.000000	0.000000	0.000000	0.000000	0.000000	0.000083	0.000006	0.000000	0.000000	0.000000	0.000000	0.000070	0.000000	0.000006	0.000000	0.000006	0.000000	0.000051	0.000006	0.000000	0.000000	0.000000	k__Bacteria;p__Actinobacteria;c__unidentified_Actinobacteria;o__Propionibacteriales;f__Nocardioidaceae;g__Kribbella
OTU_343	0.000000	0.000000	0.000000	0.000000	0.000000	0.000000	0.000000	0.000000	0.000000	0.000267	0.000000	0.000000	0.000000	0.000000	0.000000	0.000000	0.000000	0.000000	0.000000	0.000000	0.000000	0.000000	k__Bacteria
OTU_344	0.000000	0.000000	0.000000	0.000000	0.000000	0.000000	0.000000	0.000000	0.000000	0.000000	0.000000	0.000013	0.000013	0.000089	0.000000	0.000000	0.000000	0.000000	0.000025	0.000000	0.000038	0.000000	Unknown
OTU_345	0.000000	0.000000	0.000006	0.000000	0.000000	0.000013	0.000006	0.000013	0.000025	0.000000	0.000006	0.000000	0.000038	0.000000	0.000025	0.000000	0.000013	0.000006	0.000153	0.000038	0.000000	0.000000	k__Bacteria;p__Cyanobacteria;c__Cyanobacteriia;o__Chloroplast
OTU_346	0.000051	0.000013	0.000000	0.000146	0.000019	0.000000	0.000000	0.000000	0.000000	0.000000	0.000000	0.000000	0.000000	0.000000	0.000000	0.000000	0.000000	0.000000	0.000000	0.000000	0.000000	0.000000	k__Bacteria;p__Firmicutes;c__Clostridia;o__Caldicoprobacterales;f__Caldicoprobacteraceae;g__Caldicoprobacter;s__
OTU_347	0.000006	0.000025	0.000000	0.000280	0.000038	0.000000	0.000000	0.000000	0.000000	0.000000	0.000000	0.000000	0.000000	0.000000	0.000000	0.000000	0.000000	0.000000	0.000000	0.000000	0.000000	0.000000	k__Bacteria;p__Verrucomicrobiota;c__Verrucomicrobiae;o__Verrucomicrobiales;f__Verrucomicrobiaceae;g__Verrucomicrobium;s__
OTU_348	0.000000	0.000000	0.000032	0.000000	0.000000	0.000000	0.000000	0.000032	0.000045	0.000000	0.000006	0.000000	0.000019	0.000000	0.000000	0.000000	0.000076	0.000006	0.000000	0.000000	0.000000	0.000000	k__Bacteria;p__Actinobacteriota;c__Thermoleophilia;o__Solirubrobacterales;f__Solirubrobacteraceae;g__Solirubrobacter
OTU_349	0.000006	0.000000	0.000000	0.000000	0.000210	0.000000	0.000000	0.000000	0.000000	0.000000	0.000000	0.000000	0.000000	0.000000	0.000000	0.000006	0.000000	0.000000	0.000000	0.000000	0.000000	0.000000	k__Bacteria;p__Firmicutes;c__Bacilli;o__Lactobacillales;f__Lactobacillaceae;g__Lactobacillus;s__Lactobacillus_iners
OTU_350	0.000000	0.000000	0.000000	0.000000	0.000000	0.000000	0.000000	0.000006	0.000000	0.000293	0.000000	0.000000	0.000000	0.000000	0.000000	0.000000	0.000000	0.000000	0.000000	0.000000	0.000000	0.000000	Unknown
OTU_351	0.000585	0.000242	0.000725	0.000280	0.000178	0.000382	0.000305	0.000312	0.000369	0.000184	0.000165	0.000318	0.000808	0.000515	0.000858	0.000331	0.000509	0.000216	0.000216	0.000159	0.000229	0.000229	k__Bacteria;p__Firmicutes;c__Bacilli;o__Lactobacillales;f__Streptococcaceae;g__Lactococcus
OTU_352	0.000000	0.000000	0.000000	0.000000	0.000000	0.000153	0.000000	0.000000	0.000000	0.000000	0.000000	0.000121	0.000000	0.000038	0.000000	0.000013	0.000006	0.000051	0.000000	0.000000	0.000000	0.000000	k__Bacteria;p__Myxococcota;c__bacteriap25;o__;f__;g__;s__
OTU_353	0.000000	0.000000	0.000038	0.000000	0.000000	0.000013	0.000000	0.000032	0.000057	0.000006	0.000051	0.000000	0.000045	0.000000	0.000013	0.000000	0.000013	0.000013	0.000057	0.000013	0.000000	0.000000	k__Bacteria;p__Acidobacteriota;c__Acidobacteriae;o__Acidobacteriales;f__Acidobacteriaceae_(Subgroup_1);g__Granulicella;s__
OTU_354	0.000006	0.000032	0.000216	0.000000	0.000000	0.000000	0.000000	0.000013	0.000013	0.000000	0.000000	0.000000	0.000000	0.000000	0.000025	0.000000	0.000000	0.000000	0.000025	0.000000	0.000000	0.000000	k__Bacteria;p__Proteobacteria;c__Gammaproteobacteria;o__Burkholderiales;f__Oxalobacteraceae;g__Duganella
OTU_355	0.000000	0.000000	0.000000	0.000000	0.000000	0.000000	0.000000	0.000000	0.000000	0.000223	0.000000	0.000000	0.000000	0.000000	0.000000	0.000000	0.000000	0.000000	0.000000	0.000000	0.000000	0.000000	k__Bacteria;p__Bacteroidota;c__Bacteroidia;o__Cytophagales
OTU_356	0.000013	0.000000	0.000000	0.000013	0.000006	0.000006	0.000000	0.000261	0.000000	0.000006	0.000006	0.000000	0.000000	0.000000	0.000000	0.000000	0.000000	0.000000	0.000000	0.000000	0.000000	0.000006	k__Bacteria;p__Firmicutes;c__Bacilli;o__Bacillales;f__Planococcaceae;g__Planococcus
OTU_357	0.000070	0.000000	0.000000	0.000146	0.000000	0.000000	0.000000	0.000000	0.000000	0.000000	0.000000	0.000000	0.000000	0.000000	0.000000	0.000000	0.000000	0.000000	0.000000	0.000000	0.000000	0.000000	k__Bacteria;p__Proteobacteria;c__Alphaproteobacteria;o__Sphingomonadales;f__Sphingomonadaceae;g__DSSF69;s__
OTU_358	0.000013	0.000000	0.000000	0.000000	0.000000	0.000000	0.000006	0.000013	0.000000	0.000013	0.000000	0.000006	0.000032	0.000006	0.000032	0.000108	0.000000	0.000000	0.000025	0.000000	0.000000	0.000000	k__Bacteria;p__Proteobacteria;c__Gammaproteobacteria;o__Xanthomonadales;f__Xanthomonadaceae;g__Pseudoxanthomonas
OTU_359	0.000025	0.000083	0.000000	0.000013	0.000076	0.000032	0.000025	0.000025	0.000000	0.000000	0.000032	0.000000	0.000000	0.000000	0.000000	0.000000	0.000000	0.000000	0.000000	0.000000	0.000000	0.000000	k__Bacteria;p__Cyanobacteria;c__Cyanobacteriia;o__Chloroplast;f__unidentified_Chloroplast;g__unidentified_Chloroplast;s__Dryopteris_fragrans
OTU_360	0.000000	0.000000	0.000032	0.000000	0.000013	0.000076	0.000000	0.000057	0.000064	0.000025	0.000019	0.000006	0.000045	0.000000	0.000000	0.000032	0.000019	0.000019	0.000057	0.000051	0.000000	0.000000	k__Bacteria;p__Actinobacteria;c__unidentified_Actinobacteria;o__Frankiales;f__Frankiaceae;g__Jatrophihabitans;s__
OTU_361	0.000032	0.000070	0.000000	0.000165	0.000045	0.000000	0.000000	0.000000	0.000000	0.000000	0.000000	0.000000	0.000000	0.000000	0.000000	0.000000	0.000000	0.000000	0.000000	0.000000	0.000000	0.000000	k__Bacteria;p__Firmicutes;c__Bacilli;o__Paenibacillales;f__Paenibacillaceae
OTU_362	0.000000	0.000000	0.000000	0.000000	0.000000	0.000032	0.000000	0.000108	0.000000	0.000000	0.000000	0.000013	0.000000	0.000000	0.000000	0.000006	0.000000	0.000006	0.000000	0.000000	0.000000	0.000000	k__Bacteria;p__Firmicutes;c__Clostridia;o__Clostridiales;f__Clostridiaceae;g__Clostridium_sensu_stricto_11
OTU_363	0.000413	0.000000	0.000000	0.000000	0.000000	0.000000	0.000000	0.000000	0.000000	0.000000	0.000000	0.000000	0.000000	0.000000	0.000000	0.000000	0.000000	0.000000	0.000000	0.000000	0.000000	0.000000	k__Bacteria;p__Bacteroidota;c__Bacteroidia;o__Flavobacteriales;f__Crocinitomicaceae;g__Brumimicrobium;s__
OTU_364	0.000000	0.000000	0.000000	0.000057	0.000000	0.000000	0.000000	0.000000	0.000000	0.000000	0.000000	0.000000	0.000000	0.000000	0.000000	0.000000	0.000000	0.000000	0.000000	0.000000	0.000000	0.000197	k__Bacteria;p__Bacteroidota;c__Bacteroidia;o__Cytophagales;f__Cytophagaceae;g__Cytophaga;s__
OTU_365	0.000025	0.000083	0.000000	0.000038	0.000089	0.000000	0.000000	0.000000	0.000000	0.000000	0.000000	0.000000	0.000000	0.000000	0.000000	0.000000	0.000000	0.000000	0.000000	0.000000	0.000000	0.000000	k__Bacteria;p__Firmicutes;c__Limnochordia;o__Limnochordales;f__Limnochordaceae;g__;s__
OTU_366	0.000000	0.000000	0.000000	0.000000	0.000000	0.000000	0.000000	0.000006	0.000000	0.001138	0.000000	0.000000	0.000000	0.000000	0.000000	0.000000	0.000000	0.000000	0.000000	0.000000	0.000000	0.000000	k__Bacteria
OTU_367	0.000006	0.000000	0.000006	0.000013	0.000000	0.000000	0.000000	0.000038	0.000006	0.000006	0.000000	0.000051	0.000006	0.000013	0.000013	0.000064	0.000013	0.000006	0.000013	0.000006	0.000032	0.000127	k__Bacteria;p__Proteobacteria;c__Gammaproteobacteria;o__Burkholderiales;f__Comamonadaceae;g__Pseudorhodoferax;s__
OTU_368	0.000000	0.000000	0.000013	0.000000	0.000000	0.000013	0.000019	0.000000	0.000000	0.000000	0.000000	0.000000	0.000006	0.000019	0.000013	0.000045	0.000000	0.000000	0.000019	0.000000	0.000006	0.000076	k__Bacteria;p__Actinobacteria;c__unidentified_Actinobacteria;o__Frankiales;f__Nakamurellaceae;g__Nakamurella;s__Sanguibacter_sp_804B5_12ECASO
OTU_369	0.000000	0.000000	0.000032	0.000000	0.000000	0.000032	0.000006	0.000045	0.000127	0.000006	0.000051	0.000000	0.000013	0.000000	0.000000	0.000057	0.000057	0.000025	0.000083	0.000013	0.000000	0.000000	k__Bacteria;p__Proteobacteria;c__Alphaproteobacteria;o__Sphingomonadales;f__Sphingomonadaceae;g__Sphingomonas
OTU_370	0.000000	0.000000	0.000013	0.000000	0.000000	0.000025	0.000019	0.000025	0.000032	0.000000	0.000000	0.000000	0.000032	0.000000	0.000006	0.000000	0.000076	0.000013	0.000350	0.000038	0.000025	0.000000	k__Bacteria;p__unidentified_Bacteria;c__Alphaproteobacteria;o__Caulobacterales;f__Caulobacteraceae;g__;s__
OTU_371	0.000000	0.000006	0.000000	0.000000	0.000000	0.000203	0.000000	0.000146	0.000000	0.000006	0.000000	0.000235	0.000013	0.000038	0.000006	0.000019	0.000000	0.000102	0.000000	0.000000	0.000000	0.000000	k__Bacteria;p__Chloroflexi;c__KD4-96;o__;f__;g__;s__
OTU_372	0.000000	0.000000	0.000000	0.000000	0.000000	0.000000	0.000000	0.000000	0.000000	0.000432	0.000000	0.000000	0.000000	0.000000	0.000000	0.000000	0.000000	0.000000	0.000000	0.000000	0.000000	0.000000	k__Bacteria
OTU_373	0.000000	0.000000	0.000006	0.000000	0.000000	0.000000	0.000000	0.000089	0.000000	0.000051	0.000000	0.000000	0.000000	0.000000	0.000000	0.000000	0.000000	0.000000	0.000000	0.000000	0.000000	0.000000	k__Bacteria;p__Proteobacteria;c__Gammaproteobacteria;o__Burkholderiales;f__Oxalobacteraceae;g__Massilia;s__Janthinobacterium_agaricidamnosum
OTU_374	0.000000	0.000000	0.000000	0.000000	0.000000	0.000102	0.000000	0.000000	0.000000	0.000000	0.000000	0.000057	0.000000	0.000019	0.000000	0.000013	0.000000	0.000025	0.000000	0.000000	0.000000	0.000000	k__Bacteria;p__Actinobacteriota;c__MB-A2-108;o__;f__;g__;s__
OTU_375	0.000000	0.000000	0.000025	0.000000	0.000000	0.000000	0.000000	0.000019	0.000000	0.000013	0.000006	0.000000	0.000038	0.000032	0.000057	0.000165	0.000000	0.000000	0.000000	0.000006	0.000000	0.000006	k__Bacteria;p__Firmicutes;c__Bacilli;o__Bacillales;f__Bacillaceae;g__Geobacillus;s__Geobacillus_thermoleovorans
OTU_376	0.000229	0.000000	0.000006	0.000006	0.000006	0.000019	0.000000	0.000000	0.000000	0.000006	0.000000	0.000006	0.000000	0.000000	0.000000	0.000013	0.000006	0.000000	0.000013	0.000000	0.000013	0.000000	k__Bacteria;p__Firmicutes;c__Clostridia;o__Oscillospirales;f__Ruminococcaceae;g__Faecalibacterium;s__Faecalibacterium_prausnitzii
OTU_377	0.000013	0.000102	0.000000	0.000032	0.000108	0.000000	0.000000	0.000000	0.000000	0.000000	0.000000	0.000000	0.000000	0.000000	0.000000	0.000000	0.000000	0.000000	0.000000	0.000000	0.000000	0.000000	k__Bacteria;p__Acidobacteriota;c__Vicinamibacteria;o__Vicinamibacterales;f__Vicinamibacteraceae;g__;s__
OTU_378	0.000000	0.000000	0.000000	0.000000	0.000000	0.000000	0.000000	0.000013	0.000000	0.000013	0.000000	0.000000	0.000006	0.000013	0.000013	0.000229	0.000000	0.000000	0.000000	0.000000	0.000000	0.000000	k__Bacteria;p__Verrucomicrobiota;c__Verrucomicrobiae;o__Chthoniobacterales;f__Terrimicrobiaceae;g__Terrimicrobium;s__
OTU_379	0.000013	0.000013	0.000000	0.000013	0.000191	0.000000	0.000000	0.000000	0.000000	0.000000	0.000000	0.000000	0.000000	0.000000	0.000000	0.000000	0.000000	0.000000	0.000000	0.000000	0.000000	0.000000	k__Bacteria;p__unidentified_Bacteria;c__Gammaproteobacteria;o__Xanthomonadales;f__Xanthomonadaceae;g__;s__
OTU_380	0.000000	0.000000	0.000000	0.000000	0.000000	0.000000	0.000000	0.000025	0.000000	0.000159	0.000000	0.000000	0.000000	0.000000	0.000000	0.000000	0.000000	0.000000	0.000000	0.000083	0.000000	0.000000	k__Bacteria;p__unidentified_Bacteria;c__Gammaproteobacteria;o__Francisellales;f__Francisellaceae;g__;s__
OTU_381	0.000000	0.000000	0.000006	0.000000	0.000000	0.000114	0.000000	0.000000	0.000000	0.000000	0.000000	0.000076	0.000000	0.000025	0.000013	0.000006	0.000000	0.000045	0.000000	0.000013	0.000000	0.000000	k__Bacteria
OTU_382	0.000019	0.000000	0.000000	0.000000	0.000000	0.000006	0.000000	0.000000	0.000000	0.000019	0.000000	0.000013	0.000013	0.000013	0.000057	0.000114	0.000013	0.000000	0.000006	0.000025	0.000000	0.000045	k__Bacteria;p__Proteobacteria;c__Alphaproteobacteria;o__Rhizobiales
OTU_383	0.000013	0.000095	0.000000	0.000038	0.000083	0.000000	0.000000	0.000000	0.000000	0.000000	0.000000	0.000000	0.000000	0.000000	0.000000	0.000000	0.000000	0.000000	0.000000	0.000000	0.000000	0.000000	k__Bacteria;p__Chloroflexi;c__Chloroflexia;o__Thermomicrobiales;f__Thermomicrobiaceae;g__Sphaerobacter;s__
OTU_384	0.000000	0.000000	0.000000	0.000000	0.000000	0.000000	0.000000	0.000057	0.000000	0.000006	0.000000	0.000025	0.000019	0.000013	0.000000	0.000248	0.000000	0.000006	0.000000	0.000006	0.000000	0.000000	k__Bacteria;p__Cyanobacteria;c__Cyanobacteriia;o__Chloroplast;f__unidentified_Chloroplast;g__unidentified_Chloroplast
OTU_385	0.000051	0.000045	0.000000	0.000114	0.000025	0.000000	0.000000	0.000000	0.000000	0.000000	0.000013	0.000000	0.000000	0.000000	0.000000	0.000000	0.000000	0.000000	0.000000	0.000000	0.000000	0.000000	k__Bacteria;p__Bacteroidota;c__Bacteroidia;o__Chitinophagales;f__Chitinophagaceae;g__Edaphobaculum;s__
OTU_386	0.000000	0.000000	0.000000	0.000000	0.000000	0.000000	0.000006	0.000000	0.000000	0.000000	0.000000	0.000102	0.000019	0.000000	0.000000	0.000000	0.000000	0.000006	0.000000	0.000000	0.000019	0.000006	k__Bacteria
OTU_387	0.000102	0.000064	0.000000	0.000013	0.000293	0.000000	0.000000	0.000000	0.000000	0.000000	0.000000	0.000000	0.000000	0.000000	0.000000	0.000000	0.000000	0.000000	0.000000	0.000000	0.000000	0.000000	k__Bacteria
OTU_388	0.000000	0.000000	0.000000	0.000000	0.000019	0.000000	0.000000	0.000000	0.000000	0.000000	0.000000	0.000000	0.000000	0.000000	0.000000	0.000013	0.000000	0.000000	0.000000	0.000000	0.000000	0.000413	k__Bacteria;p__Firmicutes;c__Clostridia;o__Lachnospirales;f__Lachnospiraceae;g__Lachnospiraceae_NK4A136_group
OTU_389	0.000000	0.000013	0.000000	0.000000	0.000070	0.000000	0.000000	0.000000	0.000006	0.000006	0.000013	0.000006	0.000000	0.000000	0.000000	0.000000	0.000045	0.000006	0.000000	0.000006	0.000032	0.000019	k__Bacteria;p__Firmicutes;c__Bacilli;o__Lactobacillales;f__Lactobacillaceae;g__Loigolactobacillus
OTU_390	0.000013	0.000000	0.000006	0.000000	0.000013	0.000019	0.000006	0.000038	0.000095	0.000006	0.000006	0.000089	0.000248	0.000025	0.000070	0.000095	0.000248	0.000165	0.000159	0.000102	0.000286	0.000134	k__Bacteria;p__Firmicutes;c__Bacilli;o__Lactobacillales;f__Lactobacillaceae;g__Lactiplantibacillus
OTU_391	0.000000	0.000000	0.000000	0.000000	0.000013	0.000000	0.000000	0.000000	0.000000	0.000000	0.000000	0.000000	0.000000	0.000000	0.000000	0.000000	0.000000	0.000000	0.000000	0.000000	0.000000	0.000388	k__Bacteria;p__Bacteroidota;c__Bacteroidia;o__Bacteroidales;f__Muribaculaceae;g__;s__
OTU_392	0.000051	0.000000	0.000000	0.000350	0.000019	0.000000	0.000000	0.000000	0.000000	0.000000	0.000000	0.000000	0.000000	0.000000	0.000000	0.000000	0.000000	0.000000	0.000000	0.000000	0.000000	0.000000	k__Bacteria;p__Bacteroidota;c__Bacteroidia
OTU_393	0.000013	0.000095	0.000000	0.000013	0.000121	0.000000	0.000000	0.000000	0.000000	0.000000	0.000000	0.000000	0.000000	0.000000	0.000000	0.000000	0.000000	0.000000	0.000000	0.000000	0.000000	0.000000	k__Bacteria;p__Firmicutes;c__Bacilli;o__Paenibacillales;f__Paenibacillaceae
OTU_394	0.000000	0.000146	0.000000	0.000000	0.000000	0.000006	0.000000	0.000000	0.000000	0.000000	0.000000	0.000000	0.000000	0.000000	0.000000	0.000000	0.000000	0.000000	0.000000	0.000000	0.000000	0.000000	k__Bacteria;p__Proteobacteria;c__Alphaproteobacteria;o__Rickettsiales;f__Mitochondria
OTU_395	0.000216	0.000038	0.000000	0.000057	0.000006	0.000000	0.000000	0.000000	0.000000	0.000000	0.000000	0.000000	0.000000	0.000000	0.000000	0.000000	0.000000	0.000000	0.000000	0.000000	0.000000	0.000000	k__Bacteria;p__Firmicutes;c__Clostridia;o__Oscillospirales;f__Hungateiclostridiaceae;g__Ruminiclostridium;s__
OTU_396	0.000064	0.000045	0.000025	0.000095	0.000019	0.000025	0.000045	0.000006	0.000006	0.000013	0.000000	0.000013	0.000013	0.000006	0.000083	0.000006	0.000019	0.000013	0.000032	0.000000	0.000000	0.000006	k__Bacteria;p__Proteobacteria;c__Alphaproteobacteria;o__Sphingomonadales;f__Sphingomonadaceae;g__Altererythrobacter
OTU_397	0.000000	0.000000	0.000064	0.000000	0.000000	0.000013	0.000000	0.000032	0.000127	0.000000	0.000006	0.000000	0.000064	0.000013	0.000095	0.000000	0.000102	0.000000	0.000057	0.000019	0.000000	0.000000	k__Bacteria;p__Cyanobacteria;c__Cyanobacteriia;o__Chloroplast;f__unidentified_Chloroplast;g__unidentified_Chloroplast
OTU_398	0.000000	0.000000	0.000000	0.000000	0.000000	0.000000	0.000000	0.000159	0.000000	0.000146	0.000000	0.000000	0.000000	0.000000	0.000000	0.000000	0.000000	0.000000	0.000000	0.000000	0.000000	0.000000	Unknown
OTU_399	0.000076	0.000210	0.000025	0.000006	0.000057	0.000045	0.000013	0.000146	0.000153	0.000013	0.000038	0.000045	0.000032	0.000045	0.000038	0.000032	0.000032	0.000000	0.000000	0.000019	0.000025	0.000000	k__Bacteria;p__Firmicutes;c__Bacilli;o__Lactobacillales;f__Lactobacillaceae;g__Lentilactobacillus;s__Lactobacillus_senioris
OTU_400	0.000000	0.000000	0.000000	0.000000	0.000013	0.000000	0.000000	0.000013	0.000000	0.000013	0.000000	0.000000	0.000000	0.000000	0.000000	0.000184	0.000000	0.000000	0.000006	0.000006	0.000000	0.000000	k__Bacteria;p__unidentified_Bacteria;c__Saccharimonadia;o__Saccharimonadales;f__Saccharimonadaceae;g__TM7a;s__
OTU_401	0.000000	0.000000	0.000000	0.000000	0.000000	0.000000	0.000000	0.000000	0.000000	0.000617	0.000000	0.000000	0.000000	0.000000	0.000000	0.000000	0.000000	0.000000	0.000000	0.000000	0.000000	0.000000	Unknown
OTU_402	0.000064	0.000019	0.000000	0.000197	0.000045	0.000025	0.000000	0.000006	0.000000	0.000019	0.000000	0.000032	0.000000	0.000013	0.000000	0.000000	0.000000	0.000006	0.000000	0.000000	0.000000	0.000000	k__Bacteria;p__Firmicutes;c__Bacilli;o__Erysipelotrichales;f__Erysipelotrichaceae;g__Turicibacter;s__Turicibacter_sp_H121
OTU_403	0.000000	0.000000	0.000025	0.000000	0.000000	0.000095	0.000000	0.000038	0.000032	0.000000	0.000032	0.000000	0.000064	0.000000	0.000000	0.000000	0.000045	0.000013	0.000083	0.000013	0.000000	0.000000	k__Bacteria;p__Acidobacteriota;c__Acidobacteriae;o__Acidobacteriales;f__Acidobacteriaceae_(Subgroup_1);g__Bryocella;s__
OTU_404	0.000000	0.000006	0.000000	0.000000	0.000000	0.000013	0.000000	0.000006	0.000070	0.000000	0.000000	0.000006	0.000006	0.000000	0.000000	0.000045	0.000025	0.000000	0.000000	0.000000	0.000000	0.000000	k__Bacteria;p__Proteobacteria;c__Alphaproteobacteria;o__Rhizobiales;f__Methylopilaceae;g__Methylopila;s__Methylopila_oligotropha
OTU_405	0.000000	0.000000	0.000000	0.000000	0.000000	0.000000	0.000000	0.000006	0.000000	0.001602	0.000000	0.000000	0.000000	0.000000	0.000000	0.000000	0.000000	0.000000	0.000000	0.000000	0.000000	0.000000	Unknown
OTU_406	0.000000	0.000000	0.000000	0.000000	0.000006	0.000083	0.000000	0.000006	0.000000	0.000000	0.000000	0.000102	0.000000	0.000006	0.000000	0.000000	0.000000	0.000006	0.000000	0.000000	0.000000	0.000000	k__Bacteria;p__Proteobacteria;c__Gammaproteobacteria;o__Xanthomonadales;f__Xanthomonadaceae;g__Thermomonas;s__
OTU_407	0.000038	0.000025	0.000000	0.000013	0.000089	0.000006	0.000000	0.000006	0.000000	0.000006	0.000000	0.000000	0.000000	0.000000	0.000006	0.000134	0.000000	0.000000	0.000000	0.000000	0.000000	0.000000	k__Bacteria;p__Bacteroidota;c__Bacteroidia;o__Cytophagales;f__Spirosomaceae;g__Dyadobacter;s__
OTU_408	0.000000	0.000000	0.000000	0.000000	0.000000	0.000000	0.000000	0.000000	0.000000	0.000000	0.000000	0.000000	0.000000	0.000000	0.000000	0.000000	0.000000	0.000000	0.000000	0.000000	0.000000	0.000477	k__Bacteria;p__Bacteroidota;c__Bacteroidia;o__Bacteroidales;f__Muribaculaceae;g__;s__
OTU_409	0.000000	0.000000	0.000000	0.000000	0.000000	0.000000	0.000000	0.000006	0.000000	0.000000	0.000000	0.000000	0.000000	0.000000	0.000000	0.000127	0.000000	0.000000	0.000006	0.000000	0.000000	0.000000	k__Bacteria;p__Verrucomicrobiota;c__Verrucomicrobiae;o__Opitutales;f__Opitutaceae;g__Diplosphaera;s__
OTU_410	0.000000	0.000000	0.000000	0.000000	0.000000	0.000000	0.000000	0.000006	0.000000	0.000318	0.000000	0.000000	0.000000	0.000000	0.000000	0.000000	0.000000	0.000000	0.000000	0.000000	0.000000	0.000000	k__Bacteria;p__Myxococcota;c__Polyangia;o__Blfdi19;f__;g__;s__
OTU_411	0.000070	0.000032	0.000000	0.000121	0.000000	0.000000	0.000000	0.000000	0.000000	0.000000	0.000000	0.000000	0.000000	0.000000	0.000000	0.000000	0.000000	0.000000	0.000000	0.000000	0.000000	0.000000	k__Bacteria;p__Bacteroidota;c__Bacteroidia;o__Bacteroidales;f__Dysgonomonadaceae;g__Petrimonas;s__Petrimonas_mucosa
OTU_412	0.000000	0.000000	0.000006	0.000000	0.000000	0.000006	0.000000	0.000013	0.000038	0.000000	0.000000	0.000000	0.000000	0.000000	0.000000	0.000000	0.000006	0.000000	0.000076	0.000006	0.000000	0.000000	k__Bacteria;p__Proteobacteria;c__Alphaproteobacteria;o__Rhizobiales;f__Beijerinckiaceae;g__1174-901-12;s__
OTU_413	0.000000	0.000000	0.000000	0.000000	0.000000	0.000083	0.000000	0.000000	0.000000	0.000000	0.000000	0.000051	0.000000	0.000013	0.000000	0.000013	0.000000	0.000038	0.000000	0.000000	0.000000	0.000000	k__Bacteria;p__Proteobacteria;c__Alphaproteobacteria;o__Sphingomonadales;f__Sphingomonadaceae;g__Sphingobium
OTU_414	0.000070	0.000000	0.000000	0.000000	0.000114	0.000000	0.000000	0.000000	0.000000	0.000000	0.000000	0.000000	0.000000	0.000000	0.000000	0.000000	0.000000	0.000000	0.000000	0.000000	0.000000	0.000000	k__Bacteria;p__Bacteroidota;c__Bacteroidia;o__Chitinophagales;f__Chitinophagaceae;g__Puia;s__
OTU_415	0.000064	0.000000	0.000000	0.000299	0.000000	0.000000	0.000000	0.000000	0.000000	0.000000	0.000000	0.000000	0.000000	0.000000	0.000000	0.000000	0.000000	0.000000	0.000000	0.000000	0.000000	0.000000	k__Bacteria;p__Bacteroidota;c__Bacteroidia;o__Flavobacteriales;f__NS9_marine_group
OTU_416	0.000051	0.000038	0.000000	0.000057	0.000114	0.000000	0.000000	0.000000	0.000000	0.000000	0.000000	0.000000	0.000000	0.000000	0.000000	0.000000	0.000000	0.000000	0.000000	0.000000	0.000000	0.000000	k__Bacteria
OTU_417	0.000006	0.000000	0.000013	0.000000	0.000000	0.000013	0.000000	0.000000	0.000057	0.000000	0.000025	0.000000	0.000025	0.000000	0.000000	0.000000	0.000032	0.000006	0.000000	0.000000	0.000006	0.000000	k__Bacteria;p__Firmicutes;c__Bacilli;o__Bacillales;f__Planococcaceae;g__Lysinibacillus;s__Lysinibacillus_sphaericus
OTU_418	0.000000	0.000000	0.000000	0.000000	0.000000	0.000000	0.000000	0.000000	0.000000	0.000000	0.000000	0.000000	0.000000	0.000000	0.000000	0.000000	0.000000	0.000000	0.000000	0.000000	0.000000	0.000242	k__Bacteria;p__Firmicutes;c__Bacilli;o__Lactobacillales;f__Carnobacteriaceae;g__Granulicatella;s__
OTU_419	0.000000	0.000000	0.000000	0.000000	0.000000	0.000000	0.000013	0.000006	0.000000	0.000000	0.000000	0.000000	0.000032	0.000000	0.000019	0.000076	0.000013	0.000006	0.000000	0.000000	0.000000	0.000000	k__Bacteria;p__Proteobacteria;c__Alphaproteobacteria;o__Caulobacterales;f__Caulobacteraceae;g__Asticcacaulis;s__
OTU_420	0.000095	0.000038	0.000331	0.000051	0.000140	0.000216	0.000483	0.000203	0.000083	0.000172	0.000127	0.001017	0.000757	0.000337	0.002200	0.001978	0.003656	0.000483	0.004305	0.000788	0.001552	0.000750	k__Bacteria;p__Proteobacteria;c__Gammaproteobacteria;o__Enterobacterales;f__Enterobacteriaceae;g__Kosakonia;s__Kosakonia_radicincitans
OTU_421	0.000013	0.000000	0.000045	0.000057	0.000025	0.000095	0.000000	0.000045	0.000000	0.000019	0.000006	0.000191	0.000000	0.000013	0.000000	0.000000	0.000013	0.000045	0.000019	0.000006	0.000127	0.000000	k__Bacteria;p__Proteobacteria;c__Gammaproteobacteria;o__Xanthomonadales;f__Xanthomonadaceae;g__Stenotrophomonas;s__[Pseudomonas]_geniculata
OTU_422	0.000000	0.000000	0.000000	0.000000	0.000000	0.000000	0.000000	0.000000	0.000000	0.000000	0.000000	0.000000	0.000000	0.000000	0.000000	0.000000	0.000000	0.000000	0.000000	0.000000	0.000000	0.000623	k__Bacteria;p__Bacteroidota;c__Bacteroidia;o__Bacteroidales;f__Rikenellaceae;g__Alistipes;s__
OTU_423	0.000000	0.000000	0.000013	0.000000	0.000000	0.000019	0.000000	0.000000	0.000000	0.000000	0.000000	0.000051	0.000000	0.000000	0.000019	0.000000	0.000000	0.000000	0.000095	0.000000	0.000019	0.000000	k__Bacteria;p__Bacteroidota;c__Bacteroidia;o__Chitinophagales;f__Chitinophagaceae;g__Edaphobaculum;s__
OTU_424	0.000108	0.000006	0.000000	0.000019	0.000000	0.000006	0.000000	0.000013	0.000045	0.000000	0.000006	0.000000	0.000006	0.000000	0.000000	0.000000	0.000006	0.000000	0.000000	0.000000	0.000000	0.000369	k__Bacteria;p__Firmicutes;c__Bacilli;o__Lactobacillales
OTU_425	0.000006	0.000000	0.000000	0.000000	0.000000	0.000000	0.000000	0.000000	0.000000	0.000000	0.000000	0.000000	0.000000	0.000000	0.000000	0.000000	0.000000	0.000000	0.000000	0.000000	0.000000	0.000439	k__Bacteria;p__Proteobacteria;c__Gammaproteobacteria;o__Enterobacterales;f__Pasteurellaceae;g__Haemophilus
OTU_426	0.000000	0.000000	0.000000	0.000000	0.000000	0.000006	0.000000	0.000019	0.000000	0.000000	0.000000	0.000000	0.000000	0.000013	0.000013	0.000000	0.000000	0.000006	0.000013	0.000134	0.000000	0.000000	k__Bacteria;p__Cyanobacteria;c__Cyanobacteriia;o__Chloroplast;f__unidentified_Chloroplast;g__unidentified_Chloroplast;s__Capsicum_annuum
OTU_427	0.000000	0.000000	0.000000	0.000000	0.000000	0.000000	0.000000	0.000006	0.000000	0.000388	0.000000	0.000000	0.000000	0.000000	0.000000	0.000000	0.000000	0.000000	0.000000	0.000000	0.000000	0.000000	Unknown
OTU_428	0.000051	0.000019	0.000000	0.000000	0.000108	0.000000	0.000000	0.000000	0.000000	0.000000	0.000000	0.000000	0.000000	0.000000	0.000000	0.000000	0.000000	0.000000	0.000000	0.000000	0.000000	0.000000	k__Bacteria;p__Proteobacteria;c__Gammaproteobacteria;o__Steroidobacterales;f__Steroidobacteraceae;g__Steroidobacter;s__
OTU_429	0.000000	0.000000	0.000013	0.000000	0.000000	0.000006	0.000013	0.000019	0.000000	0.000013	0.000006	0.000045	0.000025	0.000013	0.000102	0.000140	0.000006	0.000019	0.000045	0.000000	0.000000	0.000025	k__Bacteria;p__Proteobacteria;c__Gammaproteobacteria;o__Burkholderiales;f__Comamonadaceae
OTU_430	0.000032	0.000051	0.000388	0.000038	0.000490	0.000331	0.000604	0.000254	0.000089	0.000451	0.000299	0.003141	0.002493	0.001418	0.004318	0.007211	0.003071	0.001793	0.003307	0.001647	0.005335	0.001819	k__Bacteria;p__Proteobacteria;c__Gammaproteobacteria;o__Enterobacterales;f__Enterobacteriaceae;g__Klebsiella
OTU_431	0.000000	0.000000	0.000000	0.000000	0.000000	0.000000	0.000000	0.000000	0.000000	0.000451	0.000000	0.000000	0.000000	0.000000	0.000000	0.000000	0.000000	0.000000	0.000000	0.000000	0.000000	0.000000	k__Bacteria
OTU_432	0.000089	0.000013	0.000000	0.000165	0.000070	0.000000	0.000000	0.000000	0.000000	0.000000	0.000000	0.000000	0.000000	0.000000	0.000000	0.000000	0.000000	0.000000	0.000000	0.000000	0.000000	0.000000	k__Bacteria;p__Proteobacteria;c__Gammaproteobacteria;o__R7C24;f__;g__;s__
OTU_433	0.000337	0.000013	0.000000	0.000000	0.000006	0.000006	0.000006	0.000000	0.000013	0.000000	0.000006	0.000006	0.000000	0.000006	0.000000	0.000000	0.000000	0.000000	0.000000	0.000000	0.000000	0.000083	k__Bacteria;p__Firmicutes;c__Clostridia;o__Lachnospirales;f__Lachnospiraceae;g__Agathobacter;s__
OTU_434	0.000000	0.000000	0.000006	0.000000	0.000000	0.000000	0.000000	0.000000	0.000000	0.000000	0.000000	0.000000	0.000006	0.000000	0.000108	0.000000	0.000000	0.000000	0.000006	0.000000	0.000006	0.000000	k__Bacteria;p__Bacteroidota;c__Bacteroidia;o__Flavobacteriales;f__Weeksellaceae;g__Empedobacter;s__Empedobacter_brevis
OTU_435	0.000000	0.000000	0.000000	0.000000	0.000000	0.000013	0.000000	0.000038	0.000000	0.000223	0.000000	0.000038	0.000000	0.000019	0.000000	0.000000	0.000000	0.000000	0.000000	0.000051	0.000000	0.000000	k__Bacteria;p__unidentified_Bacteria;c__Acidobacteriae;o__Acidobacteriales;f__;g__;s__
OTU_436	0.000000	0.000000	0.000000	0.000000	0.000000	0.000000	0.000000	0.000006	0.000000	0.000000	0.000000	0.000000	0.000013	0.000000	0.000000	0.000083	0.000000	0.000013	0.000000	0.000006	0.000000	0.000000	k__Bacteria;p__Proteobacteria;c__Alphaproteobacteria;o__Rhizobiales;f__unidentified_Rhizobiales;g__Bauldia;s__
OTU_437	0.000000	0.000000	0.000000	0.000000	0.000000	0.000000	0.000000	0.000006	0.000000	0.000165	0.000000	0.000000	0.000000	0.000000	0.000000	0.000000	0.000000	0.000000	0.000000	0.000000	0.000000	0.000000	k__Bacteria
OTU_438	0.000070	0.000134	0.000000	0.000102	0.000038	0.000000	0.000000	0.000000	0.000000	0.000000	0.000006	0.000000	0.000000	0.000000	0.000000	0.000000	0.000000	0.000000	0.000000	0.000000	0.000013	0.000000	k__Bacteria;p__Actinobacteria;c__unidentified_Actinobacteria;o__Streptosporangiales;f__Nocardiopsaceae;g__Thermobifida;s__
OTU_439	0.000038	0.000000	0.000000	0.000064	0.000172	0.000000	0.000000	0.000000	0.000000	0.000000	0.000000	0.000000	0.000000	0.000000	0.000000	0.000000	0.000000	0.000000	0.000000	0.000000	0.000000	0.000000	k__Bacteria;p__unidentified_Bacteria;c__Verrucomicrobiae;o__Verrucomicrobiales;f__Verrucomicrobiaceae;g__;s__
OTU_440	0.000000	0.000000	0.000000	0.000000	0.000000	0.000000	0.000000	0.000000	0.000000	0.000032	0.000000	0.000006	0.000000	0.000045	0.000000	0.000000	0.000000	0.000000	0.000000	0.000019	0.000000	0.000013	k__Bacteria;p__Bacteroidota;c__Bacteroidia;o__Sphingobacteriales;f__Sphingobacteriaceae;g__Sphingobacterium;s__Sphingobacterium_sp_2c-3
OTU_441	0.000032	0.000223	0.000000	0.000013	0.000140	0.000000	0.000000	0.000000	0.000000	0.000000	0.000000	0.000000	0.000000	0.000000	0.000000	0.000000	0.000000	0.000000	0.000000	0.000000	0.000000	0.000000	k__Bacteria;p__Proteobacteria;c__Gammaproteobacteria;o__Burkholderiales;f__B1-7BS;g__;s__
OTU_442	0.000006	0.000000	0.000019	0.000013	0.000095	0.000006	0.000000	0.000000	0.000000	0.000000	0.000000	0.000000	0.000006	0.000000	0.000006	0.000000	0.000000	0.000000	0.000000	0.000000	0.000000	0.000000	k__Bacteria;p__Actinobacteria;c__unidentified_Actinobacteria;o__Kineosporiales;f__Kineosporiaceae
OTU_443	0.000025	0.000051	0.000000	0.000223	0.000159	0.000000	0.000000	0.000000	0.000000	0.000000	0.000000	0.000000	0.000000	0.000000	0.000000	0.000000	0.000000	0.000000	0.000000	0.000000	0.000000	0.000000	k__Bacteria;p__Proteobacteria;c__Alphaproteobacteria;o__Sphingomonadales;f__Sphingomonadaceae;g__DSSF69;s__
OTU_444	0.000000	0.000025	0.000000	0.000000	0.000006	0.000000	0.000000	0.000000	0.000000	0.000006	0.000000	0.000000	0.000000	0.000000	0.000000	0.000000	0.000000	0.000000	0.000000	0.000000	0.000000	0.000432	k__Bacteria;p__Firmicutes;c__Negativicutes;o__Veillonellales-Selenomonadales;f__Veillonellaceae;g__Veillonella
OTU_445	0.000019	0.000038	0.000000	0.000134	0.000000	0.000000	0.000000	0.000000	0.000000	0.000000	0.000000	0.000000	0.000000	0.000000	0.000000	0.000000	0.000000	0.000000	0.000000	0.000000	0.000000	0.000000	k__Bacteria;p__Bacteroidota;c__Bacteroidia
OTU_446	0.000000	0.000000	0.000000	0.000000	0.000000	0.000000	0.000013	0.000000	0.000000	0.000006	0.000000	0.000025	0.000000	0.000006	0.000000	0.000083	0.000000	0.000000	0.000032	0.000000	0.000032	0.000000	k__Bacteria
OTU_447	0.000025	0.000025	0.000000	0.000114	0.000038	0.000000	0.000000	0.000000	0.000000	0.000000	0.000000	0.000000	0.000000	0.000000	0.000000	0.000000	0.000000	0.000000	0.000000	0.000000	0.000000	0.000000	k__Bacteria;p__Verrucomicrobiota;c__Verrucomicrobiae;o__Pedosphaerales;f__Pedosphaeraceae;g__;s__
OTU_448	0.000560	0.000254	0.000630	0.000382	0.001558	0.000197	0.000458	0.000242	0.000699	0.000159	0.000286	0.000458	0.000140	0.000045	0.000293	0.000585	0.000095	0.000127	0.000083	0.000032	0.000165	0.000006	k__Bacteria;p__Proteobacteria;c__Alphaproteobacteria;o__Rhizobiales;f__Beijerinckiaceae;g__Methylobacterium-Methylorubrum;s__Methylobacterium_aquaticum
OTU_449	0.000013	0.000000	0.000000	0.000019	0.000038	0.000000	0.000000	0.000000	0.000013	0.000013	0.000000	0.000000	0.000000	0.000000	0.000000	0.000032	0.000013	0.000006	0.000000	0.000000	0.000000	0.000000	k__Bacteria;p__Proteobacteria;c__Gammaproteobacteria;o__Pseudomonadales;f__Moraxellaceae;g__Enhydrobacter;s__Moraxella_osloensis
OTU_450	0.000013	0.000000	0.000000	0.000025	0.000051	0.000013	0.000000	0.000000	0.000000	0.000006	0.000000	0.000013	0.000006	0.000000	0.000013	0.000006	0.000000	0.000000	0.000038	0.000000	0.000000	0.000000	k__Bacteria;p__Actinobacteria;c__unidentified_Actinobacteria;o__Propionibacteriales;f__Nocardioidaceae;g__Nocardioides;s__Nocardioides_zeae
OTU_451	0.000000	0.000000	0.000000	0.000000	0.000000	0.000000	0.000000	0.000000	0.000000	0.000000	0.000000	0.000000	0.000000	0.000000	0.000000	0.000140	0.000000	0.000000	0.000000	0.000000	0.000000	0.000000	k__Bacteria
OTU_452	0.000051	0.000000	0.000000	0.000000	0.000108	0.000000	0.000000	0.000000	0.000000	0.000000	0.000000	0.000000	0.000000	0.000000	0.000000	0.000000	0.000000	0.000000	0.000000	0.000000	0.000000	0.000000	k__Bacteria;p__Actinobacteria;c__unidentified_Actinobacteria;o__Micromonosporales;f__Micromonosporaceae;g__Longispora;s__
OTU_453	0.000032	0.000000	0.000000	0.000197	0.000000	0.000000	0.000000	0.000000	0.000000	0.000000	0.000000	0.000000	0.000000	0.000000	0.000000	0.000000	0.000000	0.000000	0.000000	0.000000	0.000000	0.000000	k__Bacteria;p__Firmicutes;c__Bacilli;o__Paenibacillales;f__Paenibacillaceae
OTU_454	0.000000	0.000013	0.000000	0.000000	0.000051	0.000000	0.000000	0.000000	0.000000	0.000000	0.000000	0.000000	0.000013	0.000000	0.000064	0.000000	0.000000	0.000000	0.000006	0.000006	0.000000	0.000000	k__Bacteria;p__Bacteroidota;c__Bacteroidia;o__Cytophagales;f__Spirosomaceae;g__Spirosoma;s__Spirosoma_oryzae
OTU_455	0.000000	0.000000	0.000000	0.000000	0.000000	0.000000	0.000000	0.000006	0.000000	0.000000	0.000000	0.000000	0.000000	0.000000	0.000000	0.000006	0.000025	0.000000	0.000000	0.000184	0.000000	0.000000	k__Bacteria
OTU_456	0.000000	0.000000	0.000000	0.000000	0.000000	0.000000	0.000000	0.000000	0.000000	0.000000	0.000000	0.000000	0.000000	0.000000	0.000000	0.000000	0.000000	0.000000	0.000000	0.000000	0.000000	0.000343	k__Bacteria;p__Firmicutes;c__Clostridia;o__Lachnospirales;f__Lachnospiraceae
OTU_457	0.000242	0.000000	0.000000	0.000000	0.000013	0.000000	0.000013	0.000006	0.000000	0.000000	0.000000	0.000000	0.000000	0.000000	0.000006	0.000000	0.000000	0.000000	0.000000	0.000000	0.000000	0.000000	k__Bacteria;p__Firmicutes;c__Clostridia;o__Lachnospirales;f__Lachnospiraceae;g__Blautia;s__
OTU_458	0.000057	0.000000	0.000000	0.000013	0.000000	0.000000	0.000013	0.000000	0.000019	0.000000	0.000006	0.000006	0.000076	0.000000	0.000045	0.000000	0.000019	0.000013	0.000000	0.000032	0.000013	0.000000	k__Bacteria
OTU_459	0.000000	0.000000	0.000000	0.000000	0.000000	0.000000	0.000000	0.000000	0.000000	0.001647	0.000000	0.000000	0.000000	0.000000	0.000000	0.000000	0.000000	0.000000	0.000000	0.000000	0.000000	0.000000	Unknown
OTU_460	0.000000	0.000000	0.000000	0.000000	0.000000	0.000000	0.000000	0.000006	0.000000	0.000184	0.000000	0.000000	0.000000	0.000000	0.000000	0.000000	0.000000	0.000000	0.000000	0.000006	0.000000	0.000000	k__Bacteria;p__Chlamydiae;c__unidentified_Chlamydiae;o__Chlamydiales;f__Simkaniaceae;g__Candidatus_Fritschea
OTU_461	0.000102	0.000019	0.000000	0.000095	0.000076	0.000006	0.000000	0.000000	0.000000	0.000000	0.000000	0.000000	0.000000	0.000006	0.000006	0.000089	0.000000	0.000006	0.000000	0.000000	0.000038	0.000019	k__Bacteria;p__Actinobacteria;c__unidentified_Actinobacteria;o__Micrococcales;f__Microbacteriaceae
OTU_462	0.000000	0.000000	0.000000	0.000000	0.000000	0.000000	0.000019	0.000000	0.000000	0.000032	0.000045	0.000019	0.000000	0.000000	0.000000	0.000019	0.000000	0.000000	0.000000	0.000006	0.000083	0.000057	k__Bacteria;p__Actinobacteria;c__unidentified_Actinobacteria;o__Streptomycetales;f__Streptomycetaceae;g__Streptomyces
OTU_463	0.000000	0.000000	0.000006	0.000000	0.000000	0.000000	0.000000	0.000019	0.000000	0.000000	0.000000	0.000000	0.000006	0.000006	0.000019	0.000019	0.000019	0.000045	0.000013	0.000000	0.000019	0.000000	k__Bacteria;p__Proteobacteria;c__Gammaproteobacteria;o__Xanthomonadales;f__Rhodanobacteraceae
OTU_464	0.000045	0.000019	0.000000	0.000095	0.000013	0.000000	0.000000	0.000000	0.000000	0.000000	0.000000	0.000000	0.000000	0.000000	0.000000	0.000000	0.000000	0.000000	0.000000	0.000000	0.000000	0.000000	k__Bacteria;p__Proteobacteria;c__Gammaproteobacteria;o__Burkholderiales;f__Nitrosomonadaceae;g__Nitrosomonas
OTU_465	0.000000	0.000000	0.000000	0.000000	0.000000	0.000000	0.000000	0.000000	0.000000	0.000318	0.000000	0.000000	0.000000	0.000000	0.000000	0.000000	0.000000	0.000000	0.000000	0.000000	0.000000	0.000000	Unknown
OTU_466	0.000013	0.000165	0.000000	0.000057	0.000019	0.000000	0.000000	0.000000	0.000000	0.000000	0.000000	0.000000	0.000000	0.000000	0.000000	0.000000	0.000000	0.000000	0.000000	0.000000	0.000000	0.000000	k__Bacteria
OTU_467	0.000000	0.000019	0.000000	0.000019	0.000140	0.000032	0.000000	0.000000	0.000000	0.000006	0.000000	0.000045	0.000000	0.000032	0.000000	0.000006	0.000000	0.000019	0.000000	0.000000	0.000000	0.000000	k__Bacteria;p__Firmicutes;c__Clostridia;o__Clostridiales;f__Clostridiaceae;g__Clostridium_sensu_stricto_1;s__Clostridium_butyricum
OTU_468	0.000006	0.000000	0.000000	0.000000	0.000000	0.000000	0.000000	0.000006	0.000000	0.000000	0.000019	0.000045	0.000025	0.000006	0.000134	0.000064	0.000000	0.000000	0.000000	0.000000	0.000102	0.000051	k__Bacteria;p__Bacteroidota;c__Bacteroidia;o__Sphingobacteriales;f__Sphingobacteriaceae;g__Sphingobacterium
OTU_469	0.000000	0.000000	0.000013	0.000000	0.000000	0.000000	0.000006	0.000000	0.000013	0.000000	0.000000	0.000000	0.000000	0.000000	0.000000	0.000000	0.000000	0.000000	0.000000	0.000000	0.000102	0.000006	k__Bacteria;p__Actinobacteria;c__unidentified_Actinobacteria;o__Pseudonocardiales;f__Pseudonocardiaceae;g__Saccharopolyspora;s__Saccharopolyspora_hordei
OTU_470	0.000000	0.000000	0.000000	0.000000	0.000000	0.000000	0.000000	0.000000	0.000000	0.000121	0.000000	0.000000	0.000000	0.000000	0.000000	0.000000	0.000000	0.000000	0.000000	0.000000	0.000000	0.000000	k__Bacteria;p__unidentified_Bacteria;c__Blastocatellia;o__Blastocatellales;f__Blastocatellaceae;g__;s__
OTU_471	0.000006	0.000000	0.000000	0.000000	0.000000	0.000064	0.000000	0.000000	0.000000	0.000000	0.000000	0.000083	0.000000	0.000019	0.000000	0.000000	0.000000	0.000025	0.000000	0.000000	0.000000	0.000000	k__Bacteria;p__Proteobacteria;c__Alphaproteobacteria;o__Rhizobiales;f__Methyloligellaceae;g__;s__
OTU_472	0.000000	0.000000	0.000000	0.000000	0.000000	0.000000	0.000000	0.000000	0.000000	0.000000	0.000000	0.000000	0.000000	0.000000	0.000000	0.000006	0.000000	0.000000	0.000000	0.000000	0.000000	0.000286	k__Bacteria;p__Deferribacteres;c__unidentified_Deferribacteres;o__Deferribacterales;f__Deferribacteraceae;g__Mucispirillum
OTU_473	0.000000	0.000006	0.000000	0.000000	0.000006	0.000000	0.000000	0.000000	0.000000	0.000000	0.000000	0.000000	0.000000	0.000000	0.000000	0.000000	0.000000	0.000000	0.000000	0.000000	0.000000	0.000674	k__Bacteria;p__Bacteroidota;c__Bacteroidia;o__Bacteroidales;f__Rikenellaceae;g__Rikenellaceae_RC9_gut_group;s__
OTU_474	0.000000	0.000006	0.000000	0.000000	0.000000	0.000019	0.000000	0.000000	0.000000	0.000000	0.000000	0.000000	0.000070	0.000045	0.000013	0.000019	0.000000	0.000000	0.000000	0.000000	0.000000	0.000019	k__Bacteria;p__Bacteroidota;c__Bacteroidia;o__Sphingobacteriales;f__Sphingobacteriaceae;g__Pedobacter
OTU_475	0.000000	0.000000	0.000000	0.000000	0.000000	0.000000	0.000000	0.000051	0.000019	0.000032	0.000000	0.000000	0.000006	0.000006	0.000000	0.000000	0.000013	0.000000	0.000000	0.000000	0.000000	0.000000	k__Bacteria;p__Proteobacteria;c__Gammaproteobacteria;o__Pseudomonadales;f__Pseudomonadaceae;g__Azotobacter;s__Azotobacter_chroococcum
OTU_476	0.000032	0.000013	0.000000	0.000083	0.000045	0.000000	0.000000	0.000000	0.000000	0.000000	0.000000	0.000000	0.000000	0.000000	0.000000	0.000000	0.000000	0.000000	0.000000	0.000000	0.000000	0.000000	k__Bacteria;p__Proteobacteria;c__Alphaproteobacteria;o__Parvibaculales;f__Parvibaculaceae;g__Rhodoligotrophos;s__
OTU_477	0.000013	0.000038	0.000000	0.000025	0.000000	0.000000	0.000000	0.000019	0.000000	0.000000	0.000000	0.000000	0.000000	0.000000	0.000000	0.000000	0.000000	0.000000	0.000000	0.000000	0.000000	0.000000	k__Bacteria;p__Actinobacteria;c__unidentified_Actinobacteria;o__Corynebacteriales;f__Nocardiaceae;g__Williamsia;s__Williamsia_herbipolensis
OTU_478	0.000000	0.000000	0.000000	0.000000	0.000000	0.000000	0.000000	0.000006	0.000000	0.000280	0.000000	0.000000	0.000000	0.000000	0.000000	0.000000	0.000000	0.000000	0.000000	0.000000	0.000000	0.000000	Unknown
OTU_479	0.000083	0.000019	0.000000	0.000038	0.000013	0.000000	0.000000	0.000000	0.000000	0.000000	0.000000	0.000000	0.000000	0.000000	0.000000	0.000000	0.000000	0.000000	0.000000	0.000000	0.000000	0.000000	k__Bacteria;p__Actinobacteria;c__unidentified_Actinobacteria;o__Micrococcales;f__Bogoriellaceae;g__Georgenia
OTU_480	0.000000	0.000000	0.000000	0.000000	0.000000	0.000000	0.000000	0.000019	0.000000	0.000000	0.000013	0.000013	0.000000	0.000000	0.000000	0.000032	0.000013	0.000000	0.000000	0.000013	0.000000	0.000000	k__Bacteria;p__unidentified_Bacteria;c__Alphaproteobacteria;o__Rhodospirillales;f__;g__;s__
OTU_481	0.000000	0.000000	0.000000	0.000000	0.000000	0.000000	0.000000	0.000013	0.000000	0.000127	0.000000	0.000000	0.000000	0.000000	0.000000	0.000000	0.000000	0.000000	0.000000	0.000013	0.000000	0.000000	k__Bacteria;p__Bacteroidota;c__Bacteroidia;o__Flavobacteriales;f__Flavobacteriaceae
OTU_482	0.000000	0.000000	0.000000	0.000006	0.000000	0.000000	0.000013	0.000019	0.000000	0.000000	0.000006	0.000000	0.000000	0.000000	0.000000	0.000000	0.000000	0.000000	0.000000	0.000000	0.000064	0.000000	k__Bacteria;p__Firmicutes;c__Bacilli;o__Lactobacillales;f__Lactobacillaceae;g__Lacticaseibacillus;s__Lactobacillus_pantheris
OTU_483	0.000000	0.000000	0.000000	0.000000	0.000000	0.000000	0.000000	0.000000	0.000000	0.000000	0.000000	0.000000	0.000000	0.000000	0.000000	0.000019	0.000000	0.000006	0.000114	0.000000	0.000000	0.000000	k__Bacteria;p__Verrucomicrobiota;c__Verrucomicrobiae;o__Chthoniobacterales;f__Xiphinematobacteraceae;g__Candidatus_Xiphinematobacter;s__
OTU_484	0.000076	0.000013	0.000000	0.000051	0.000025	0.000000	0.000000	0.000000	0.000000	0.000000	0.000000	0.000000	0.000000	0.000000	0.000000	0.000000	0.000000	0.000000	0.000000	0.000000	0.000000	0.000000	k__Bacteria;p__Firmicutes;c__Clostridia;o__Oscillospirales;f__Hungateiclostridiaceae;g__HN-HF0106;s__
OTU_485	0.000000	0.000000	0.000000	0.000000	0.000000	0.000000	0.000000	0.000000	0.000000	0.000102	0.000000	0.000000	0.000000	0.000000	0.000000	0.000000	0.000000	0.000000	0.000000	0.000000	0.000000	0.000000	k__Bacteria;p__Proteobacteria;c__Alphaproteobacteria;o__Rhodobacterales;f__Rhodobacteraceae;g__Palleronia-Pseudomaribius;s__Palleronia_soli
OTU_486	0.000000	0.000089	0.000000	0.000000	0.000000	0.000000	0.000000	0.000000	0.000000	0.000000	0.000000	0.000000	0.000000	0.000000	0.000000	0.000000	0.000000	0.000000	0.000000	0.000000	0.000000	0.000070	k__Bacteria;p__Bacteroidota;c__Bacteroidia;o__Bacteroidales;f__Prevotellaceae;g__Prevotella_7;s__Prevotella_melaninogenica
OTU_487	0.000076	0.000019	0.000013	0.000000	0.000000	0.000000	0.000000	0.000006	0.000000	0.000006	0.000000	0.000000	0.000000	0.000000	0.000000	0.000000	0.000000	0.000006	0.000000	0.000000	0.000000	0.000025	k__Bacteria;p__Bacteroidota;c__Bacteroidia;o__Bacteroidales;f__Bacteroidaceae;g__Bacteroides;s__Bacteroides_vulgatus
OTU_488	0.000000	0.000000	0.000000	0.000000	0.000000	0.000000	0.000000	0.000108	0.000000	0.000013	0.000000	0.000000	0.000000	0.000000	0.000000	0.000000	0.000000	0.000006	0.000000	0.000000	0.000000	0.000000	k__Bacteria;p__Proteobacteria;c__Gammaproteobacteria;o__Pseudomonadales;f__Moraxellaceae;g__Acinetobacter;s__Acinetobacter_haemolyticus
OTU_489	0.000006	0.000032	0.000095	0.000013	0.000000	0.000038	0.000000	0.000000	0.000000	0.000006	0.000000	0.000025	0.000019	0.000013	0.000013	0.000019	0.000013	0.000006	0.000000	0.000000	0.000064	0.000064	k__Bacteria;p__Firmicutes;c__Bacilli;o__Lactobacillales;f__Streptococcaceae;g__Lactococcus
OTU_490	0.000032	0.000051	0.000000	0.000006	0.000013	0.000000	0.000000	0.000000	0.000000	0.000000	0.000000	0.000000	0.000000	0.000000	0.000000	0.000000	0.000000	0.000000	0.000000	0.000000	0.000000	0.000000	k__Bacteria;p__Firmicutes;c__Limnochordia;o__Limnochordales;f__Limnochordaceae;g__;s__
OTU_491	0.000013	0.000006	0.000032	0.000032	0.000013	0.000000	0.000019	0.000019	0.000019	0.000000	0.000045	0.000000	0.000000	0.000000	0.000000	0.000006	0.000000	0.000006	0.000000	0.000006	0.000006	0.000000	k__Bacteria;p__Actinobacteria;c__unidentified_Actinobacteria;o__Corynebacteriales;f__Nocardiaceae;g__Rhodococcus;s__Rhodococcus_corynebacterioides
OTU_492	0.000000	0.000000	0.000013	0.000000	0.000000	0.000070	0.000006	0.000025	0.000165	0.000000	0.000057	0.000000	0.000032	0.000000	0.000013	0.000000	0.000019	0.000013	0.000102	0.000000	0.000000	0.000000	k__Bacteria;p__Proteobacteria;c__Alphaproteobacteria;o__Sphingomonadales;f__Sphingomonadaceae;g__Sphingomonas
OTU_493	0.000000	0.000000	0.000000	0.000000	0.000000	0.000000	0.000000	0.000000	0.000000	0.000000	0.000000	0.000000	0.000000	0.000000	0.000000	0.000013	0.000000	0.000000	0.000000	0.000000	0.000000	0.000343	k__Bacteria;p__Bacteroidota;c__Bacteroidia;o__Bacteroidales;f__Rikenellaceae;g__Rikenella;s__
OTU_494	0.000013	0.000121	0.000000	0.000013	0.000057	0.000000	0.000000	0.000000	0.000000	0.000000	0.000000	0.000000	0.000000	0.000000	0.000000	0.000000	0.000000	0.000000	0.000000	0.000000	0.000000	0.000000	k__Bacteria;p__unidentified_Bacteria;c__Alphaproteobacteria;o__;f__;g__;s__
OTU_495	0.000000	0.000000	0.000000	0.000000	0.000000	0.000000	0.000000	0.000000	0.000000	0.000000	0.000000	0.000000	0.000000	0.000000	0.000000	0.000000	0.000000	0.000000	0.000000	0.000000	0.000000	0.000534	k__Bacteria;p__Bacteroidota;c__Bacteroidia;o__Bacteroidales;f__Muribaculaceae;g__;s__
OTU_496	0.000000	0.000000	0.000000	0.000000	0.000000	0.000000	0.000000	0.000000	0.000000	0.000000	0.000000	0.000000	0.000000	0.000000	0.000000	0.000000	0.000013	0.000000	0.000089	0.000000	0.000006	0.000000	k__Bacteria;p__Proteobacteria;c__Alphaproteobacteria;o__Acetobacterales;f__Acetobacteraceae
OTU_497	0.000000	0.000000	0.000000	0.000000	0.000000	0.000000	0.000000	0.000000	0.000000	0.000273	0.000000	0.000000	0.000000	0.000000	0.000000	0.000000	0.000000	0.000000	0.000000	0.000000	0.000000	0.000000	k__Bacteria
OTU_498	0.000000	0.000000	0.000000	0.000000	0.000000	0.000032	0.000000	0.000000	0.000000	0.000006	0.000000	0.000045	0.000006	0.000013	0.000006	0.000032	0.000000	0.000006	0.000000	0.000025	0.000000	0.000019	k__Bacteria;p__Actinobacteriota;c__Thermoleophilia;o__Solirubrobacterales;f__Solirubrobacteraceae;g__Patulibacter;s__
OTU_499	0.000127	0.000064	0.000000	0.000038	0.000076	0.000000	0.000000	0.000000	0.000000	0.000000	0.000000	0.000000	0.000000	0.000000	0.000000	0.000000	0.000000	0.000000	0.000000	0.000000	0.000000	0.000000	k__Bacteria;p__Bacteroidota;c__Bacteroidia;o__Chitinophagales;f__Chitinophagaceae;g__Edaphobaculum;s__
OTU_500	0.000000	0.000000	0.000000	0.000000	0.000108	0.000000	0.000000	0.000000	0.000000	0.000000	0.000000	0.000000	0.000000	0.000000	0.000000	0.000000	0.000000	0.000000	0.000000	0.000000	0.000000	0.000000	k__Bacteria;p__Myxococcota;c__Polyangia;o__Polyangiales;f__Polyangiaceae;g__Sorangium
OTU_501	0.000006	0.000000	0.000000	0.000000	0.000000	0.000000	0.000000	0.000146	0.000000	0.000038	0.000000	0.000013	0.000000	0.000000	0.000025	0.000000	0.000000	0.000000	0.000051	0.000000	0.000013	0.000013	k__Bacteria;p__Proteobacteria;c__Gammaproteobacteria;o__Pseudomonadales;f__Moraxellaceae;g__Acinetobacter;s__Acinetobacter_junii
OTU_502	0.000019	0.000045	0.000000	0.000045	0.000019	0.000000	0.000000	0.000000	0.000000	0.000000	0.000000	0.000000	0.000000	0.000000	0.000000	0.000000	0.000000	0.000000	0.000000	0.000000	0.000000	0.000000	k__Bacteria;p__Chloroflexi;c__OLB14;o__;f__;g__;s__
OTU_503	0.000000	0.000000	0.000000	0.000000	0.000000	0.000013	0.000000	0.000045	0.000000	0.000089	0.000000	0.000000	0.000000	0.000000	0.000000	0.000000	0.000006	0.000032	0.000006	0.000025	0.000064	0.000000	k__Bacteria;p__Firmicutes;c__Bacilli;o__Lactobacillales;f__Lactobacillaceae;g__Pediococcus
OTU_504	0.000006	0.000102	0.000000	0.000051	0.000025	0.000000	0.000000	0.000000	0.000000	0.000000	0.000000	0.000000	0.000000	0.000000	0.000000	0.000000	0.000000	0.000000	0.000000	0.000000	0.000000	0.000000	k__Bacteria;p__Firmicutes;c__Limnochordia;o__Limnochordales;f__Limnochordaceae;g__;s__
OTU_505	0.000013	0.000038	0.000000	0.000032	0.000032	0.000000	0.000000	0.000000	0.000000	0.000000	0.000000	0.000000	0.000000	0.000000	0.000000	0.000000	0.000000	0.000000	0.000000	0.000000	0.000000	0.000000	k__Bacteria;p__Proteobacteria;c__Alphaproteobacteria;o__Acetobacterales;f__Acetobacteraceae;g__Craurococcus-Caldovatus
OTU_506	0.000006	0.000000	0.000000	0.000127	0.000000	0.000000	0.000000	0.000000	0.000000	0.000000	0.000000	0.000000	0.000000	0.000000	0.000000	0.000000	0.000000	0.000000	0.000000	0.000000	0.000000	0.000000	k__Bacteria;p__Firmicutes;c__Clostridia;o__Oscillospirales;f__Hungateiclostridiaceae;g__HN-HF0106;s__
OTU_507	0.000159	0.000038	0.000000	0.000045	0.000006	0.000000	0.000000	0.000000	0.000000	0.000000	0.000000	0.000000	0.000000	0.000000	0.000000	0.000000	0.000000	0.000000	0.000000	0.000000	0.000000	0.000000	k__Bacteria;p__unidentified_Bacteria;c__Bacilli;o__;f__;g__;s__
OTU_508	0.000000	0.000000	0.000025	0.000000	0.000000	0.000000	0.000000	0.000045	0.000000	0.000000	0.000000	0.000000	0.000000	0.000000	0.000013	0.000006	0.000000	0.000000	0.000076	0.000089	0.000000	0.000000	k__Bacteria;p__Cyanobacteria;c__Cyanobacteriia;o__Chloroplast;f__;g__;s__
OTU_509	0.000000	0.000000	0.000000	0.000000	0.000000	0.000038	0.000000	0.000000	0.000000	0.000000	0.000000	0.000019	0.000000	0.000000	0.000019	0.000000	0.000000	0.000000	0.000000	0.000000	0.000076	0.000000	k__Bacteria;p__Proteobacteria;c__Alphaproteobacteria;o__Caulobacterales;f__Caulobacteraceae;g__Asticcacaulis
OTU_510	0.000019	0.000013	0.000000	0.000083	0.000013	0.000000	0.000000	0.000000	0.000000	0.000000	0.000000	0.000000	0.000000	0.000000	0.000000	0.000000	0.000013	0.000000	0.000000	0.000000	0.000000	0.000000	k__Bacteria;p__Actinobacteria;c__unidentified_Actinobacteria;o__Corynebacteriales;f__Corynebacteriaceae;g__Corynebacterium;s__Corynebacterium_xerosis
OTU_511	0.000000	0.000000	0.000019	0.000000	0.000000	0.000089	0.000000	0.000013	0.000000	0.000134	0.000000	0.000051	0.000000	0.000032	0.000000	0.000000	0.000000	0.000032	0.000000	0.000013	0.000000	0.000000	k__Bacteria;p__unidentified_Bacteria;c__Acidobacteriae;o__Acidobacteriales;f__;g__;s__
OTU_512	0.000000	0.000000	0.000000	0.000000	0.000000	0.000000	0.000000	0.000000	0.000000	0.000000	0.000000	0.000000	0.000000	0.000000	0.000000	0.000000	0.000000	0.000000	0.000000	0.000000	0.000000	0.000299	k__Bacteria;p__Bacteroidota;c__Bacteroidia;o__Bacteroidales;f__Muribaculaceae;g__;s__
OTU_513	0.000038	0.000013	0.000006	0.000000	0.000000	0.000000	0.000000	0.000000	0.000000	0.000000	0.000032	0.000013	0.000000	0.000000	0.000000	0.000000	0.000006	0.000000	0.000000	0.000000	0.000000	0.000000	k__Bacteria;p__Firmicutes;c__Bacilli;o__Paenibacillales;f__Paenibacillaceae;g__Paenibacillus
OTU_514	0.000000	0.000006	0.000000	0.000000	0.000000	0.000032	0.000000	0.000000	0.000000	0.000000	0.000013	0.000038	0.000000	0.000006	0.000000	0.000032	0.000000	0.000013	0.000000	0.000000	0.000006	0.000038	k__Bacteria;p__Firmicutes;c__Bacilli;o__Bacillales;f__Bacillaceae;g__Bacillus;s__Bacillus_anthracis
OTU_515	0.000000	0.000000	0.000000	0.000000	0.000000	0.000032	0.000000	0.000000	0.000000	0.000000	0.000000	0.000025	0.000000	0.000006	0.000000	0.000000	0.000000	0.000025	0.000000	0.000000	0.000000	0.000000	k__Bacteria;p__unidentified_Bacteria;c__Alphaproteobacteria;o__unidentified_Alphaproteobacteria;f__unidentified_Alphaproteobacteria;g__unidentified_Alphaproteobacteria
OTU_516	0.000000	0.000000	0.000146	0.000000	0.000000	0.000006	0.000019	0.000013	0.000000	0.000006	0.000000	0.000000	0.000000	0.000000	0.000019	0.000000	0.000000	0.000000	0.000000	0.000013	0.000000	0.000000	k__Bacteria;p__Cyanobacteria;c__Cyanobacteriia;o__Chloroplast;f__unidentified_Chloroplast;g__unidentified_Chloroplast
OTU_517	0.000000	0.000013	0.000000	0.000000	0.000000	0.000000	0.000000	0.000000	0.000000	0.000000	0.000000	0.000000	0.000000	0.000000	0.000000	0.000000	0.000000	0.000000	0.000000	0.000000	0.000000	0.000146	k__Bacteria;p__Verrucomicrobiota;c__Verrucomicrobiae;o__Verrucomicrobiales;f__Akkermansiaceae;g__Akkermansia;s__Akkermansia_muciniphila
OTU_518	0.000000	0.000000	0.000000	0.000000	0.000000	0.000000	0.000000	0.000000	0.000000	0.000000	0.000000	0.000006	0.000019	0.000000	0.000000	0.000000	0.000000	0.000000	0.000000	0.000000	0.000000	0.000121	k__Bacteria;p__Bacteroidota;c__Bacteroidia;o__Cytophagales;f__Spirosomaceae;g__Leadbetterella;s__
OTU_519	0.000178	0.000006	0.000000	0.000076	0.000000	0.000000	0.000000	0.000000	0.000000	0.000000	0.000000	0.000000	0.000000	0.000000	0.000000	0.000000	0.000000	0.000000	0.000000	0.000000	0.000000	0.000000	k__Bacteria;p__Firmicutes;c__Bacilli;o__Bacillales;f__Bacillaceae;g__Sinibacillus;s__Sinibacillus_soli
OTU_520	0.000114	0.000000	0.000000	0.000006	0.000000	0.000000	0.000000	0.000000	0.000000	0.000000	0.000000	0.000000	0.000000	0.000000	0.000000	0.000000	0.000000	0.000000	0.000000	0.000000	0.000000	0.000000	k__Bacteria;p__Proteobacteria;c__Gammaproteobacteria;o__Pseudomonadales;f__Cellvibrionaceae;g__Aestuariicella;s__
OTU_521	0.000064	0.000013	0.000000	0.000025	0.000070	0.000000	0.000000	0.000000	0.000000	0.000000	0.000000	0.000000	0.000000	0.000000	0.000000	0.000000	0.000000	0.000000	0.000000	0.000000	0.000000	0.000000	k__Bacteria;p__Chloroflexi;c__Anaerolineae;o__SBR1031;f__A4b;g__;s__
OTU_522	0.000114	0.000000	0.000000	0.000000	0.000006	0.000000	0.000000	0.000000	0.000000	0.000000	0.000000	0.000000	0.000000	0.000000	0.000000	0.000000	0.000000	0.000000	0.000000	0.000000	0.000000	0.000000	k__Bacteria;p__Firmicutes;c__Limnochordia;o__Limnochordales;f__Limnochordaceae;g__;s__
OTU_523	0.000045	0.000013	0.000000	0.000000	0.000102	0.000000	0.000000	0.000000	0.000000	0.000000	0.000000	0.000000	0.000000	0.000000	0.000000	0.000000	0.000000	0.000000	0.000000	0.000000	0.000000	0.000000	k__Bacteria
OTU_524	0.000000	0.000000	0.000000	0.000013	0.000000	0.000000	0.000000	0.000000	0.000000	0.000000	0.000000	0.000045	0.000000	0.000000	0.000000	0.000000	0.000000	0.000000	0.000000	0.000000	0.000000	0.000000	k__Bacteria;p__Firmicutes;c__Clostridia;o__Peptostreptococcales-Tissierellales;f__Family_XI;g__Soehngenia;s__
OTU_525	0.000051	0.000038	0.000000	0.000051	0.000013	0.000000	0.000000	0.000000	0.000000	0.000000	0.000000	0.000000	0.000000	0.000000	0.000000	0.000000	0.000000	0.000000	0.000000	0.000000	0.000000	0.000000	k__Bacteria
OTU_526	0.000000	0.000000	0.000000	0.000000	0.000000	0.000000	0.000000	0.000000	0.000000	0.000000	0.000013	0.000006	0.000000	0.000013	0.000000	0.000000	0.000000	0.000000	0.000000	0.000000	0.000000	0.000242	k__Bacteria;p__Bacteroidota;c__Bacteroidia;o__Cytophagales;f__Spirosomaceae;g__Leadbetterella;s__
OTU_527	0.000000	0.000000	0.000000	0.000000	0.000000	0.000000	0.000000	0.000000	0.000000	0.000108	0.000000	0.000000	0.000000	0.000000	0.000000	0.000000	0.000000	0.000000	0.000000	0.000000	0.000000	0.000000	k__Bacteria
OTU_528	0.000057	0.000038	0.000000	0.000057	0.000070	0.000000	0.000000	0.000000	0.000000	0.000000	0.000000	0.000000	0.000000	0.000000	0.000000	0.000000	0.000000	0.000000	0.000000	0.000000	0.000000	0.000000	k__Bacteria;p__Firmicutes;c__Limnochordia;o__Limnochordales;f__Limnochordaceae;g__;s__
OTU_529	0.000000	0.000000	0.000000	0.000000	0.000000	0.000000	0.000000	0.000006	0.000000	0.000293	0.000000	0.000000	0.000000	0.000000	0.000000	0.000000	0.000000	0.000000	0.000000	0.000000	0.000000	0.000000	k__Bacteria
OTU_530	0.000159	0.000089	0.000000	0.000013	0.000013	0.000000	0.000000	0.000000	0.000000	0.000000	0.000000	0.000000	0.000000	0.000000	0.000000	0.000000	0.000000	0.000000	0.000000	0.000000	0.000000	0.000000	k__Bacteria;p__unidentified_Bacteria;c__Fibrobacteria;o__Fibrobacterales;f__Fibrobacteraceae;g__;s__
OTU_531	0.000000	0.000000	0.000000	0.000000	0.000000	0.000000	0.000000	0.000000	0.000000	0.000712	0.000000	0.000000	0.000000	0.000000	0.000000	0.000000	0.000000	0.000000	0.000000	0.000000	0.000000	0.000000	k__Bacteria
OTU_532	0.000127	0.000032	0.000000	0.000013	0.000025	0.000013	0.000000	0.000000	0.000013	0.000013	0.000000	0.000000	0.000000	0.000000	0.000000	0.000000	0.000013	0.000000	0.000000	0.000019	0.000000	0.000000	k__Bacteria;p__Proteobacteria;c__Alphaproteobacteria;o__Rhizobiales;f__Beijerinckiaceae;g__Microvirga;s__
OTU_533	0.000000	0.000000	0.000000	0.000000	0.000000	0.000000	0.000000	0.000134	0.000000	0.000057	0.000000	0.000025	0.000000	0.000000	0.000000	0.000006	0.000000	0.000019	0.000006	0.000000	0.000000	0.000000	k__Bacteria;p__Proteobacteria;c__Gammaproteobacteria;o__Enterobacterales;f__Aeromonadaceae;g__Aeromonas
OTU_534	0.000013	0.000013	0.000000	0.000000	0.000064	0.000000	0.000000	0.000000	0.000000	0.000000	0.000000	0.000000	0.000000	0.000000	0.000000	0.000000	0.000000	0.000000	0.000000	0.000000	0.000000	0.000000	k__Bacteria;p__Verrucomicrobiota;c__Verrucomicrobiae;o__Pedosphaerales;f__Pedosphaeraceae;g__Oikopleura;s__
OTU_535	0.000006	0.000000	0.000000	0.000006	0.000000	0.000000	0.000000	0.000000	0.000000	0.000000	0.000019	0.000000	0.000019	0.000000	0.000019	0.000089	0.000025	0.000000	0.000006	0.000000	0.000006	0.000000	k__Bacteria;p__Proteobacteria;c__Alphaproteobacteria;o__Acetobacterales;f__Acetobacteraceae;g__Roseomonas;s__Roseomonas_sp
OTU_536	0.000025	0.000051	0.000000	0.000000	0.000051	0.000000	0.000000	0.000000	0.000000	0.000000	0.000000	0.000000	0.000000	0.000000	0.000000	0.000000	0.000000	0.000000	0.000000	0.000000	0.000000	0.000000	k__Bacteria;p__Firmicutes;c__Limnochordia;o__Limnochordales;f__Limnochordaceae;g__;s__
OTU_537	0.000064	0.000000	0.000000	0.000140	0.000000	0.000000	0.000000	0.000000	0.000000	0.000000	0.000000	0.000000	0.000000	0.000000	0.000000	0.000000	0.000000	0.000000	0.000000	0.000000	0.000000	0.000000	k__Bacteria;p__Proteobacteria;c__Gammaproteobacteria;o__Pseudomonadales;f__Pseudohongiellaceae;g__BIyi10;s__
OTU_538	0.000019	0.000000	0.000000	0.000013	0.000057	0.000019	0.000000	0.000038	0.000019	0.000045	0.000025	0.000019	0.000019	0.000013	0.000000	0.000006	0.000045	0.000025	0.000000	0.000006	0.000000	0.000000	k__Bacteria;p__Proteobacteria;c__Gammaproteobacteria;o__Burkholderiales;f__Comamonadaceae;g__Aquabacterium;s__
OTU_539	0.000000	0.000000	0.000000	0.000000	0.000000	0.000000	0.000000	0.000000	0.000000	0.000000	0.000000	0.000000	0.000000	0.000000	0.000000	0.000000	0.000000	0.000000	0.000000	0.000000	0.000000	0.000102	k__Bacteria;p__Firmicutes;c__Clostridia;o__Oscillospirales;f__Ruminococcaceae;g__Ruminococcus;s__
OTU_540	0.000032	0.000045	0.000000	0.000013	0.000108	0.000000	0.000000	0.000000	0.000000	0.000000	0.000000	0.000000	0.000000	0.000000	0.000000	0.000000	0.000000	0.000000	0.000000	0.000000	0.000000	0.000000	k__Bacteria
OTU_541	0.000076	0.000025	0.000000	0.000210	0.000032	0.000000	0.000000	0.000000	0.000000	0.000000	0.000000	0.000000	0.000000	0.000000	0.000000	0.000000	0.000000	0.000000	0.000000	0.000000	0.000000	0.000000	k__Bacteria;p__Verrucomicrobiota;c__Verrucomicrobiae;o__Verrucomicrobiales;f__Rubritaleaceae;g__Luteolibacter;s__
OTU_542	0.000019	0.000013	0.000000	0.000070	0.000038	0.000000	0.000000	0.000000	0.000000	0.000000	0.000000	0.000000	0.000000	0.000000	0.000000	0.000000	0.000000	0.000000	0.000000	0.000000	0.000000	0.000000	k__Bacteria;p__Proteobacteria;c__Alphaproteobacteria;o__Ferrovibrionales;f__Ferrovibrionaceae;g__Ferrovibrio;s__
OTU_543	0.000038	0.000000	0.000000	0.000064	0.000000	0.000000	0.000000	0.000000	0.000000	0.000000	0.000000	0.000000	0.000000	0.000000	0.000000	0.000000	0.000000	0.000000	0.000000	0.000000	0.000019	0.000000	k__Bacteria;p__Bacteroidota;c__Bacteroidia;o__Flavobacteriales;f__Flavobacteriaceae;g__Flavobacterium;s__
OTU_544	0.000051	0.000013	0.000000	0.000051	0.000000	0.000000	0.000000	0.000000	0.000000	0.000000	0.000000	0.000000	0.000000	0.000000	0.000000	0.000000	0.000000	0.000000	0.000000	0.000000	0.000000	0.000000	k__Bacteria;p__Proteobacteria;c__Gammaproteobacteria;o__Burkholderiales;f__Alcaligenaceae;g__Castellaniella;s__
OTU_545	0.000000	0.000000	0.000000	0.000000	0.000000	0.000000	0.000000	0.000076	0.000000	0.000000	0.000000	0.000000	0.000000	0.000000	0.000000	0.000000	0.000000	0.000000	0.000000	0.000000	0.000000	0.000000	k__Bacteria;p__Proteobacteria;c__Gammaproteobacteria;o__Pseudomonadales;f__Moraxellaceae;g__Acinetobacter;s__Acinetobacter_venetianus
OTU_546	0.000006	0.000000	0.000000	0.000000	0.000000	0.000000	0.000013	0.000000	0.000000	0.000006	0.000045	0.000006	0.000006	0.000000	0.000013	0.000000	0.000006	0.000000	0.000000	0.000000	0.000178	0.000083	k__Bacteria;p__Firmicutes;c__Bacilli;o__Bacillales;f__Bacillaceae;g__Bacillus
OTU_547	0.000000	0.000000	0.000000	0.000000	0.000000	0.000000	0.000000	0.000000	0.000000	0.000095	0.000000	0.000000	0.000000	0.000000	0.000000	0.000000	0.000000	0.000000	0.000000	0.000000	0.000000	0.000000	k__Bacteria;p__Proteobacteria;c__Gammaproteobacteria;o__Enterobacterales;f__Pseudoalteromonadaceae;g__Psychrosphaera;s__
OTU_548	0.000000	0.000000	0.000000	0.000000	0.000000	0.000000	0.000000	0.000000	0.000000	0.000000	0.000000	0.000000	0.000000	0.000000	0.000000	0.000000	0.000000	0.000000	0.000000	0.000000	0.000000	0.000286	k__Bacteria;p__Bacteroidota;c__Bacteroidia;o__Bacteroidales;f__Muribaculaceae;g__;s__
OTU_549	0.000000	0.000000	0.000000	0.000025	0.000013	0.000000	0.000000	0.000000	0.000000	0.000114	0.000000	0.000006	0.000000	0.000006	0.000000	0.000000	0.000000	0.000000	0.000006	0.000025	0.000000	0.000000	k__Bacteria;p__unidentified_Bacteria;c__Alphaproteobacteria;o__Caulobacterales;f__Caulobacteraceae;g__;s__
OTU_550	0.000000	0.000006	0.000000	0.000000	0.000000	0.000159	0.000000	0.000038	0.000000	0.000032	0.000019	0.000121	0.000000	0.000013	0.000000	0.000019	0.000000	0.000102	0.000006	0.000000	0.000000	0.000000	k__Bacteria
OTU_551	0.000000	0.000000	0.000000	0.000000	0.000000	0.000000	0.000000	0.000006	0.000000	0.000019	0.000000	0.000000	0.000000	0.000000	0.000019	0.000038	0.000000	0.000000	0.000000	0.000000	0.000000	0.000000	k__Bacteria;p__Firmicutes;c__Bacilli;o__Paenibacillales;f__Paenibacillaceae;g__Paenibacillus
OTU_552	0.000000	0.000000	0.000000	0.000000	0.000000	0.000057	0.000000	0.000000	0.000000	0.000000	0.000000	0.000013	0.000000	0.000000	0.000000	0.000000	0.000000	0.000006	0.000000	0.000006	0.000000	0.000000	k__Bacteria;p__Actinobacteriota;c__Acidimicrobiia;o__IMCC26256;f__;g__;s__
OTU_553	0.000006	0.000025	0.000000	0.000000	0.000019	0.000000	0.000000	0.000000	0.000000	0.000000	0.000000	0.000057	0.000000	0.000000	0.000000	0.000000	0.000000	0.000000	0.000000	0.000000	0.000000	0.000000	k__Bacteria
OTU_554	0.000203	0.000000	0.000000	0.000000	0.000000	0.000000	0.000000	0.000000	0.000000	0.000000	0.000000	0.000000	0.000000	0.000000	0.000000	0.000000	0.000000	0.000000	0.000000	0.000000	0.000000	0.000000	k__Bacteria;p__unidentified_Bacteria;c__Gammaproteobacteria;o__Xanthomonadales;f__Xanthomonadaceae;g__;s__
OTU_555	0.000000	0.000000	0.000000	0.000000	0.000000	0.000000	0.000000	0.000000	0.000006	0.000000	0.000045	0.000000	0.000013	0.000000	0.000000	0.000000	0.000000	0.000000	0.000000	0.000000	0.000025	0.000000	k__Bacteria;p__Bacteroidota;c__Bacteroidia;o__Sphingobacteriales;f__Sphingobacteriaceae;g__Sphingobacterium
OTU_556	0.000000	0.000000	0.000000	0.000000	0.000000	0.000000	0.000000	0.000000	0.000000	0.000223	0.000000	0.000000	0.000000	0.000000	0.000000	0.000000	0.000000	0.000000	0.000000	0.000000	0.000000	0.000000	Unknown
OTU_557	0.000025	0.000032	0.000000	0.000064	0.000025	0.000000	0.000000	0.000000	0.000000	0.000000	0.000000	0.000000	0.000000	0.000000	0.000000	0.000000	0.000000	0.000000	0.000000	0.000000	0.000000	0.000000	k__Bacteria;p__unidentified_Bacteria;c__Gammaproteobacteria;o__Methylococcales;f__Methylococcaceae;g__;s__
OTU_558	0.000000	0.000006	0.000000	0.000006	0.000032	0.000013	0.000000	0.000025	0.000000	0.000000	0.000000	0.000000	0.000000	0.000000	0.000000	0.000000	0.000000	0.000000	0.000013	0.000000	0.000000	0.000000	k__Bacteria;p__Actinobacteria;c__unidentified_Actinobacteria;o__Corynebacteriales;f__Nocardiaceae;g__Rhodococcus;s__Rhodococcus_fascians
OTU_559	0.000000	0.000000	0.000013	0.000000	0.000000	0.000038	0.000000	0.000000	0.000013	0.000019	0.000000	0.000000	0.000006	0.000000	0.000000	0.000000	0.000038	0.000000	0.000102	0.000006	0.000000	0.000000	k__Bacteria;p__Proteobacteria;c__Gammaproteobacteria;o__Burkholderiales;f__Oxalobacteraceae;g__Massilia
OTU_560	0.000184	0.000000	0.000000	0.000013	0.000000	0.000000	0.000000	0.000000	0.000000	0.000000	0.000000	0.000000	0.000000	0.000000	0.000000	0.000000	0.000000	0.000000	0.000000	0.000000	0.000000	0.000000	k__Bacteria;p__unidentified_Bacteria;c__Bacteroidia;o__Chitinophagales;f__Saprospiraceae;g__;s__
OTU_561	0.000006	0.000114	0.000000	0.000019	0.000070	0.000000	0.000000	0.000000	0.000000	0.000000	0.000000	0.000000	0.000000	0.000000	0.000000	0.000000	0.000000	0.000000	0.000000	0.000000	0.000000	0.000000	k__Bacteria;p__unidentified_Bacteria;c__Anaerolineae;o__Anaerolineales;f__Anaerolineaceae;g__;s__
OTU_562	0.000000	0.000000	0.000000	0.000000	0.000000	0.000045	0.000000	0.000000	0.000000	0.000000	0.000000	0.000006	0.000000	0.000025	0.000000	0.000000	0.000000	0.000019	0.000000	0.000000	0.000006	0.000000	k__Bacteria;p__Cyanobacteria;c__Cyanobacteriia;o__Chloroplast;f__;g__;s__
OTU_563	0.000000	0.000000	0.000000	0.000000	0.000000	0.000000	0.000000	0.000025	0.000013	0.000013	0.000019	0.000000	0.000000	0.000000	0.000000	0.000000	0.000000	0.000000	0.000000	0.000013	0.000000	0.000000	k__Bacteria;p__Bacteroidota;c__Bacteroidia;o__Cytophagales;f__Hymenobacteraceae;g__Hymenobacter;s__
OTU_564	0.000000	0.000000	0.000000	0.000000	0.000000	0.000000	0.000000	0.000095	0.000000	0.000032	0.000000	0.000000	0.000000	0.000000	0.000000	0.000000	0.000000	0.000000	0.000000	0.000000	0.000000	0.000025	k__Bacteria;p__Proteobacteria;c__Gammaproteobacteria;o__Pseudomonadales;f__Moraxellaceae;g__Psychrobacter;s__Psychrobacter_celer
OTU_565	0.000000	0.000000	0.000025	0.000000	0.000000	0.000083	0.000025	0.000019	0.000000	0.000013	0.000013	0.000426	0.000248	0.000572	0.000362	0.000610	0.000089	0.000394	0.000045	0.000038	0.000235	0.000102	k__Bacteria;p__Cyanobacteria;c__Cyanobacteriia;o__Chloroplast;f__unidentified_Chloroplast;g__unidentified_Chloroplast;s__Lolium_perenne
OTU_566	0.000000	0.000000	0.000025	0.000000	0.000000	0.000000	0.000013	0.000006	0.000000	0.000000	0.000000	0.000000	0.000019	0.000000	0.000070	0.000019	0.000000	0.000000	0.000006	0.000000	0.000000	0.000006	k__Bacteria;p__Firmicutes;c__Bacilli;o__Erysipelotrichales;f__Erysipelotrichaceae;g__Erysipelothrix
OTU_567	0.000000	0.000000	0.000000	0.000000	0.000000	0.000000	0.000000	0.000000	0.000000	0.000000	0.000000	0.000000	0.000000	0.000000	0.000000	0.000146	0.000000	0.000000	0.000000	0.000000	0.000000	0.000000	k__Bacteria
OTU_568	0.000000	0.000000	0.000000	0.000000	0.000000	0.000000	0.000000	0.000032	0.000000	0.000051	0.000000	0.000000	0.000000	0.000000	0.000000	0.000000	0.000000	0.000000	0.000000	0.000000	0.000000	0.000000	k__Bacteria;p__Proteobacteria;c__Gammaproteobacteria;o__Burkholderiales
OTU_569	0.000000	0.000000	0.000140	0.000000	0.000000	0.000000	0.000000	0.000000	0.000000	0.000000	0.000000	0.000013	0.000000	0.000000	0.000006	0.000006	0.000000	0.000000	0.000000	0.000000	0.000000	0.000000	k__Bacteria;p__Cyanobacteria;c__Cyanobacteriia;o__Chloroplast;f__unidentified_Chloroplast;g__unidentified_Chloroplast
OTU_570	0.000013	0.000038	0.000013	0.000070	0.000121	0.000019	0.000013	0.000006	0.000070	0.000013	0.000057	0.000013	0.000006	0.000006	0.000019	0.000013	0.000032	0.000000	0.000019	0.000019	0.000025	0.000038	k__Bacteria;p__Proteobacteria;c__Gammaproteobacteria;o__Enterobacterales;f__Yersiniaceae;g__Serratia;s__Serratia_marcescens
OTU_571	0.000000	0.000000	0.000000	0.000000	0.000000	0.000064	0.000013	0.000006	0.000006	0.000006	0.000019	0.000108	0.000000	0.000032	0.000000	0.000000	0.000000	0.000038	0.000000	0.000000	0.000000	0.000000	k__Bacteria;p__unidentified_Bacteria;c__unidentified_Bacteria;o__Gemmatimonadales;f__Gemmatimonadaceae;g__;s__
OTU_572	0.000013	0.000025	0.000000	0.000000	0.000000	0.000000	0.000000	0.000388	0.000000	0.003415	0.000000	0.000000	0.000000	0.000000	0.000000	0.000102	0.000000	0.000000	0.000000	0.000954	0.000000	0.000045	k__Bacteria;p__Proteobacteria;c__Gammaproteobacteria;o__Pseudomonadales;f__Pseudomonadaceae;g__Pseudomonas
OTU_573	0.000000	0.000000	0.000000	0.000000	0.000000	0.000000	0.000000	0.000000	0.000000	0.000102	0.000000	0.000000	0.000000	0.000000	0.000000	0.000000	0.000000	0.000000	0.000000	0.000000	0.000000	0.000000	k__Bacteria;p__Proteobacteria;c__Gammaproteobacteria;o__Burkholderiales;f__Chitinibacteraceae;g__Chitinibacter;s__
OTU_574	0.000000	0.000000	0.000000	0.000000	0.000000	0.000000	0.000000	0.000000	0.000000	0.000083	0.000000	0.000000	0.000000	0.000000	0.000000	0.000000	0.000000	0.000000	0.000000	0.000000	0.000000	0.000000	k__Bacteria
OTU_575	0.000045	0.000000	0.000000	0.000076	0.000000	0.000000	0.000000	0.000000	0.000000	0.000000	0.000000	0.000000	0.000000	0.000000	0.000000	0.000000	0.000000	0.000000	0.000000	0.000000	0.000000	0.000000	k__Bacteria;p__unidentified_Bacteria;c__Anaerolineae;o__Caldilineales;f__Caldilineaceae;g__;s__
OTU_576	0.000000	0.000000	0.000019	0.000000	0.000000	0.000000	0.000000	0.000006	0.000019	0.000000	0.000013	0.000000	0.000006	0.000000	0.000000	0.000000	0.000019	0.000000	0.000000	0.000000	0.000000	0.000000	k__Bacteria;p__Actinobacteriota;c__Thermoleophilia;o__Solirubrobacterales;f__Solirubrobacteraceae;g__Solirubrobacter;s__
OTU_577	0.000000	0.000000	0.000000	0.000000	0.000000	0.000000	0.000000	0.000057	0.000000	0.000490	0.000000	0.000000	0.000000	0.000000	0.000000	0.000000	0.000000	0.000000	0.000000	0.000000	0.000000	0.000000	k__Bacteria;p__Proteobacteria;c__Gammaproteobacteria;o__Enterobacterales;f__Vibrionaceae;g__Vibrio;s__Vibrio_fortis
OTU_578	0.000000	0.000000	0.000000	0.000000	0.000000	0.000000	0.000000	0.000000	0.000000	0.000000	0.000000	0.000000	0.000000	0.000000	0.000045	0.000025	0.000000	0.000000	0.000000	0.000000	0.000000	0.000000	k__Bacteria
OTU_579	0.000000	0.000000	0.000000	0.000000	0.000000	0.000006	0.000000	0.000000	0.000000	0.000006	0.000006	0.000000	0.000000	0.000076	0.000006	0.000000	0.000000	0.000000	0.000000	0.000000	0.000000	0.000000	k__Bacteria;p__Bacteroidota;c__Bacteroidia;o__Sphingobacteriales;f__Sphingobacteriaceae;g__Sphingobacterium;s__Sphingobacterium_bambusae
OTU_580	0.000000	0.000000	0.000000	0.000000	0.000000	0.000000	0.000000	0.000000	0.000000	0.000000	0.000000	0.000000	0.000000	0.000000	0.000000	0.000000	0.000000	0.000000	0.000000	0.000000	0.000006	0.000070	k__Bacteria;p__Bacteroidota;c__Bacteroidia;o__Chitinophagales;f__Chitinophagaceae;g__Taibaiella
OTU_581	0.000000	0.000000	0.000000	0.000000	0.000000	0.000000	0.000000	0.000006	0.000000	0.000019	0.000000	0.000000	0.000013	0.000000	0.000013	0.000045	0.000000	0.000000	0.000006	0.000019	0.000000	0.000000	k__Bacteria;p__Firmicutes;c__Bacilli;o__Entomoplasmatales;f__Entomoplasmataceae
OTU_582	0.004718	0.131398	0.003313	0.047430	0.016037	0.003879	0.004438	0.035088	0.009653	0.007230	0.014256	0.001221	0.003268	0.000064	0.000521	0.000362	0.005062	0.000102	0.000560	0.004305	0.000089	0.000006	k__Bacteria;p__Firmicutes;c__Bacilli;o__Lactobacillales;f__Lactobacillaceae;g__Weissella
OTU_583	0.000006	0.000057	0.000000	0.000051	0.000019	0.000000	0.000000	0.000000	0.000000	0.000000	0.000000	0.000000	0.000000	0.000000	0.000000	0.000000	0.000000	0.000000	0.000000	0.000000	0.000000	0.000000	k__Bacteria;p__Firmicutes;c__Bacilli;o__Paenibacillales;f__Paenibacillaceae;g__Thermobacillus;s__
OTU_584	0.000025	0.000502	0.000000	0.000051	0.000127	0.000013	0.000000	0.000000	0.000000	0.000000	0.000000	0.000000	0.000000	0.000006	0.000000	0.000000	0.000000	0.000000	0.000006	0.000000	0.000000	0.000000	k__Bacteria;p__Firmicutes;c__Clostridia;o__Peptostreptococcales-Tissierellales;f__Peptostreptococcaceae;g__Terrisporobacter;s__
OTU_585	0.000006	0.000051	0.000000	0.000000	0.000032	0.000000	0.000000	0.000000	0.000000	0.000000	0.000000	0.000000	0.000000	0.000000	0.000000	0.000000	0.000000	0.000000	0.000000	0.000000	0.000000	0.000000	k__Bacteria;p__Gemmatimonadota;c__S0134_terrestrial_group;o__;f__;g__;s__
OTU_586	0.000006	0.000006	0.000013	0.000006	0.000000	0.000102	0.000000	0.000000	0.000038	0.000019	0.000013	0.000083	0.000013	0.000019	0.000006	0.000000	0.000000	0.000051	0.000000	0.000000	0.000000	0.000000	k__Bacteria;p__Actinobacteria;c__unidentified_Actinobacteria;o__Propionibacteriales;f__Nocardioidaceae;g__Nocardioides
OTU_587	0.000293	0.000159	0.000293	0.000693	0.001087	0.000261	0.000337	0.000248	0.000337	0.000388	0.000331	0.000534	0.000134	0.000032	0.000280	0.000458	0.000261	0.000248	0.000089	0.000108	0.000083	0.000038	k__Bacteria;p__Proteobacteria;c__Alphaproteobacteria;o__Sphingomonadales;f__Sphingomonadaceae;g__Sphingomonas;s__Sphingomonas_panni
OTU_588	0.000159	0.000025	0.000000	0.000032	0.000013	0.000000	0.000000	0.000000	0.000000	0.000000	0.000000	0.000000	0.000000	0.000000	0.000000	0.000000	0.000000	0.000000	0.000000	0.000000	0.000000	0.000000	k__Bacteria;p__Firmicutes;c__Limnochordia;o__MBA03;f__;g__;s__
OTU_589	0.000006	0.000013	0.000000	0.000006	0.000032	0.000000	0.000000	0.000000	0.000000	0.000000	0.000000	0.000000	0.000000	0.000000	0.000000	0.000000	0.000000	0.000000	0.000000	0.000000	0.000000	0.000000	k__Bacteria;p__Proteobacteria;c__Gammaproteobacteria;o__Nitrosococcales;f__Methylophagaceae;g__Methylophaga;s__
OTU_590	0.000000	0.000000	0.000000	0.000000	0.000000	0.000000	0.000000	0.000013	0.000000	0.000006	0.000000	0.000000	0.000000	0.000000	0.000013	0.000038	0.000000	0.000000	0.000000	0.000013	0.000000	0.000000	k__Bacteria;p__Firmicutes;c__unidentified_Firmicutes;o__Oscillospirales;f__Ruminococcaceae;g__unidentified_Ruminococcaceae
OTU_591	0.000006	0.000006	0.000000	0.000000	0.000000	0.000006	0.000013	0.000006	0.000000	0.000006	0.000006	0.000025	0.000045	0.000019	0.000006	0.000013	0.000051	0.000025	0.000038	0.000095	0.000140	0.000019	k__Bacteria;p__Firmicutes;c__Bacilli;o__Lactobacillales;f__Lactobacillaceae;g__Paucilactobacillus;s__Lactobacillus_vaccinostercus
OTU_592	0.000000	0.000000	0.000006	0.000038	0.000013	0.000000	0.000000	0.000013	0.000032	0.000000	0.000000	0.000006	0.000006	0.000006	0.000000	0.000000	0.000006	0.000013	0.000032	0.000000	0.000000	0.000006	k__Bacteria;p__Proteobacteria;c__Alphaproteobacteria;o__Caulobacterales;f__Caulobacteraceae;g__Brevundimonas
OTU_593	0.000000	0.000000	0.000000	0.000000	0.000000	0.000000	0.000000	0.000000	0.000000	0.000089	0.000000	0.000000	0.000000	0.000000	0.000000	0.000000	0.000000	0.000000	0.000000	0.000000	0.000000	0.000000	k__Bacteria;p__Proteobacteria;c__Alphaproteobacteria;o__Kiloniellales;f__Kiloniellaceae;g__Kiloniella;s__Kiloniellaceae_bacterium_EF3B-B119
OTU_594	0.000000	0.000000	0.000000	0.000000	0.000000	0.000000	0.000000	0.000000	0.000000	0.000000	0.000000	0.000000	0.000000	0.000000	0.000000	0.000000	0.000000	0.000000	0.000000	0.000000	0.000000	0.000286	k__Bacteria;p__Bacteroidota;c__Bacteroidia;o__Bacteroidales;f__Muribaculaceae;g__;s__
OTU_595	0.000045	0.000013	0.000000	0.000000	0.000089	0.000000	0.000000	0.000000	0.000000	0.000000	0.000000	0.000000	0.000000	0.000000	0.000000	0.000000	0.000000	0.000000	0.000000	0.000000	0.000000	0.000000	k__Bacteria;p__unidentified_Bacteria;c__Chloroflexia;o__Chloroflexales;f__Roseiflexaceae;g__;s__
OTU_596	0.000146	0.000000	0.000000	0.000000	0.000000	0.000000	0.000000	0.000000	0.000000	0.000000	0.000000	0.000000	0.000000	0.000000	0.000000	0.000000	0.000000	0.000000	0.000000	0.000000	0.000000	0.000000	k__Bacteria;p__Firmicutes;c__Bacilli;o__Bacillales;f__Bacillaceae
OTU_597	0.000153	0.000000	0.000000	0.000000	0.000000	0.000000	0.000000	0.000000	0.000000	0.000000	0.000000	0.000000	0.000000	0.000000	0.000000	0.000000	0.000000	0.000000	0.000000	0.000000	0.000000	0.000000	k__Bacteria;p__Bacteroidota;c__Bacteroidia;o__Flavobacteriales;f__Flavobacteriaceae;g__Aequorivita;s__
OTU_598	0.000000	0.000000	0.000000	0.000000	0.000000	0.000025	0.000000	0.000095	0.000025	0.000000	0.000013	0.000000	0.000006	0.000000	0.000000	0.000000	0.000019	0.000000	0.000000	0.000006	0.000000	0.000000	k__Bacteria;p__Actinobacteria;c__unidentified_Actinobacteria;o__Pseudonocardiales;f__Pseudonocardiaceae;g__Pseudonocardia
OTU_599	0.000000	0.000000	0.000000	0.000000	0.000000	0.000000	0.000000	0.000064	0.000000	0.000000	0.000000	0.000000	0.000000	0.000000	0.000000	0.000000	0.000000	0.000000	0.000000	0.000000	0.000000	0.000000	k__Bacteria
OTU_600	0.000000	0.000000	0.000000	0.000000	0.000000	0.000000	0.000000	0.000006	0.000000	0.000000	0.000000	0.000000	0.000000	0.000000	0.000000	0.000114	0.000006	0.000000	0.000000	0.000000	0.000000	0.000000	k__Bacteria;p__Firmicutes;c__Bacilli;o__Paenibacillales;f__Paenibacillaceae;g__Paenibacillus
OTU_601	0.000013	0.000000	0.000000	0.000013	0.000032	0.000000	0.000000	0.000000	0.000000	0.000000	0.000000	0.000000	0.000000	0.000000	0.000000	0.000000	0.000000	0.000000	0.000000	0.000006	0.000000	0.000134	k__Bacteria;p__Firmicutes;c__Bacilli;o__Lactobacillales;f__Lactobacillaceae;g__Lactobacillus
OTU_602	0.000000	0.000000	0.000000	0.000000	0.000000	0.000019	0.000000	0.000006	0.000000	0.000000	0.000000	0.000006	0.000000	0.000006	0.000000	0.000000	0.000000	0.000083	0.000000	0.000000	0.000000	0.000000	k__Bacteria;p__Cyanobacteria;c__Cyanobacteriia;o__Chloroplast
OTU_603	0.000210	0.000013	0.000000	0.000127	0.000000	0.000000	0.000000	0.000000	0.000000	0.000000	0.000000	0.000000	0.000000	0.000000	0.000000	0.000000	0.000000	0.000000	0.000000	0.000000	0.000000	0.000000	k__Bacteria;p__Halanaerobiaeota;c__Halanaerobiia;o__Halanaerobiales;f__Halanaerobiaceae;g__Halocella;s__
OTU_604	0.000057	0.000025	0.000000	0.000064	0.000000	0.000000	0.000000	0.000000	0.000000	0.000000	0.000000	0.000000	0.000000	0.000000	0.000000	0.000000	0.000000	0.000000	0.000000	0.000000	0.000000	0.000000	k__Bacteria;p__Proteobacteria;c__Gammaproteobacteria;o__Burkholderiales;f__Burkholderiaceae;g__Limnobacter;s__
OTU_605	0.000000	0.000000	0.000019	0.000000	0.000000	0.000013	0.000000	0.000013	0.000013	0.000000	0.000000	0.000000	0.000006	0.000000	0.000000	0.000000	0.000006	0.000006	0.000000	0.000000	0.000000	0.000000	k__Bacteria;p__Actinobacteria;c__unidentified_Actinobacteria;o__Propionibacteriales;f__Propionibacteriaceae
OTU_606	0.000013	0.000000	0.000000	0.000000	0.000000	0.000000	0.000000	0.000006	0.000000	0.000013	0.000000	0.000000	0.000006	0.000000	0.000006	0.000057	0.000000	0.000000	0.000006	0.000006	0.000006	0.000000	k__Bacteria;p__Proteobacteria;c__Gammaproteobacteria;o__Burkholderiales;f__Alcaligenaceae;g__Verticiella;s__
OTU_607	0.000006	0.000025	0.000000	0.000000	0.000051	0.000000	0.000000	0.000000	0.000000	0.000000	0.000000	0.000000	0.000000	0.000000	0.000000	0.000000	0.000000	0.000000	0.000000	0.000000	0.000000	0.000000	k__Bacteria;p__Bdellovibrionota;c__Bdellovibrionia;o__Bdellovibrionales;f__Bdellovibrionaceae;g__;s__
OTU_608	0.000013	0.000019	0.000000	0.000019	0.000045	0.000000	0.000000	0.000000	0.000000	0.000000	0.000000	0.000000	0.000000	0.000000	0.000000	0.000000	0.000000	0.000000	0.000000	0.000000	0.000000	0.000000	k__Bacteria
OTU_609	0.000000	0.000000	0.000000	0.000000	0.000000	0.000000	0.000000	0.000000	0.000000	0.001386	0.000000	0.000000	0.000000	0.000000	0.000000	0.000000	0.000000	0.000000	0.000000	0.000000	0.000000	0.000000	Unknown
OTU_610	0.000000	0.000000	0.000000	0.000000	0.000000	0.000000	0.000000	0.000000	0.000000	0.000000	0.000000	0.000000	0.000000	0.000000	0.000000	0.000000	0.000000	0.000000	0.000000	0.000000	0.000000	0.000299	k__Bacteria;p__Bacteroidota;c__Bacteroidia;o__Bacteroidales;f__Muribaculaceae;g__;s__
OTU_611	0.000038	0.000038	0.000000	0.000038	0.000064	0.000000	0.000000	0.000000	0.000000	0.000000	0.000006	0.000000	0.000000	0.000000	0.000000	0.000000	0.000000	0.000013	0.000000	0.000000	0.000000	0.000000	k__Bacteria;p__Proteobacteria;c__Gammaproteobacteria;o__Burkholderiales;f__Alcaligenaceae;g__Bordetella
OTU_612	0.000000	0.000000	0.000000	0.000000	0.000000	0.000000	0.000000	0.000000	0.000000	0.000006	0.000000	0.000000	0.000013	0.000000	0.000000	0.000076	0.000000	0.000000	0.000000	0.000000	0.000000	0.000000	k__Bacteria;p__Planctomycetota;c__Phycisphaerae;o__Tepidisphaerales;f__Tepidisphaeraceae;g__Tepidisphaera;s__
OTU_613	0.000000	0.000013	0.000000	0.000057	0.000032	0.000000	0.000000	0.000000	0.000000	0.000000	0.000000	0.000000	0.000000	0.000000	0.000000	0.000000	0.000000	0.000000	0.000000	0.000000	0.000000	0.000000	k__Bacteria;p__unidentified_Bacteria;c__Saccharimonadia;o__Saccharimonadales;f__LWQ8;g__;s__
OTU_614	0.000000	0.000000	0.000000	0.000000	0.000000	0.000000	0.000000	0.000019	0.000000	0.000121	0.000000	0.000000	0.000000	0.000000	0.000000	0.000000	0.000000	0.000000	0.000000	0.000013	0.000000	0.000000	k__Bacteria;p__Bacteroidota;c__Bacteroidia
OTU_615	0.000006	0.000000	0.000000	0.000051	0.000006	0.000000	0.000000	0.000000	0.000000	0.000000	0.000000	0.000000	0.000000	0.000000	0.000000	0.000000	0.000000	0.000000	0.000000	0.000000	0.000000	0.000000	k__Bacteria;p__Proteobacteria;c__Alphaproteobacteria;o__Azospirillales;f__Inquilinaceae;g__Inquilinus;s__
OTU_616	0.000000	0.000000	0.000006	0.000000	0.000000	0.000000	0.000006	0.000000	0.000000	0.000000	0.000000	0.000000	0.000000	0.000000	0.000083	0.000000	0.000000	0.000000	0.000000	0.000000	0.000000	0.000000	k__Bacteria;p__Proteobacteria;c__Gammaproteobacteria;o__Enterobacterales;f__Vibrionaceae;g__Photobacterium;s__Photobacterium_phosphoreum
OTU_617	0.000025	0.000000	0.000000	0.000165	0.000000	0.000000	0.000000	0.000000	0.000000	0.000000	0.000000	0.000000	0.000000	0.000000	0.000000	0.000000	0.000000	0.000000	0.000000	0.000000	0.000000	0.000000	k__Bacteria;p__Proteobacteria;c__Gammaproteobacteria;o__Burkholderiales;f__Rhodocyclaceae;g__Azoarcus;s__
OTU_618	0.000000	0.000006	0.000025	0.000000	0.000032	0.000000	0.000006	0.000000	0.000000	0.000000	0.000000	0.000000	0.000076	0.000089	0.000000	0.000013	0.000019	0.000006	0.000000	0.000000	0.000000	0.000000	k__Bacteria;p__Bacteroidota;c__Bacteroidia;o__Sphingobacteriales;f__Sphingobacteriaceae;g__Pedobacter
OTU_619	0.000006	0.000038	0.000000	0.000013	0.000038	0.000000	0.000000	0.000000	0.000000	0.000000	0.000000	0.000000	0.000000	0.000000	0.000000	0.000000	0.000000	0.000000	0.000000	0.000000	0.000000	0.000000	k__Bacteria;p__Firmicutes;c__Clostridia;o__Clostridiales;f__Clostridiaceae;g__Clostridium_sensu_stricto_18
OTU_620	0.000006	0.000000	0.000000	0.000070	0.000019	0.000000	0.000000	0.000000	0.000000	0.000000	0.000000	0.000000	0.000000	0.000000	0.000000	0.000000	0.000000	0.000000	0.000000	0.000000	0.000000	0.000000	k__Bacteria;p__Proteobacteria;c__Alphaproteobacteria;o__Ferrovibrionales;f__unidentified_Ferrovibrionales;g__Marinibaculum;s__Marinibaculum_pumilum
OTU_621	0.000134	0.000000	0.000000	0.000000	0.000000	0.000000	0.000000	0.000000	0.000000	0.000000	0.000000	0.000000	0.000000	0.000000	0.000000	0.000000	0.000000	0.000000	0.000000	0.000000	0.000000	0.000000	k__Bacteria;p__Proteobacteria;c__Gammaproteobacteria;o__Burkholderiales;f__Alcaligenaceae;g__Pusillimonas;s__
OTU_622	0.000032	0.000013	0.000000	0.000191	0.000000	0.000000	0.000000	0.000000	0.000000	0.000000	0.000000	0.000000	0.000000	0.000000	0.000000	0.000000	0.000000	0.000000	0.000000	0.000000	0.000000	0.000000	k__Bacteria
OTU_623	0.000000	0.000000	0.000000	0.000000	0.000000	0.000000	0.000000	0.000000	0.000000	0.000045	0.000121	0.000000	0.000000	0.000000	0.000000	0.000013	0.000006	0.000000	0.000000	0.000006	0.000102	0.000045	k__Bacteria;p__Firmicutes;c__Bacilli;o__Bacillales;f__Bacillaceae;g__Bacillus;s__Bacillus_thermoamylovorans
OTU_624	0.000000	0.000000	0.000000	0.000108	0.000006	0.000000	0.000000	0.000000	0.000000	0.000000	0.000000	0.000000	0.000000	0.000000	0.000000	0.000000	0.000000	0.000000	0.000000	0.000000	0.000000	0.000000	k__Bacteria;p__Desulfobacterota;c__Desulfuromonadia;o__;f__;g__;s__
OTU_625	0.000019	0.000000	0.000000	0.000095	0.000013	0.000000	0.000000	0.000000	0.000000	0.000000	0.000000	0.000000	0.000000	0.000000	0.000000	0.000000	0.000000	0.000000	0.000000	0.000000	0.000000	0.000000	k__Bacteria;p__Bacteroidota;c__Bacteroidia;o__Flavobacteriales;f__Flavobacteriaceae;g__Flavobacterium
OTU_626	0.000089	0.000000	0.000000	0.000013	0.000000	0.000000	0.000000	0.000000	0.000000	0.000000	0.000000	0.000000	0.000000	0.000000	0.000000	0.000000	0.000000	0.000000	0.000000	0.000000	0.000000	0.000000	k__Bacteria;p__Firmicutes;c__Clostridia;o__Oscillospirales;f__Ruminococcaceae;g__Subdoligranulum;s__
OTU_627	0.000000	0.000019	0.000000	0.000000	0.000000	0.000000	0.000000	0.000000	0.000000	0.000000	0.000000	0.000000	0.000000	0.000000	0.000000	0.000013	0.000000	0.000000	0.000000	0.000000	0.000000	0.000153	k__Bacteria;p__Firmicutes;c__Clostridia;o__Clostridia_vadinBB60_group;f__;g__;s__
OTU_628	0.000000	0.000000	0.000032	0.000000	0.000000	0.000000	0.000032	0.000019	0.000000	0.000006	0.000006	0.000019	0.000000	0.000000	0.000019	0.000000	0.000019	0.000000	0.000038	0.000000	0.000248	0.000064	k__Bacteria;p__Firmicutes;c__Bacilli;o__Bacillales
OTU_629	0.000045	0.000000	0.000000	0.000000	0.000000	0.000000	0.000000	0.000006	0.000000	0.000000	0.000000	0.000000	0.000000	0.000013	0.000000	0.000013	0.000000	0.000000	0.000000	0.000000	0.000000	0.000000	k__Bacteria;p__Nitrospirota;c__Nitrospira;o__Nitrospirales;f__Nitrospiraceae
OTU_630	0.000000	0.000000	0.000000	0.000000	0.000000	0.000000	0.000000	0.000000	0.000000	0.000000	0.000000	0.000000	0.000000	0.000000	0.000000	0.000000	0.000000	0.000000	0.000000	0.000000	0.000057	0.000000	k__Bacteria;p__Myxococcota;c__Polyangia;o__Polyangiales;f__Sandaracinaceae;g__Sandaracinus;s__
OTU_631	0.000095	0.000000	0.000000	0.000064	0.000000	0.000000	0.000000	0.000000	0.000000	0.000000	0.000000	0.000000	0.000000	0.000000	0.000000	0.000000	0.000000	0.000000	0.000000	0.000000	0.000000	0.000000	k__Bacteria;p__Firmicutes;c__Limnochordia;o__M55-D21
OTU_632	0.000019	0.000006	0.000000	0.000038	0.000038	0.000000	0.000000	0.000000	0.000000	0.000000	0.000000	0.000000	0.000000	0.000000	0.000000	0.000000	0.000000	0.000000	0.000000	0.000000	0.000000	0.000000	k__Bacteria;p__Chloroflexi;c__Chloroflexia;o__Thermomicrobiales;f__AKYG1722;g__;s__
OTU_633	0.000000	0.000019	0.000000	0.000013	0.000013	0.000121	0.000006	0.000025	0.000006	0.000019	0.000013	0.000057	0.000000	0.000013	0.000000	0.000013	0.000013	0.000045	0.000006	0.000057	0.000000	0.000000	k__Bacteria;p__Actinobacteria;c__unidentified_Actinobacteria;o__Micrococcales;f__Intrasporangiaceae;g__Terrabacter
OTU_634	0.000000	0.000000	0.000000	0.000000	0.000000	0.000000	0.000000	0.000000	0.000000	0.000000	0.000000	0.000000	0.000000	0.000000	0.000000	0.000000	0.000000	0.000000	0.000000	0.000000	0.000000	0.000095	k__Bacteria;p__Bacteroidota;c__Bacteroidia;o__Bacteroidales;f__Marinifilaceae;g__Odoribacter;s__
OTU_635	0.000038	0.000019	0.000000	0.000019	0.000051	0.000000	0.000000	0.000000	0.000000	0.000000	0.000000	0.000000	0.000000	0.000000	0.000000	0.000000	0.000000	0.000000	0.000000	0.000000	0.000000	0.000000	k__Bacteria
OTU_636	0.000000	0.000000	0.000000	0.000000	0.000000	0.000000	0.000000	0.000000	0.000000	0.000000	0.000000	0.000000	0.000000	0.000000	0.000000	0.000000	0.000000	0.000000	0.000000	0.000000	0.000000	0.000382	k__Bacteria;p__Firmicutes;c__Clostridia;o__Lachnospirales;f__Lachnospiraceae;g__Lachnospiraceae_NK4A136_group;s__
OTU_637	0.000000	0.000000	0.000000	0.000000	0.000000	0.000000	0.000000	0.000000	0.000000	0.000000	0.000006	0.000000	0.000000	0.000000	0.000000	0.000000	0.000000	0.000000	0.000000	0.000000	0.000051	0.000013	k__Bacteria;p__Bacteroidota;c__Bacteroidia;o__Sphingobacteriales;f__Sphingobacteriaceae;g__Parapedobacter;s__Parapedobacter_defluvii
OTU_638	0.000000	0.000000	0.000019	0.000000	0.000000	0.000013	0.000019	0.000000	0.000000	0.000019	0.000019	0.000000	0.000006	0.000000	0.000019	0.000000	0.000000	0.000000	0.000032	0.000000	0.000280	0.000038	k__Bacteria;p__Actinobacteria;c__unidentified_Actinobacteria;o__Propionibacteriales;f__Nocardioidaceae;g__Aeromicrobium;s__Aeromicrobium_camelliae
OTU_639	0.000013	0.000000	0.000000	0.000165	0.000000	0.000000	0.000000	0.000000	0.000000	0.000000	0.000000	0.000000	0.000000	0.000000	0.000000	0.000000	0.000000	0.000000	0.000000	0.000000	0.000000	0.000000	k__Bacteria;p__Bacteroidota;c__Bacteroidia;o__Sphingobacteriales;f__Sphingobacteriaceae;g__Sphingobacterium;s__Sphingobacterium_cibi
OTU_640	0.000000	0.000000	0.000000	0.000000	0.000000	0.000000	0.000000	0.000025	0.000000	0.000083	0.000000	0.000000	0.000000	0.000000	0.000000	0.000000	0.000019	0.000000	0.000000	0.000000	0.000000	0.000000	k__Bacteria;p__Nitrospirota;c__Nitrospira;o__Nitrospirales;f__Nitrospiraceae;g__unidentified_Nitrospiraceae;s__Nitrospira_sp
OTU_641	0.000000	0.000000	0.000000	0.000000	0.000000	0.000000	0.000000	0.000051	0.000000	0.000025	0.000000	0.000000	0.000000	0.000000	0.000000	0.000000	0.000000	0.000000	0.000000	0.000000	0.000000	0.000000	k__Bacteria;p__Proteobacteria;c__Alphaproteobacteria;o__Rhodobacterales;f__Rhodobacteraceae
OTU_642	0.000000	0.000000	0.000000	0.000000	0.000000	0.000013	0.000000	0.000000	0.000000	0.000000	0.000000	0.000000	0.000000	0.000000	0.000000	0.000000	0.000000	0.000032	0.000000	0.000025	0.000000	0.000000	k__Bacteria;p__Firmicutes;c__Bacilli;o__Bacillales;f__Bacillaceae;g__Bacillus;s__Bacillus_azotoformans
OTU_643	0.000000	0.000006	0.000000	0.000070	0.000006	0.000000	0.000000	0.000000	0.000000	0.000000	0.000000	0.000000	0.000000	0.000000	0.000000	0.000000	0.000000	0.000000	0.000000	0.000000	0.000000	0.000000	k__Bacteria;p__Firmicutes;c__Clostridia;o__Lachnospirales;f__Defluviitaleaceae;g__Defluviitalea;s__
OTU_644	0.000000	0.000000	0.000000	0.000000	0.000000	0.000000	0.000000	0.000000	0.000000	0.000076	0.000000	0.000000	0.000000	0.000000	0.000000	0.000000	0.000000	0.000000	0.000000	0.000000	0.000000	0.000000	k__Bacteria
OTU_645	0.000000	0.000000	0.000000	0.000000	0.000108	0.000000	0.000000	0.000000	0.000000	0.000000	0.000000	0.000000	0.000000	0.000000	0.000000	0.000000	0.000000	0.000000	0.000000	0.000000	0.000000	0.000025	k__Bacteria;p__Firmicutes;c__Bacilli;o__Lactobacillales;f__Streptococcaceae;g__Streptococcus;s__Streptococcus_hyointestinalis
OTU_646	0.000242	0.000000	0.000000	0.000000	0.000006	0.000000	0.000013	0.000000	0.000000	0.000019	0.000000	0.000000	0.000000	0.000000	0.000000	0.000000	0.000000	0.000000	0.000000	0.000000	0.000000	0.000000	k__Bacteria;p__Firmicutes;c__Clostridia;o__Lachnospirales;f__Lachnospiraceae;g__[Eubacterium]_hallii_group;s__
OTU_647	0.000000	0.000000	0.000000	0.000000	0.000000	0.000000	0.000000	0.000000	0.000000	0.000000	0.000019	0.000000	0.000000	0.000000	0.000000	0.000000	0.000000	0.000000	0.000000	0.000000	0.000045	0.000013	k__Bacteria;p__Bacteroidota;c__Bacteroidia;o__Sphingobacteriales;f__Sphingobacteriaceae;g__Sphingobacterium
OTU_648	0.000000	0.000000	0.000000	0.000000	0.000146	0.000000	0.000000	0.000000	0.000000	0.000000	0.000000	0.000000	0.000000	0.000000	0.000000	0.000000	0.000000	0.000000	0.000000	0.000000	0.000000	0.000000	k__Bacteria;p__Firmicutes;c__Clostridia;o__Oscillospirales;f__Butyricicoccaceae;g__UCG-008;s__
OTU_649	0.000000	0.000000	0.000000	0.000013	0.000000	0.000025	0.000000	0.000019	0.000013	0.000006	0.000013	0.000000	0.000013	0.000000	0.000000	0.000000	0.000013	0.000000	0.000000	0.000000	0.000000	0.000000	k__Bacteria;p__Actinobacteria;c__unidentified_Actinobacteria;o__Pseudonocardiales;f__Pseudonocardiaceae;g__Pseudonocardia;s__Pseudonocardia_petroleophila
OTU_650	0.000064	0.000000	0.000000	0.000000	0.000000	0.000000	0.000000	0.000000	0.000000	0.000000	0.000000	0.000000	0.000000	0.000000	0.000000	0.000000	0.000000	0.000000	0.000000	0.000000	0.000000	0.000000	k__Bacteria;p__Bacteroidota;c__Bacteroidia;o__Bacteroidales;f__Rikenellaceae;g__Alistipes;s__
OTU_651	0.000000	0.000000	0.000000	0.000000	0.000000	0.000000	0.000000	0.000045	0.000000	0.000006	0.000000	0.000000	0.000000	0.000000	0.000000	0.000000	0.000000	0.000000	0.000000	0.000000	0.000000	0.000000	k__Bacteria;p__Proteobacteria;c__Gammaproteobacteria;o__Enterobacterales;f__Alteromonadaceae;g__Alteromonas;s__Alteromonas_mediterranea
OTU_652	0.000000	0.000000	0.000000	0.000000	0.000000	0.000000	0.000000	0.000025	0.000000	0.000083	0.000000	0.000000	0.000000	0.000000	0.000000	0.000000	0.000000	0.000000	0.000000	0.000000	0.000000	0.000000	k__Bacteria;p__Proteobacteria;c__Gammaproteobacteria;o__Burkholderiales
OTU_653	0.000852	0.000280	0.000070	0.000089	0.000025	0.000967	0.000006	0.000051	0.000140	0.000032	0.000305	0.000038	0.000057	0.000025	0.000013	0.000502	0.000032	0.000006	0.000013	0.000000	0.000013	0.000006	k__Bacteria;p__Firmicutes;c__Bacilli;o__Lactobacillales;f__Enterococcaceae;g__Enterococcus
OTU_654	0.000057	0.000038	0.000000	0.000025	0.000006	0.000000	0.000000	0.000000	0.000000	0.000000	0.000000	0.000000	0.000000	0.000000	0.000000	0.000000	0.000000	0.000000	0.000000	0.000000	0.000000	0.000000	k__Bacteria;p__Myxococcota;c__Polyangia;o__Polyangiales;f__Sandaracinaceae;g__Sandaracinus;s__
OTU_655	0.000000	0.000000	0.000000	0.000000	0.000000	0.000000	0.000000	0.000000	0.000000	0.000000	0.000000	0.000000	0.000000	0.000000	0.000000	0.000000	0.000000	0.000000	0.000000	0.000000	0.000000	0.000261	k__Bacteria;p__Bacteroidota;c__Bacteroidia;o__Bacteroidales;f__Muribaculaceae;g__;s__
OTU_656	0.000006	0.000025	0.000000	0.000045	0.000013	0.000000	0.000000	0.000000	0.000000	0.000000	0.000000	0.000000	0.000000	0.000000	0.000000	0.000000	0.000000	0.000000	0.000000	0.000000	0.000000	0.000000	k__Bacteria;p__Firmicutes;c__Limnochordia;o__unidentified_Limnochordia;f__unidentified_Limnochordia;g__Hydrogenispora;s__
OTU_657	0.000000	0.000000	0.000000	0.000000	0.000000	0.000000	0.000000	0.000000	0.000000	0.000095	0.000000	0.000000	0.000000	0.000000	0.000000	0.000000	0.000000	0.000000	0.000000	0.000000	0.000000	0.000000	k__Bacteria;p__Proteobacteria;c__Alphaproteobacteria;o__Caulobacterales;f__Caulobacteraceae;g__PMMR1;s__
OTU_658	0.000000	0.000000	0.000000	0.000000	0.000000	0.000000	0.000000	0.000000	0.000025	0.000000	0.000000	0.000000	0.000013	0.000000	0.000000	0.000000	0.000013	0.000000	0.000000	0.000000	0.000000	0.000000	k__Bacteria;p__Bacteroidota;c__Bacteroidia;o__Chitinophagales;f__Chitinophagaceae;g__Edaphobaculum;s__
OTU_659	0.000000	0.000000	0.000000	0.000000	0.000000	0.000013	0.000013	0.000000	0.000000	0.000000	0.000000	0.000057	0.000000	0.000013	0.000000	0.000000	0.000000	0.000000	0.000000	0.000000	0.000000	0.000000	k__Bacteria;p__Proteobacteria;c__Gammaproteobacteria;o__Enterobacterales;f__Yersiniaceae;g__Serratia;s__Serratia_sp_MYb239
OTU_660	0.000000	0.000000	0.000000	0.000000	0.000000	0.000000	0.000000	0.000000	0.000000	0.000299	0.000000	0.000000	0.000000	0.000000	0.000000	0.000000	0.000000	0.000000	0.000000	0.000000	0.000000	0.000000	Unknown
OTU_661	0.000000	0.000000	0.000000	0.000000	0.000000	0.000000	0.000000	0.000000	0.000000	0.000000	0.000000	0.000000	0.000000	0.000000	0.000000	0.000000	0.000000	0.000000	0.000000	0.000000	0.000000	0.000242	k__Bacteria;p__Bacteroidota;c__Bacteroidia;o__Bacteroidales;f__Marinifilaceae;g__Odoribacter;s__
OTU_662	0.000000	0.000013	0.000000	0.000000	0.000057	0.000000	0.000000	0.000000	0.000013	0.000000	0.000000	0.000000	0.000013	0.000000	0.000000	0.000000	0.000000	0.000000	0.000000	0.000000	0.000000	0.000000	k__Bacteria;p__Firmicutes;c__Clostridia;o__Peptostreptococcales-Tissierellales;f__Family_XI;g__Anaerococcus;s__Anaerococcus_prevotii
OTU_663	0.000000	0.000000	0.000000	0.000000	0.000000	0.000019	0.000000	0.000000	0.000000	0.000000	0.000000	0.000032	0.000000	0.000006	0.000000	0.000006	0.000000	0.000013	0.000000	0.000000	0.000000	0.000000	k__Bacteria;p__Chloroflexi;c__AD3;o__;f__;g__;s__
OTU_664	0.000057	0.000000	0.000000	0.000000	0.000000	0.000000	0.000000	0.000000	0.000000	0.000000	0.000000	0.000000	0.000000	0.000000	0.000000	0.000000	0.000000	0.000000	0.000000	0.000000	0.000000	0.000000	k__Bacteria;p__Firmicutes;c__Limnochordia;o__Limnochordales;f__Limnochordaceae;g__;s__
OTU_665	0.000000	0.000006	0.000000	0.000019	0.000032	0.000000	0.000000	0.000000	0.000000	0.000000	0.000000	0.000000	0.000000	0.000000	0.000000	0.000000	0.000000	0.000000	0.000000	0.000000	0.000000	0.000000	k__Bacteria;p__unidentified_Bacteria;c__Alphaproteobacteria;o__Elsterales
OTU_666	0.000000	0.000000	0.000000	0.000025	0.000000	0.000000	0.000000	0.000000	0.000000	0.000000	0.000000	0.000000	0.000000	0.000006	0.000000	0.000000	0.000000	0.000000	0.000000	0.000000	0.000000	0.000000	k__Bacteria
OTU_667	0.000025	0.000025	0.000000	0.000057	0.000025	0.000000	0.000000	0.000000	0.000000	0.000000	0.000000	0.000006	0.000000	0.000000	0.000000	0.000000	0.000000	0.000000	0.000000	0.000000	0.000000	0.000000	k__Bacteria;p__unidentified_Bacteria;c__Acidimicrobiia;o__Microtrichales;f__;g__;s__
OTU_668	0.000013	0.000000	0.000000	0.000000	0.000000	0.000000	0.000000	0.000019	0.000000	0.000051	0.000000	0.000000	0.000000	0.000000	0.000000	0.000000	0.000000	0.000000	0.000000	0.000000	0.000000	0.000095	k__Bacteria;p__Firmicutes;c__Clostridia;o__Oscillospirales;f__[Eubacterium]_coprostanoligenes_group;g__;s__
OTU_669	0.000000	0.000000	0.000000	0.000000	0.000000	0.000013	0.000000	0.000000	0.000000	0.000000	0.000000	0.000089	0.000000	0.000000	0.000000	0.000000	0.000000	0.000013	0.000000	0.000013	0.000000	0.000000	k__Bacteria;p__Actinobacteriota;c__Acidimicrobiia;o__IMCC26256;f__;g__;s__
OTU_670	0.000000	0.000025	0.000000	0.000000	0.000000	0.000000	0.000000	0.000013	0.000000	0.000000	0.000000	0.000000	0.000000	0.000000	0.000000	0.000000	0.000000	0.000000	0.000000	0.000000	0.000000	0.000140	k__Bacteria;p__Firmicutes;c__Clostridia;o__Lachnospirales;f__Lachnospiraceae;g__A2
OTU_671	0.000000	0.000000	0.000000	0.000000	0.000000	0.000000	0.000000	0.000000	0.000013	0.000000	0.000006	0.000000	0.000000	0.000000	0.000000	0.000000	0.000000	0.000000	0.000070	0.000000	0.000000	0.000000	k__Bacteria;p__Bacteroidota;c__Bacteroidia;o__Sphingobacteriales;f__Sphingobacteriaceae
OTU_672	0.000000	0.000000	0.000000	0.000000	0.000000	0.000000	0.000000	0.000000	0.000000	0.000000	0.000000	0.000000	0.000000	0.000000	0.000000	0.000051	0.000000	0.000000	0.000006	0.000000	0.000000	0.000000	k__Bacteria;p__Bacteroidota;c__Bacteroidia;o__Cytophagales;f__Spirosomaceae;g__Larkinella
OTU_673	0.000019	0.000019	0.000000	0.000121	0.000000	0.000000	0.000000	0.000000	0.000000	0.000000	0.000000	0.000000	0.000000	0.000000	0.000000	0.000000	0.000000	0.000000	0.000000	0.000000	0.000000	0.000000	k__Bacteria
OTU_674	0.000000	0.000000	0.000000	0.000000	0.000000	0.000000	0.000000	0.000057	0.000000	0.000032	0.000000	0.000000	0.000000	0.000000	0.000000	0.000000	0.000000	0.000000	0.000000	0.000006	0.000000	0.000000	k__Bacteria;p__unidentified_Bacteria;c__Thermoleophilia;o__Gaiellales
OTU_675	0.000019	0.000006	0.000000	0.000057	0.000000	0.000000	0.000000	0.000000	0.000000	0.000000	0.000000	0.000000	0.000000	0.000000	0.000000	0.000000	0.000000	0.000000	0.000000	0.000000	0.000000	0.000000	k__Bacteria;p__unidentified_Bacteria;c__Clostridia;o__Christensenellales;f__Christensenellaceae;g__;s__
OTU_676	0.000000	0.000019	0.000000	0.000006	0.000000	0.000083	0.000000	0.000000	0.000000	0.000006	0.000000	0.000095	0.000000	0.000013	0.000000	0.000000	0.000000	0.000032	0.000000	0.000000	0.000000	0.000000	k__Bacteria;p__Proteobacteria;c__Alphaproteobacteria;o__Rhizobiales;f__Xanthobacteraceae;g__Pseudolabrys;s__
OTU_677	0.000000	0.000000	0.000000	0.000000	0.000000	0.000000	0.000000	0.000000	0.000000	0.000000	0.000000	0.000000	0.000000	0.000000	0.000019	0.000000	0.000000	0.000000	0.000000	0.000000	0.000127	0.000006	k__Bacteria;p__Actinobacteria;c__unidentified_Actinobacteria;o__Pseudonocardiales;f__Pseudonocardiaceae;g__Saccharopolyspora;s__
OTU_678	0.000025	0.000006	0.000000	0.000000	0.000025	0.000000	0.000000	0.000000	0.000000	0.000000	0.000000	0.000000	0.000000	0.000000	0.000000	0.000000	0.000000	0.000000	0.000000	0.000000	0.000000	0.000000	k__Bacteria;p__unidentified_Bacteria;c__Alphaproteobacteria;o__;f__;g__;s__
OTU_679	0.000000	0.000000	0.000000	0.000000	0.000000	0.000000	0.000000	0.000000	0.000000	0.000000	0.000000	0.000000	0.000000	0.000000	0.000000	0.000000	0.000000	0.000000	0.000000	0.000000	0.000000	0.000070	k__Bacteria;p__Firmicutes;c__Clostridia;o__Oscillospirales;f__Ruminococcaceae;g__Negativibacillus;s__
OTU_680	0.000025	0.000025	0.000000	0.000045	0.000051	0.000000	0.000000	0.000000	0.000000	0.000000	0.000000	0.000000	0.000000	0.000000	0.000000	0.000000	0.000000	0.000000	0.000000	0.000000	0.000000	0.000000	k__Bacteria;p__Firmicutes;c__Clostridia;o__unidentified_Clostridia;f__Gracilibacteraceae;g__Lutispora
OTU_681	0.000025	0.000000	0.000000	0.000000	0.000038	0.000000	0.000000	0.000000	0.000000	0.000000	0.000000	0.000000	0.000000	0.000000	0.000000	0.000000	0.000000	0.000000	0.000000	0.000000	0.000000	0.000000	k__Bacteria;p__Bacteroidota;c__Bacteroidia;o__Chitinophagales;f__Chitinophagaceae;g__Flavisolibacter;s__
OTU_682	0.000000	0.000000	0.000000	0.000000	0.000000	0.000000	0.000000	0.000000	0.000000	0.000000	0.000000	0.000000	0.000000	0.000000	0.000000	0.000000	0.000000	0.000000	0.000000	0.000000	0.000000	0.000153	k__Bacteria;p__Bacteroidota;c__Bacteroidia;o__Bacteroidales;f__Rikenellaceae;g__Alistipes;s__
OTU_683	0.000000	0.000019	0.000000	0.000000	0.000000	0.000000	0.000000	0.000000	0.000000	0.000000	0.000000	0.000000	0.000000	0.000000	0.000000	0.000000	0.000000	0.000000	0.000000	0.000000	0.000000	0.000057	k__Bacteria;p__Firmicutes;c__Clostridia;o__Lachnospirales;f__Lachnospiraceae;g__Lachnoanaerobaculum;s__
OTU_684	0.000057	0.000000	0.000000	0.000006	0.000006	0.000000	0.000000	0.000000	0.000000	0.000000	0.000000	0.000000	0.000006	0.000000	0.000000	0.000000	0.000000	0.000000	0.000000	0.000000	0.000000	0.000000	k__Bacteria;p__Proteobacteria;c__Alphaproteobacteria;o__Rhodobacterales;f__Rhodobacteraceae
OTU_685	0.000038	0.000000	0.000000	0.000000	0.000000	0.000000	0.000000	0.000000	0.000000	0.000000	0.000000	0.000000	0.000000	0.000000	0.000000	0.000000	0.000000	0.000000	0.000000	0.000000	0.000000	0.000000	k__Bacteria;p__Firmicutes;c__Clostridia;o__Monoglobales;f__Monoglobaceae;g__Monoglobus;s__
OTU_686	0.000019	0.000006	0.000000	0.000000	0.000013	0.000000	0.000000	0.000000	0.000000	0.000000	0.000000	0.000000	0.000000	0.000000	0.000000	0.000000	0.000000	0.000000	0.000000	0.000000	0.000000	0.000000	k__Bacteria;p__Proteobacteria;c__Alphaproteobacteria;o__Sphingomonadales;f__Sphingomonadaceae;g__Altererythrobacter;s__Porphyrobacter_mercurialis
OTU_687	0.000013	0.000013	0.000000	0.000057	0.000000	0.000000	0.000000	0.000000	0.000000	0.000000	0.000000	0.000000	0.000000	0.000000	0.000000	0.000000	0.000000	0.000000	0.000000	0.000000	0.000000	0.000000	k__Bacteria;p__Proteobacteria;c__Alphaproteobacteria;o__Sphingomonadales;f__Sphingomonadaceae
OTU_688	0.000000	0.000000	0.000000	0.000019	0.000000	0.000006	0.000000	0.000000	0.000000	0.000013	0.000013	0.000000	0.000000	0.000000	0.000000	0.000019	0.000000	0.000032	0.000006	0.000000	0.000000	0.000013	k__Bacteria;p__Firmicutes;c__Bacilli;o__Bacillales;f__Bacillaceae;g__Bacillus;s__Bacillus_cellulasensis
OTU_689	0.000000	0.000000	0.000000	0.000000	0.000000	0.000000	0.000000	0.000000	0.000000	0.000000	0.000032	0.000000	0.000000	0.000000	0.000000	0.000000	0.000000	0.000000	0.000000	0.000000	0.000025	0.000025	k__Bacteria;p__Bacteroidota;c__Bacteroidia;o__Sphingobacteriales;f__Sphingobacteriaceae;g__Sphingobacterium;s__Sphingobacterium_composti_Yoo_et_al._2007_non_Ten_et_al._2007
OTU_690	0.000051	0.000000	0.000000	0.000000	0.000000	0.000000	0.000000	0.000000	0.000000	0.000000	0.000000	0.000000	0.000019	0.000000	0.000000	0.000000	0.000038	0.000000	0.000000	0.000006	0.000006	0.000000	k__Bacteria
OTU_691	0.000000	0.000000	0.000000	0.000000	0.000000	0.000000	0.000000	0.000019	0.000000	0.000070	0.000000	0.000000	0.000000	0.000000	0.000000	0.000000	0.000000	0.000000	0.000000	0.000000	0.000000	0.000000	k__Bacteria;p__Proteobacteria;c__Alphaproteobacteria;o__Rhodobacterales;f__Rhodobacteraceae;g__Nautella;s__Phaeobacter_italicus
OTU_692	0.000000	0.000000	0.000000	0.000000	0.000000	0.000121	0.000000	0.000000	0.000000	0.000006	0.000006	0.000045	0.000000	0.000000	0.000000	0.000006	0.000000	0.000051	0.000000	0.000000	0.000000	0.000000	k__Bacteria;p__Proteobacteria;c__Gammaproteobacteria;o__Xanthomonadales;f__Xanthomonadaceae;g__Luteimonas;s__Lysobacter_pocheonensis
OTU_693	0.000000	0.000000	0.000000	0.000000	0.000000	0.000000	0.000000	0.000000	0.000000	0.000000	0.000000	0.000000	0.000000	0.000000	0.000000	0.000000	0.000000	0.000000	0.000000	0.000000	0.000000	0.000191	k__Bacteria;p__Bacteroidota;c__Bacteroidia;o__Bacteroidales;f__Rikenellaceae;g__Alistipes;s__
OTU_694	0.000000	0.000000	0.000000	0.000000	0.000000	0.000000	0.000000	0.000000	0.000000	0.000000	0.000000	0.000000	0.000000	0.000000	0.000000	0.000000	0.000000	0.000006	0.000032	0.000025	0.000000	0.000000	Unknown
OTU_695	0.000000	0.000000	0.000000	0.000000	0.000000	0.000000	0.000000	0.000006	0.000000	0.000102	0.000000	0.000000	0.000000	0.000000	0.000000	0.000000	0.000000	0.000000	0.000000	0.000000	0.000000	0.000000	k__Bacteria;p__Fusobacteriota;c__Fusobacteriia;o__Fusobacteriales;f__Fusobacteriaceae;g__Cetobacterium;s__
OTU_696	0.000057	0.000000	0.000000	0.000045	0.000000	0.000000	0.000000	0.000000	0.000000	0.000000	0.000000	0.000000	0.000000	0.000000	0.000000	0.000000	0.000000	0.000000	0.000000	0.000000	0.000000	0.000000	k__Bacteria;p__Sumerlaeota;c__Sumerlaeia;o__Sumerlaeales;f__Sumerlaeaceae;g__Sumerlaea;s__
OTU_697	0.000000	0.000000	0.000000	0.000000	0.000000	0.000000	0.000000	0.000000	0.000000	0.000191	0.000000	0.000000	0.000000	0.000000	0.000000	0.000000	0.000000	0.000000	0.000000	0.000000	0.000000	0.000000	k__Bacteria
OTU_698	0.000000	0.000000	0.000000	0.000000	0.000019	0.000000	0.000006	0.000000	0.000000	0.000019	0.000006	0.000000	0.000025	0.000000	0.000006	0.000038	0.000000	0.000000	0.000013	0.000000	0.000006	0.000000	k__Bacteria;p__unidentified_Bacteria;c__Thermoleophilia;o__Solirubrobacterales;f__Solirubrobacteraceae;g__unidentified_Solirubrobacteraceae
OTU_699	0.000000	0.000000	0.000006	0.000000	0.000000	0.000000	0.000000	0.000000	0.000019	0.000000	0.000000	0.000000	0.000013	0.000000	0.000000	0.000000	0.000000	0.000000	0.000006	0.000000	0.000000	0.000000	k__Bacteria;p__Bacteroidota;c__Bacteroidia;o__Cytophagales;f__Spirosomaceae;g__Spirosoma;s__Spirosoma_sp_TX0653
OTU_700	0.000000	0.000000	0.000013	0.000000	0.000000	0.000000	0.000000	0.000000	0.000000	0.000000	0.000000	0.000019	0.000000	0.000013	0.000032	0.000025	0.000000	0.000051	0.000013	0.000000	0.000006	0.000000	k__Bacteria;p__Firmicutes;c__Bacilli;o__Paenibacillales;f__Paenibacillaceae;g__Paenibacillus
OTU_701	0.000000	0.000000	0.000000	0.000000	0.000000	0.000000	0.000000	0.000000	0.000000	0.000000	0.000000	0.000000	0.000000	0.000000	0.000000	0.000000	0.000000	0.000000	0.000000	0.000000	0.000095	0.000000	k__Bacteria;p__Bacteroidota;c__Bacteroidia;o__Sphingobacteriales;f__Sphingobacteriaceae;g__Olivibacter;s__Parapedobacter_sp
OTU_702	0.000076	0.000006	0.000000	0.000013	0.000000	0.000000	0.000000	0.000000	0.000000	0.000000	0.000000	0.000000	0.000000	0.000000	0.000000	0.000000	0.000000	0.000000	0.000000	0.000000	0.000000	0.000000	k__Bacteria;p__Firmicutes;c__Clostridia;o__Oscillospirales;f__Hungateiclostridiaceae;g__UCG-012;s__Hungateiclostridium_saccincola
OTU_703	0.000006	0.000000	0.000013	0.000006	0.000006	0.000000	0.000000	0.000006	0.000000	0.000000	0.000019	0.000000	0.000006	0.000000	0.000000	0.000000	0.000013	0.000013	0.000000	0.000000	0.000000	0.000000	k__Bacteria;p__Actinobacteria;c__unidentified_Actinobacteria;o__Propionibacteriales;f__Nocardioidaceae;g__Nocardioides
OTU_704	0.000000	0.000000	0.000000	0.000000	0.000000	0.000000	0.000000	0.000000	0.000000	0.000013	0.000006	0.000025	0.000000	0.000000	0.000000	0.000000	0.000000	0.000000	0.000000	0.000000	0.000025	0.000006	k__Bacteria;p__Actinobacteria;c__unidentified_Actinobacteria;o__Pseudonocardiales;f__Pseudonocardiaceae
OTU_705	0.000000	0.000006	0.000000	0.000000	0.000064	0.000000	0.000000	0.000000	0.000000	0.000000	0.000000	0.000000	0.000000	0.000000	0.000000	0.000000	0.000000	0.000000	0.000000	0.000000	0.000000	0.000000	k__Bacteria;p__Bdellovibrionota;c__Bdellovibrionia;o__Bacteriovoracales;f__Bacteriovoracaceae;g__Peredibacter
OTU_706	0.000000	0.000000	0.000000	0.000000	0.000000	0.000006	0.000000	0.000000	0.000000	0.000000	0.000000	0.000000	0.000006	0.000000	0.000032	0.000032	0.000006	0.000013	0.000006	0.000000	0.000013	0.000006	k__Bacteria;p__Actinobacteria;c__unidentified_Actinobacteria;o__Micrococcales;f__Brevibacteriaceae;g__Sediminivirga;s__Sediminivirga_luteola
OTU_707	0.000000	0.000000	0.000000	0.000083	0.000013	0.000000	0.000000	0.000000	0.000000	0.000000	0.000000	0.000000	0.000000	0.000000	0.000000	0.000000	0.000000	0.000000	0.000000	0.000000	0.000000	0.000025	k__Bacteria;p__Bacteroidota;c__Bacteroidia;o__Flavobacteriales;f__Crocinitomicaceae;g__Fluviicola;s__
OTU_708	0.000000	0.000013	0.000000	0.000000	0.000045	0.000000	0.000000	0.000000	0.000000	0.000000	0.000000	0.000000	0.000000	0.000000	0.000000	0.000000	0.000000	0.000000	0.000000	0.000000	0.000000	0.000000	k__Bacteria;p__Proteobacteria;c__Alphaproteobacteria
OTU_709	0.000000	0.000038	0.000000	0.000000	0.000000	0.000000	0.000000	0.000000	0.000000	0.000000	0.000000	0.000000	0.000013	0.000000	0.000000	0.000000	0.000000	0.000000	0.000013	0.000000	0.000000	0.000140	k__Bacteria;p__Actinobacteria;c__unidentified_Actinobacteria;o__Micrococcales;f__Micrococcaceae;g__Rothia;s__Rothia_mucilaginosa
OTU_710	0.000000	0.000000	0.000000	0.000000	0.000000	0.000000	0.000013	0.000000	0.000000	0.000000	0.000019	0.000000	0.000000	0.000000	0.000000	0.000025	0.000000	0.000000	0.000000	0.000000	0.000032	0.000000	k__Bacteria;p__Proteobacteria;c__Gammaproteobacteria;o__Enterobacterales;f__Enterobacteriaceae;g__Erwinia;s__
OTU_711	0.000000	0.000000	0.000019	0.000006	0.000000	0.000013	0.000006	0.000000	0.000013	0.000000	0.000000	0.000000	0.000006	0.000006	0.000051	0.000019	0.000006	0.000000	0.000025	0.000025	0.000019	0.000000	k__Bacteria;p__Proteobacteria;c__Gammaproteobacteria;o__Burkholderiales;f__Oxalobacteraceae;g__Herbaspirillum;s__Herbaspirillum_frisingense
OTU_712	0.000000	0.000000	0.000000	0.000000	0.000000	0.000000	0.000000	0.000000	0.000000	0.000000	0.000000	0.000000	0.000000	0.000000	0.000000	0.000000	0.000000	0.000000	0.000025	0.000032	0.000000	0.000000	k__Bacteria
OTU_713	0.000000	0.000000	0.000000	0.000000	0.000000	0.000006	0.000000	0.000000	0.000000	0.000000	0.000000	0.000000	0.000000	0.000000	0.000000	0.000019	0.000000	0.000006	0.000000	0.000000	0.000000	0.000076	k__Bacteria;p__Verrucomicrobiota;c__Verrucomicrobiae;o__Verrucomicrobiales;f__Rubritaleaceae;g__Luteolibacter;s__
OTU_714	0.000000	0.000000	0.000000	0.000000	0.000000	0.000000	0.000000	0.000000	0.000000	0.000064	0.000000	0.000000	0.000000	0.000000	0.000000	0.000000	0.000000	0.000000	0.000000	0.000000	0.000000	0.000000	k__Bacteria;p__Acidobacteriota;c__Blastocatellia;o__11-24;f__;g__;s__
OTU_715	0.000000	0.000000	0.000000	0.000000	0.000000	0.000000	0.000000	0.000000	0.000000	0.000095	0.000000	0.000000	0.000000	0.000000	0.000000	0.000000	0.000000	0.000000	0.000000	0.000000	0.000000	0.000000	k__Bacteria;p__Proteobacteria;c__Gammaproteobacteria;o__Francisellales;f__Francisellaceae;g__[Caedibacter]_taeniospiralis_group;s__Cysteiniphilum_litorale
OTU_716	0.000000	0.000000	0.000000	0.000000	0.000000	0.000000	0.000000	0.000000	0.000045	0.000000	0.000000	0.000000	0.000000	0.000000	0.000000	0.000000	0.000000	0.000006	0.000000	0.000000	0.000000	0.000000	k__Bacteria
OTU_717	0.000019	0.000006	0.000000	0.000013	0.000006	0.000000	0.000006	0.000000	0.000006	0.000006	0.000013	0.000000	0.000013	0.000000	0.000000	0.000000	0.000000	0.000000	0.000013	0.000000	0.000127	0.000025	k__Bacteria;p__Actinobacteria;c__unidentified_Actinobacteria;o__Micrococcales
OTU_718	0.000000	0.000000	0.000000	0.000000	0.000000	0.000000	0.000000	0.000006	0.000000	0.000000	0.000000	0.000000	0.000000	0.000000	0.000006	0.000038	0.000000	0.000000	0.000000	0.000000	0.000000	0.000000	k__Bacteria;p__Proteobacteria;c__Gammaproteobacteria;o__Salinisphaerales;f__Solimonadaceae;g__Hydrocarboniphaga;s__
OTU_719	0.000000	0.000000	0.000000	0.000000	0.000000	0.000000	0.000000	0.000006	0.000000	0.000000	0.000000	0.000019	0.000006	0.000000	0.000006	0.000051	0.000000	0.000000	0.000006	0.000000	0.000013	0.000000	k__Bacteria;p__unidentified_Bacteria;c__Saccharimonadia;o__Saccharimonadales
OTU_720	0.000000	0.000000	0.000000	0.000000	0.000000	0.000000	0.000000	0.000038	0.000000	0.000121	0.000000	0.000000	0.000000	0.000000	0.000000	0.000000	0.000000	0.000000	0.000000	0.000019	0.000000	0.000000	k__Bacteria;p__Proteobacteria;c__Gammaproteobacteria;o__Burkholderiales;f__unidentified_Burkholderiales;g__Candidatus_Branchiomonas
OTU_721	0.000000	0.000051	0.000000	0.000000	0.000032	0.000000	0.000000	0.000000	0.000000	0.000000	0.000000	0.000000	0.000000	0.000000	0.000000	0.000000	0.000000	0.000000	0.000000	0.000000	0.000000	0.000000	k__Bacteria;p__Myxococcota;c__Myxococcia;o__Myxococcales;f__Vulgatibacteraceae;g__Vulgatibacter;s__
OTU_722	0.000000	0.000000	0.000000	0.000000	0.000000	0.000013	0.000000	0.000013	0.000013	0.000000	0.000006	0.000006	0.000000	0.000000	0.000000	0.000000	0.000000	0.000000	0.000000	0.000000	0.000000	0.000000	k__Bacteria;p__unidentified_Bacteria;c__unidentified_Bacteria;o__Gemmatimonadales;f__Gemmatimonadaceae;g__unidentified_Gemmatimonadaceae;s__Gemmatimonadetes_bacterium_WY71
OTU_723	0.000000	0.000000	0.000000	0.000000	0.000000	0.000000	0.000000	0.000057	0.000000	0.000025	0.000000	0.000000	0.000000	0.000000	0.000000	0.000000	0.000000	0.000000	0.000000	0.000013	0.000000	0.000000	k__Bacteria;p__Proteobacteria;c__Gammaproteobacteria;o__Burkholderiales;f__unidentified_Burkholderiales;g__2013Ark19i;s__bacterium_2013Arg42i
OTU_724	0.000000	0.000000	0.000019	0.000000	0.000000	0.000000	0.000006	0.000000	0.000000	0.000000	0.000013	0.000000	0.000000	0.000000	0.000000	0.000000	0.000000	0.000000	0.000006	0.000000	0.000216	0.000013	k__Bacteria;p__Actinobacteria;c__unidentified_Actinobacteria;o__Micrococcales;f__Brevibacteriaceae;g__Brevibacterium;s__Brevibacterium_sp_Y13
OTU_725	0.000000	0.000000	0.000000	0.000000	0.000000	0.000000	0.000000	0.000000	0.000000	0.000153	0.000000	0.000000	0.000000	0.000000	0.000000	0.000000	0.000000	0.000000	0.000000	0.000000	0.000000	0.000000	k__Bacteria
OTU_726	0.000000	0.000000	0.000000	0.000000	0.000000	0.000000	0.000000	0.000057	0.000000	0.000114	0.000000	0.000000	0.000000	0.000000	0.000000	0.000000	0.000000	0.000000	0.000000	0.000000	0.000000	0.000000	Unknown
OTU_727	0.000000	0.000000	0.000000	0.000000	0.000000	0.000057	0.000000	0.000000	0.000000	0.000000	0.000000	0.000025	0.000000	0.000006	0.000000	0.000006	0.000000	0.000025	0.000000	0.000000	0.000000	0.000000	k__Bacteria;p__unidentified_Bacteria;c__unidentified_Bacteria;o__Gemmatimonadales;f__Gemmatimonadaceae;g__unidentified_Gemmatimonadaceae;s__Gemmatimonadetes_bacterium_LP81
OTU_728	0.000000	0.000000	0.000000	0.000000	0.000000	0.000083	0.000000	0.000000	0.000000	0.000006	0.000000	0.000025	0.000000	0.000006	0.000000	0.000000	0.000006	0.000000	0.000000	0.000000	0.000000	0.000000	k__Bacteria;p__Acidobacteriota;c__Acidobacteriae;o__Subgroup_2;f__;g__;s__
OTU_729	0.000013	0.000006	0.000000	0.000013	0.000000	0.000203	0.000000	0.000006	0.000000	0.000184	0.000000	0.000095	0.000006	0.000032	0.000000	0.000038	0.000000	0.000064	0.000000	0.000013	0.000000	0.000000	k__Bacteria;p__Proteobacteria;c__Alphaproteobacteria;o__Sphingomonadales;f__Sphingomonadaceae;g__Sphingomonas
OTU_730	0.000000	0.000000	0.000000	0.000000	0.000000	0.000057	0.000000	0.000013	0.000000	0.000070	0.000000	0.000076	0.000006	0.000019	0.000000	0.000019	0.000000	0.000057	0.000000	0.000000	0.000000	0.000000	k__Bacteria;p__unidentified_Bacteria;c__Thermoleophilia;o__Gaiellales;f__;g__;s__
OTU_731	0.000032	0.000000	0.000000	0.000045	0.000000	0.000000	0.000000	0.000000	0.000000	0.000000	0.000000	0.000000	0.000000	0.000000	0.000000	0.000000	0.000000	0.000000	0.000000	0.000000	0.000000	0.000000	k__Bacteria;p__unidentified_Bacteria;c__Bacteroidia;o__Cytophagales;f__Microscillaceae;g__;s__
OTU_732	0.000000	0.000038	0.000000	0.000000	0.000006	0.000000	0.000000	0.000000	0.000000	0.000000	0.000000	0.000000	0.000000	0.000000	0.000000	0.000000	0.000000	0.000000	0.000000	0.000000	0.000000	0.000000	k__Bacteria;p__Proteobacteria;c__Alphaproteobacteria
OTU_733	0.000000	0.000000	0.000000	0.000000	0.000000	0.000000	0.000000	0.000000	0.000000	0.000000	0.000000	0.000000	0.000000	0.000000	0.000000	0.000019	0.000000	0.000000	0.000000	0.000013	0.000000	0.000000	k__Bacteria;p__Cyanobacteria;c__Cyanobacteriia;o__Chloroplast;f__unidentified_Chloroplast;g__unidentified_Chloroplast;s__Symbiochloris_handae
OTU_734	0.000000	0.000000	0.000000	0.000000	0.000000	0.000000	0.000000	0.000000	0.000000	0.000000	0.000000	0.000000	0.000000	0.000000	0.000006	0.000038	0.000000	0.000000	0.000000	0.000000	0.000000	0.000000	k__Bacteria
OTU_735	0.000000	0.000000	0.000000	0.000000	0.000000	0.000000	0.000000	0.000000	0.000000	0.000057	0.000000	0.000000	0.000000	0.000000	0.000000	0.000000	0.000000	0.000000	0.000000	0.000000	0.000000	0.000000	k__Bacteria;p__Proteobacteria;c__Gammaproteobacteria;o__Burkholderiales;f__Rhodocyclaceae;g__Dechloromonas;s__
OTU_736	0.000000	0.000025	0.000000	0.000000	0.000064	0.000000	0.000000	0.000000	0.000000	0.000000	0.000000	0.000000	0.000000	0.000000	0.000000	0.000000	0.000000	0.000000	0.000000	0.000000	0.000000	0.000000	k__Bacteria;p__Proteobacteria;c__Gammaproteobacteria;o__Burkholderiales;f__TRA3-20;g__;s__
OTU_737	0.000000	0.000000	0.000000	0.000000	0.000000	0.000000	0.000000	0.000000	0.000000	0.000102	0.000000	0.000000	0.000000	0.000000	0.000000	0.000000	0.000000	0.000000	0.000000	0.000000	0.000000	0.000000	k__Bacteria
OTU_738	0.000019	0.000038	0.000000	0.000006	0.000019	0.000000	0.000000	0.000000	0.000000	0.000000	0.000000	0.000000	0.000000	0.000000	0.000000	0.000000	0.000000	0.000000	0.000000	0.000000	0.000000	0.000000	k__Bacteria;p__Bacteroidota;c__Bacteroidia
OTU_739	0.000000	0.000000	0.000000	0.000000	0.000000	0.000000	0.000000	0.000000	0.000032	0.000000	0.000013	0.000000	0.000000	0.000000	0.000013	0.000000	0.000006	0.000000	0.000000	0.000000	0.000000	0.000000	k__Bacteria;p__Cyanobacteria;c__Cyanobacteriia;o__Chloroplast
OTU_740	0.000000	0.000000	0.000006	0.000000	0.000000	0.000013	0.000013	0.000000	0.000006	0.000000	0.000000	0.000000	0.000000	0.000000	0.000000	0.000000	0.000000	0.000000	0.000197	0.000019	0.000000	0.000000	k__Bacteria;p__Proteobacteria;c__Alphaproteobacteria;o__Rhizobiales;f__Beijerinckiaceae;g__1174-901-12;s__
OTU_741	0.000038	0.000006	0.000000	0.000025	0.000083	0.000000	0.000013	0.000000	0.000025	0.000019	0.000013	0.000019	0.000006	0.000006	0.000000	0.000006	0.000000	0.000006	0.000013	0.000006	0.000000	0.000000	k__Bacteria;p__Actinobacteria;c__unidentified_Actinobacteria;o__Frankiales;f__Geodermatophilaceae;g__Blastococcus
OTU_742	0.000000	0.000000	0.000000	0.000000	0.000000	0.000000	0.000000	0.000000	0.000000	0.000000	0.000000	0.000000	0.000000	0.000000	0.000000	0.000000	0.000000	0.000000	0.000000	0.000000	0.000000	0.000051	k__Bacteria;p__unidentified_Bacteria;c__Clostridia;o__Oscillospirales;f__Oscillospiraceae;g__;s__
OTU_743	0.000000	0.000000	0.000000	0.000000	0.000000	0.000000	0.000000	0.000000	0.000000	0.000000	0.000013	0.000000	0.000000	0.000000	0.000000	0.000000	0.000000	0.000000	0.000000	0.000000	0.000013	0.000013	k__Bacteria;p__Proteobacteria;c__Gammaproteobacteria;o__Burkholderiales;f__Alcaligenaceae;g__Advenella
OTU_744	0.000019	0.000000	0.000000	0.000064	0.000000	0.000000	0.000000	0.000000	0.000000	0.000000	0.000000	0.000000	0.000000	0.000000	0.000000	0.000000	0.000000	0.000000	0.000000	0.000000	0.000000	0.000000	k__Bacteria;p__Firmicutes;c__Clostridia;o__Caldicoprobacterales;f__Caldicoprobacteraceae;g__Caldicoprobacter;s__
OTU_745	0.000000	0.000025	0.000000	0.000045	0.000000	0.000000	0.000000	0.000000	0.000000	0.000000	0.000000	0.000000	0.000000	0.000000	0.000000	0.000000	0.000000	0.000000	0.000000	0.000000	0.000000	0.000000	k__Bacteria;p__Firmicutes;c__Clostridia;o__Clostridia_vadinBB60_group;f__;g__;s__
OTU_746	0.000045	0.000006	0.000000	0.000000	0.000045	0.000000	0.000000	0.000000	0.000000	0.000006	0.000000	0.000000	0.000000	0.000000	0.000000	0.000000	0.000000	0.000000	0.000000	0.000006	0.000000	0.000000	k__Bacteria;p__Actinobacteria;c__unidentified_Actinobacteria;o__Corynebacteriales;f__Corynebacteriaceae;g__Corynebacterium
OTU_747	0.000000	0.000006	0.000000	0.000000	0.000000	0.000019	0.000000	0.000013	0.000000	0.000006	0.000000	0.000000	0.000000	0.000000	0.000006	0.000025	0.000000	0.000000	0.000000	0.000000	0.000000	0.000000	k__Bacteria;p__Proteobacteria;c__Alphaproteobacteria;o__Rhizobiales;f__Hyphomicrobiaceae;g__Hyphomicrobium;s__Hyphomicrobium_sp
OTU_748	0.000000	0.000000	0.000000	0.000013	0.000000	0.000000	0.000000	0.000000	0.000000	0.000000	0.000000	0.000000	0.000000	0.000000	0.000000	0.000000	0.000000	0.000000	0.000000	0.000000	0.000000	0.000038	k__Bacteria;p__Proteobacteria;c__Gammaproteobacteria;o__Burkholderiales;f__Neisseriaceae;g__Kingella;s__
OTU_749	0.000566	0.000038	0.000000	0.000045	0.000013	0.000032	0.000000	0.000013	0.000000	0.000000	0.000000	0.000000	0.000006	0.000006	0.000000	0.000000	0.000000	0.000000	0.000000	0.000000	0.000000	0.000000	k__Bacteria;p__Actinobacteria;c__unidentified_Actinobacteria;o__Bifidobacteriales;f__Bifidobacteriaceae;g__Bifidobacterium;s__Bifidobacterium_asteroides
OTU_750	0.000000	0.000025	0.000000	0.000000	0.000000	0.000000	0.000000	0.000000	0.000006	0.000000	0.000013	0.000006	0.000045	0.000057	0.000000	0.000000	0.000006	0.000000	0.000000	0.000000	0.000000	0.000000	k__Bacteria;p__Bacteroidota;c__Bacteroidia;o__Flavobacteriales;f__Weeksellaceae;g__Chryseobacterium
OTU_751	0.000000	0.000000	0.000000	0.000000	0.000000	0.000083	0.000000	0.000000	0.000000	0.000000	0.000000	0.000070	0.000000	0.000038	0.000000	0.000000	0.000013	0.000038	0.000000	0.000000	0.000000	0.000000	k__Bacteria;p__Methylomirabilota;c__Methylomirabilia;o__Rokubacteriales;f__;g__;s__
OTU_752	0.000000	0.000000	0.000000	0.000000	0.000000	0.000013	0.000000	0.000000	0.000013	0.000000	0.000006	0.000000	0.000000	0.000000	0.000000	0.000000	0.000013	0.000000	0.000000	0.000000	0.000000	0.000000	k__Bacteria
OTU_753	0.000051	0.000000	0.000000	0.000000	0.000025	0.000013	0.000000	0.000000	0.000000	0.000000	0.000019	0.000006	0.000000	0.000006	0.000000	0.000000	0.000006	0.000000	0.000000	0.000000	0.000000	0.000000	k__Bacteria;p__Firmicutes;c__Clostridia;o__Lachnospirales;f__Lachnospiraceae;g__Coprococcus;s__
OTU_754	0.000203	0.000000	0.000000	0.000000	0.000051	0.000000	0.000000	0.000000	0.000000	0.000000	0.000000	0.000000	0.000000	0.000000	0.000000	0.000000	0.000000	0.000006	0.000000	0.000000	0.000000	0.000006	k__Bacteria;p__Firmicutes;c__Clostridia;o__Lachnospirales;f__Lachnospiraceae;g__[Ruminococcus]_torques_group;s__
OTU_755	0.000000	0.000019	0.000000	0.000000	0.000000	0.000000	0.000000	0.000000	0.000000	0.000000	0.000000	0.000000	0.000000	0.000000	0.000000	0.000000	0.000000	0.000000	0.000000	0.000000	0.000000	0.000070	k__Bacteria;p__Bacteroidota;c__Bacteroidia;o__Bacteroidales;f__Prevotellaceae;g__Prevotella_7
OTU_756	0.000000	0.000025	0.000000	0.000070	0.000019	0.000000	0.000000	0.000000	0.000000	0.000000	0.000000	0.000000	0.000000	0.000000	0.000000	0.000000	0.000000	0.000000	0.000000	0.000000	0.000000	0.000000	k__Bacteria;p__Firmicutes;c__Clostridia;o__unidentified_Clostridia;f__Gracilibacteraceae;g__Lutispora;s__
OTU_757	0.000000	0.000000	0.000000	0.000000	0.000000	0.000000	0.000000	0.000000	0.000000	0.000000	0.000000	0.000000	0.000000	0.000000	0.000000	0.000000	0.000000	0.000000	0.000000	0.000000	0.000000	0.000127	k__Bacteria;p__Proteobacteria;c__Gammaproteobacteria;o__Burkholderiales;f__Neisseriaceae
OTU_758	0.000000	0.000051	0.000000	0.000032	0.000045	0.000000	0.000000	0.000000	0.000000	0.000000	0.000000	0.000000	0.000000	0.000000	0.000000	0.000000	0.000000	0.000000	0.000000	0.000000	0.000000	0.000000	k__Bacteria;p__Bdellovibrionota;c__Bdellovibrionia;o__Bdellovibrionales;f__Bdellovibrionaceae;g__Bdellovibrio;s__
OTU_759	0.000000	0.000013	0.000000	0.000000	0.000013	0.000006	0.000006	0.000000	0.000000	0.000019	0.000006	0.000000	0.000013	0.000000	0.000000	0.000019	0.000006	0.000000	0.000013	0.000000	0.000013	0.000000	k__Bacteria;p__Proteobacteria;c__Alphaproteobacteria;o__Rhizobiales;f__Beijerinckiaceae;g__Camelimonas
OTU_760	0.000045	0.000000	0.000000	0.000083	0.000000	0.000000	0.000000	0.000000	0.000000	0.000000	0.000000	0.000000	0.000000	0.000000	0.000000	0.000000	0.000000	0.000000	0.000000	0.000000	0.000000	0.000000	k__Bacteria;p__Proteobacteria;c__Gammaproteobacteria;o__Pseudomonadales;f__Halomonadaceae;g__Halomonas;s__
OTU_761	0.000064	0.000000	0.000000	0.000045	0.000000	0.000000	0.000000	0.000000	0.000000	0.000000	0.000000	0.000000	0.000000	0.000000	0.000000	0.000000	0.000000	0.000000	0.000000	0.000000	0.000000	0.000000	k__Bacteria;p__Firmicutes;c__Clostridia;o__Lachnospirales;f__Lachnospiraceae;g__Herbinix;s__
OTU_762	0.000006	0.000013	0.000000	0.000013	0.000045	0.000000	0.000000	0.000000	0.000000	0.000000	0.000000	0.000000	0.000000	0.000000	0.000000	0.000000	0.000000	0.000000	0.000000	0.000000	0.000000	0.000000	k__Bacteria;p__Actinobacteriota;c__Thermoleophilia;o__Solirubrobacterales;f__67-14;g__;s__
OTU_763	0.000000	0.000000	0.000000	0.000000	0.000000	0.000000	0.000000	0.000000	0.000000	0.000000	0.000000	0.000000	0.000000	0.000000	0.000000	0.000000	0.000000	0.000000	0.000000	0.000000	0.000000	0.000057	k__Bacteria;p__Actinobacteria;c__unidentified_Actinobacteria;o__Corynebacteriales;f__Corynebacteriaceae;g__Corynebacterium;s__Corynebacterium_urealyticum
OTU_764	0.000000	0.000000	0.000000	0.000000	0.000000	0.000019	0.000000	0.000019	0.000006	0.000000	0.000000	0.000000	0.000000	0.000000	0.000000	0.000000	0.000006	0.000000	0.000025	0.000032	0.000000	0.000000	k__Bacteria;p__Bacteroidota;c__Bacteroidia;o__Cytophagales;f__Hymenobacteraceae;g__Hymenobacter;s__
OTU_765	0.000000	0.000000	0.000000	0.000000	0.000000	0.000006	0.000013	0.000000	0.000006	0.000000	0.000000	0.000000	0.000000	0.000000	0.000000	0.000000	0.000000	0.000000	0.000045	0.000000	0.000000	0.000000	k__Bacteria;p__Bacteroidota;c__Bacteroidia;o__Sphingobacteriales;f__Sphingobacteriaceae;g__Mucilaginibacter;s__
OTU_766	0.000000	0.000000	0.000000	0.000000	0.000000	0.000000	0.000000	0.000000	0.000000	0.000013	0.000000	0.000000	0.000000	0.000000	0.000000	0.000006	0.000000	0.000000	0.000000	0.000000	0.000025	0.000013	k__Bacteria;p__Actinobacteria;c__unidentified_Actinobacteria;o__Propionibacteriales;f__Nocardioidaceae
OTU_767	0.000064	0.000000	0.000000	0.000000	0.000000	0.000000	0.000000	0.000000	0.000000	0.000000	0.000000	0.000000	0.000000	0.000000	0.000000	0.000000	0.000000	0.000000	0.000000	0.000000	0.000000	0.000000	k__Bacteria;p__unidentified_Bacteria;c__Clostridia;o__Oscillospirales;f__Oscillospiraceae;g__;s__
OTU_768	0.000051	0.000000	0.000000	0.000000	0.000000	0.000000	0.000000	0.000000	0.000000	0.000000	0.000000	0.000000	0.000000	0.000000	0.000000	0.000000	0.000000	0.000000	0.000000	0.000000	0.000000	0.000000	k__Bacteria;p__Firmicutes;c__Clostridia;o__Clostridia_UCG-014;f__;g__;s__
OTU_769	0.000038	0.000051	0.000000	0.000051	0.000006	0.000000	0.000000	0.000000	0.000000	0.000000	0.000000	0.000000	0.000000	0.000000	0.000000	0.000000	0.000000	0.000000	0.000000	0.000000	0.000000	0.000000	k__Bacteria;p__Firmicutes;c__Clostridia;o__Caldicoprobacterales;f__Caldicoprobacteraceae;g__Caldicoprobacter;s__
OTU_770	0.000000	0.000000	0.000000	0.000000	0.000000	0.000000	0.000000	0.000019	0.000000	0.000038	0.000000	0.000000	0.000000	0.000000	0.000000	0.000000	0.000000	0.000000	0.000000	0.000006	0.000000	0.000000	k__Bacteria;p__Proteobacteria;c__Gammaproteobacteria;o__Burkholderiales;f__unidentified_Burkholderiales;g__2013Ark19i;s__bacterium_2013Arg42i
OTU_771	0.000000	0.000000	0.000000	0.000000	0.000000	0.000013	0.000000	0.000000	0.000000	0.000032	0.000000	0.000000	0.000038	0.000013	0.000032	0.000057	0.000013	0.000000	0.000045	0.000000	0.000013	0.000006	k__Bacteria;p__Proteobacteria;c__Gammaproteobacteria;o__Burkholderiales;f__Alcaligenaceae;g__Achromobacter
OTU_772	0.000000	0.000000	0.000000	0.000000	0.000000	0.000000	0.000000	0.000000	0.000000	0.000801	0.000000	0.000000	0.000000	0.000000	0.000000	0.000000	0.000000	0.000000	0.000000	0.000000	0.000000	0.000000	k__Bacteria
OTU_773	0.000095	0.000025	0.000000	0.000019	0.000006	0.000000	0.000000	0.000000	0.000000	0.000000	0.000000	0.000000	0.000000	0.000000	0.000000	0.000000	0.000000	0.000000	0.000000	0.000000	0.000000	0.000000	k__Bacteria;p__Firmicutes;c__Limnochordia;o__Limnochordales;f__Limnochordaceae;g__;s__
OTU_774	0.000070	0.000000	0.000000	0.000000	0.000000	0.000006	0.000000	0.000000	0.000000	0.000000	0.000000	0.000013	0.000000	0.000000	0.000000	0.000000	0.000000	0.000000	0.000000	0.000000	0.000000	0.000000	k__Bacteria;p__Firmicutes;c__Bacilli;o__Erysipelotrichales;f__Erysipelotrichaceae;g__Holdemanella;s__
OTU_775	0.000032	0.000000	0.000000	0.000032	0.000006	0.000000	0.000000	0.000000	0.000000	0.000000	0.000000	0.000000	0.000000	0.000000	0.000000	0.000000	0.000000	0.000000	0.000000	0.000000	0.000000	0.000000	k__Bacteria;p__Firmicutes;c__Limnochordia;o__Limnochordales;f__Limnochordaceae;g__;s__
OTU_776	0.000000	0.000000	0.000000	0.000013	0.000000	0.000000	0.000000	0.000000	0.000000	0.000000	0.000000	0.000000	0.000000	0.000000	0.000000	0.000000	0.000000	0.000000	0.000000	0.000000	0.000032	0.000000	k__Bacteria;p__Bdellovibrionota;c__Bdellovibrionia;o__Bdellovibrionales;f__Bdellovibrionaceae;g__Bdellovibrio;s__Bdellovibrio_sp_W
OTU_777	0.000013	0.000000	0.000000	0.000013	0.000000	0.000000	0.000000	0.000000	0.000000	0.000000	0.000000	0.000000	0.000000	0.000000	0.000000	0.000000	0.000000	0.000000	0.000000	0.000006	0.000000	0.000000	k__Bacteria;p__Proteobacteria;c__Gammaproteobacteria;o__Enterobacterales;f__Alteromonadaceae;g__Alishewanella;s__
OTU_778	0.000000	0.000000	0.000000	0.000000	0.000000	0.000019	0.000000	0.000000	0.000000	0.000000	0.000000	0.000025	0.000000	0.000000	0.000000	0.000000	0.000006	0.000006	0.000000	0.000000	0.000000	0.000000	k__Bacteria;p__Myxococcota;c__Polyangia;o__Polyangiales;f__BIrii41;g__;s__
OTU_779	0.000000	0.000000	0.000000	0.000000	0.000000	0.000000	0.000000	0.000032	0.000000	0.000000	0.000000	0.000000	0.000000	0.000000	0.000000	0.000000	0.000000	0.000000	0.000000	0.000000	0.000000	0.000000	k__Bacteria;p__Proteobacteria;c__Alphaproteobacteria;o__SAR11_clade;f__Clade_III;g__;s__
OTU_780	0.000000	0.000000	0.000032	0.000000	0.000000	0.000000	0.000000	0.000000	0.000000	0.000000	0.000000	0.000000	0.000000	0.000000	0.000000	0.000000	0.000013	0.000019	0.000051	0.000000	0.000000	0.000000	k__Bacteria;p__Deinococcota;c__Deinococci;o__Deinococcales;f__Deinococcaceae;g__Deinococcus
OTU_781	0.000000	0.000000	0.000000	0.000000	0.000000	0.000019	0.000000	0.000000	0.000000	0.000000	0.000000	0.000013	0.000000	0.000000	0.000000	0.000000	0.000000	0.000006	0.000000	0.000000	0.000000	0.000000	k__Bacteria;p__unidentified_Bacteria;c__Alphaproteobacteria;o__Tistrellales;f__Geminicoccaceae;g__;s__
OTU_782	0.000000	0.000000	0.000000	0.000000	0.000038	0.000000	0.000000	0.000000	0.000000	0.000000	0.000000	0.000000	0.000000	0.000000	0.000000	0.000000	0.000000	0.000000	0.000000	0.000000	0.000000	0.000000	k__Bacteria;p__Firmicutes;c__Clostridia;o__Peptostreptococcales-Tissierellales;f__Family_XI;g__Finegoldia;s__
OTU_783	0.000000	0.000000	0.000000	0.000000	0.000000	0.000000	0.000000	0.000000	0.000000	0.000191	0.000000	0.000000	0.000000	0.000000	0.000000	0.000000	0.000000	0.000000	0.000000	0.000000	0.000000	0.000000	Unknown
OTU_784	0.000019	0.000013	0.000000	0.000000	0.000057	0.000000	0.000000	0.000000	0.000000	0.000000	0.000000	0.000000	0.000000	0.000000	0.000000	0.000000	0.000000	0.000000	0.000000	0.000000	0.000000	0.000000	k__Bacteria
OTU_785	0.000000	0.000000	0.000000	0.000000	0.000000	0.000000	0.000000	0.000000	0.000000	0.000000	0.000000	0.000000	0.000000	0.000000	0.000000	0.000000	0.000000	0.000000	0.000000	0.000000	0.000000	0.000293	k__Bacteria;p__Bacteroidota;c__Bacteroidia;o__Bacteroidales;f__Muribaculaceae;g__;s__
OTU_786	0.001062	0.000674	0.002474	0.001634	0.004210	0.002009	0.001501	0.001265	0.003103	0.001043	0.001774	0.005411	0.001621	0.000560	0.004585	0.004407	0.001749	0.004642	0.002766	0.000738	0.001647	0.000229	k__Bacteria;p__Proteobacteria;c__Alphaproteobacteria;o__Sphingomonadales;f__Sphingomonadaceae;g__Sphingomonas
OTU_787	0.000000	0.000000	0.000000	0.000000	0.000000	0.000000	0.000000	0.000000	0.000000	0.000134	0.000000	0.000000	0.000000	0.000000	0.000000	0.000000	0.000000	0.000000	0.000000	0.000000	0.000000	0.000000	k__Bacteria;p__unidentified_Bacteria;c__Alphaproteobacteria;o__Holosporales;f__Holosporaceae;g__;s__
OTU_788	0.000000	0.000000	0.000000	0.000000	0.000000	0.000000	0.000006	0.000000	0.000000	0.000000	0.000000	0.000070	0.000000	0.000000	0.000000	0.000000	0.000000	0.000000	0.000000	0.000000	0.000000	0.000000	k__Bacteria;p__Firmicutes;c__Bacilli;o__Lactobacillales;f__Lactobacillaceae;g__Fructilactobacillus;s__bacterium_symbiont_of_Bactrocera_correcta
OTU_789	0.000013	0.000013	0.000000	0.000032	0.000000	0.000000	0.000000	0.000000	0.000000	0.000000	0.000000	0.000000	0.000000	0.000000	0.000000	0.000000	0.000000	0.000000	0.000000	0.000000	0.000000	0.000000	k__Bacteria;p__Hydrogenedentes;c__Hydrogenedentia;o__Hydrogenedentiales;f__Hydrogenedensaceae;g__;s__
OTU_790	0.000038	0.000032	0.000000	0.000019	0.000057	0.000000	0.000000	0.000000	0.000000	0.000000	0.000000	0.000000	0.000000	0.000000	0.000000	0.000000	0.000000	0.000000	0.000000	0.000000	0.000000	0.000000	k__Bacteria;p__NB1-j;c__;o__;f__;g__;s__
OTU_791	0.000057	0.000000	0.000121	0.000121	0.000070	0.000159	0.000153	0.000127	0.000032	0.000108	0.000045	0.000286	0.000191	0.000095	0.000299	0.000992	0.000051	0.000108	0.000267	0.000070	0.000572	0.000172	k__Bacteria;p__Actinobacteria;c__unidentified_Actinobacteria;o__Micrococcales;f__Microbacteriaceae
OTU_792	0.000000	0.000000	0.000000	0.000000	0.000000	0.000006	0.000000	0.000019	0.000000	0.000114	0.000000	0.000032	0.000000	0.000006	0.000013	0.000000	0.000000	0.000000	0.000000	0.000000	0.000000	0.000000	k__Bacteria;p__unidentified_Bacteria;c__Acidobacteriae;o__Acidobacteriales;f__;g__;s__
OTU_793	0.000000	0.000000	0.000000	0.000000	0.000000	0.000000	0.000000	0.000000	0.000000	0.000165	0.000000	0.000000	0.000000	0.000000	0.000000	0.000000	0.000000	0.000000	0.000000	0.000000	0.000000	0.000000	Unknown
OTU_794	0.000000	0.000000	0.000032	0.000013	0.000000	0.000000	0.000038	0.000013	0.000006	0.000000	0.000006	0.000000	0.000006	0.000000	0.000000	0.000000	0.000000	0.000006	0.000038	0.000000	0.000000	0.000000	k__Bacteria;p__Actinobacteria;c__unidentified_Actinobacteria;o__Micrococcales;f__Microbacteriaceae
OTU_795	0.000000	0.000000	0.000000	0.000000	0.000000	0.000000	0.000000	0.000000	0.000000	0.000000	0.000000	0.000000	0.000000	0.000000	0.000000	0.000000	0.000038	0.000000	0.000000	0.000000	0.000000	0.000000	k__Bacteria;p__Bacteroidota;c__Bacteroidia;o__Chitinophagales;f__Chitinophagaceae;g__Sediminibacterium;s__
OTU_796	0.000000	0.000000	0.000013	0.000000	0.000000	0.000013	0.000000	0.000019	0.000006	0.000000	0.000019	0.000000	0.000000	0.000000	0.000000	0.000000	0.000006	0.000000	0.000000	0.000000	0.000000	0.000000	k__Bacteria;p__Myxococcota;c__Myxococcia;o__Myxococcales;f__Myxococcaceae;g__Melittangium;s__Melittangium_lichenicola
OTU_797	0.000000	0.000045	0.000000	0.000006	0.000000	0.000000	0.000013	0.000000	0.000000	0.000000	0.000006	0.000000	0.000000	0.000000	0.000000	0.000000	0.000000	0.000000	0.000000	0.000000	0.000000	0.000000	k__Bacteria
OTU_798	0.000000	0.000000	0.000006	0.000000	0.000000	0.000000	0.000000	0.000000	0.000000	0.000000	0.000000	0.000013	0.000006	0.000000	0.000000	0.000038	0.000000	0.000000	0.000025	0.000019	0.000000	0.000032	k__Bacteria;p__Verrucomicrobiota;c__Verrucomicrobiae;o__Verrucomicrobiales;f__Rubritaleaceae;g__Luteolibacter
OTU_799	0.000000	0.000000	0.000000	0.000000	0.000000	0.000000	0.000000	0.000000	0.000000	0.000254	0.000000	0.000000	0.000000	0.000000	0.000000	0.000000	0.000000	0.000000	0.000000	0.000000	0.000000	0.000000	k__Bacteria
OTU_800	0.000000	0.000000	0.000000	0.000000	0.000000	0.000000	0.000000	0.000000	0.000000	0.000000	0.000000	0.000000	0.000000	0.000006	0.000000	0.000019	0.000006	0.000000	0.000013	0.000000	0.000000	0.000000	k__Bacteria;p__Actinobacteria;c__unidentified_Actinobacteria;o__Actinomycetales;f__Actinomycetaceae;g__Actinomyces
OTU_801	0.000000	0.000000	0.000000	0.000000	0.000000	0.000000	0.000000	0.000000	0.000000	0.000000	0.000000	0.000000	0.000000	0.000000	0.000000	0.000000	0.000000	0.000000	0.000000	0.000000	0.000000	0.000121	k__Bacteria;p__Firmicutes;c__Clostridia;o__Clostridia_vadinBB60_group;f__;g__;s__
OTU_802	0.000013	0.000000	0.000000	0.000013	0.000000	0.000032	0.000019	0.000000	0.000000	0.000006	0.000013	0.000025	0.000006	0.000013	0.000000	0.000000	0.000006	0.000013	0.000000	0.000006	0.000019	0.000000	k__Bacteria;p__Proteobacteria;c__Gammaproteobacteria;o__Burkholderiales;f__Comamonadaceae
OTU_803	0.000000	0.000000	0.000000	0.000000	0.000000	0.000000	0.000000	0.000006	0.000000	0.000064	0.000000	0.000000	0.000000	0.000000	0.000000	0.000000	0.000000	0.000000	0.000000	0.000000	0.000000	0.000000	k__Bacteria;p__Proteobacteria;c__Gammaproteobacteria;o__Burkholderiales;f__Burkholderiaceae;g__Polynucleobacter;s__Polynucleobacter_cosmopolitanus
OTU_804	0.000019	0.000025	0.000000	0.000013	0.000025	0.000000	0.000000	0.000000	0.000000	0.000000	0.000000	0.000000	0.000000	0.000000	0.000000	0.000000	0.000000	0.000000	0.000000	0.000000	0.000000	0.000000	k__Bacteria;p__Bacteroidota;c__Bacteroidia;o__Flavobacteriales;f__NS9_marine_group;g__;s__
OTU_805	0.000000	0.000000	0.000013	0.000000	0.000000	0.000006	0.000000	0.000019	0.000025	0.000006	0.000000	0.000000	0.000006	0.000000	0.000000	0.000000	0.000006	0.000006	0.000000	0.000019	0.000000	0.000000	k__Bacteria;p__Actinobacteria;c__unidentified_Actinobacteria;o__Propionibacteriales;f__Propionibacteriaceae
OTU_806	0.000000	0.000000	0.000000	0.000000	0.000000	0.000000	0.000000	0.000000	0.000000	0.000153	0.000000	0.000000	0.000000	0.000000	0.000000	0.000000	0.000000	0.000000	0.000000	0.000000	0.000000	0.000000	k__Bacteria
OTU_807	0.000000	0.000000	0.000000	0.000000	0.000000	0.000000	0.000000	0.000000	0.000000	0.000000	0.000000	0.000000	0.000000	0.000000	0.000000	0.000038	0.000000	0.000000	0.000000	0.000000	0.000000	0.000000	k__Bacteria;p__Bacteroidota;c__Bacteroidia;o__Sphingobacteriales;f__Sphingobacteriaceae;g__Nubsella;s__Nubsella_zeaxanthinifaciens
OTU_808	0.000000	0.000000	0.000000	0.000000	0.000000	0.000000	0.000000	0.000000	0.000000	0.000318	0.000000	0.000000	0.000000	0.000000	0.000000	0.000000	0.000000	0.000000	0.000000	0.000000	0.000000	0.000000	Unknown
OTU_809	0.000013	0.000000	0.000000	0.000006	0.000051	0.000000	0.000000	0.000000	0.000000	0.000000	0.000013	0.000013	0.000000	0.000000	0.000000	0.000000	0.000000	0.000000	0.000000	0.000000	0.000006	0.000006	k__Bacteria;p__Proteobacteria;c__Gammaproteobacteria;o__Burkholderiales;f__Alcaligenaceae;g__Pigmentiphaga
OTU_810	0.000000	0.000000	0.000000	0.000000	0.000000	0.000006	0.000000	0.000000	0.000006	0.000006	0.000000	0.000019	0.000013	0.000000	0.000019	0.000000	0.000000	0.000006	0.000000	0.000006	0.000000	0.000000	k__Bacteria;p__Firmicutes;c__Bacilli;o__Paenibacillales;f__Paenibacillaceae;g__Paenibacillus
OTU_811	0.000000	0.000000	0.000000	0.000000	0.000000	0.000000	0.000000	0.000000	0.000000	0.000000	0.000000	0.000000	0.000000	0.000000	0.000000	0.000000	0.000000	0.000000	0.000000	0.000000	0.000000	0.000172	k__Bacteria;p__Bacteroidota;c__Bacteroidia;o__Bacteroidales;f__Rikenellaceae;g__Alistipes;s__
OTU_812	0.000000	0.000000	0.000000	0.000000	0.000000	0.000000	0.000006	0.000000	0.000000	0.000000	0.000000	0.000000	0.000000	0.000000	0.000013	0.000000	0.000000	0.000000	0.000000	0.000000	0.000025	0.000032	k__Bacteria;p__Bacteroidota;c__Bacteroidia;o__Sphingobacteriales;f__Sphingobacteriaceae;g__Sphingobacterium
OTU_813	0.000000	0.000006	0.000000	0.000019	0.000006	0.000000	0.000000	0.000013	0.000000	0.000025	0.000000	0.000025	0.000000	0.000000	0.000000	0.000000	0.000000	0.000000	0.000000	0.000013	0.000000	0.000000	k__Bacteria;p__Firmicutes;c__Clostridia;o__Clostridiales;f__Clostridiaceae
OTU_814	0.000000	0.000000	0.000000	0.000000	0.000000	0.000000	0.000000	0.000000	0.000000	0.000000	0.000000	0.000000	0.000000	0.000000	0.000000	0.000000	0.000000	0.000000	0.000000	0.000000	0.000006	0.000038	k__Bacteria;p__Bacteroidota;c__Bacteroidia;o__Sphingobacteriales;f__Sphingobacteriaceae;g__Parapedobacter;s__
OTU_815	0.000000	0.000114	0.000000	0.000076	0.000038	0.000000	0.000000	0.000000	0.000000	0.000013	0.000038	0.000013	0.000000	0.000000	0.000000	0.000000	0.000000	0.000000	0.000000	0.000000	0.000051	0.000000	k__Bacteria;p__Bacteroidota;c__Bacteroidia;o__Sphingobacteriales;f__Sphingobacteriaceae;g__Sphingobacterium;s__Sphingobacterium_thermophilum
OTU_816	0.000000	0.000000	0.000000	0.000000	0.000000	0.000000	0.000000	0.000006	0.000000	0.000057	0.000000	0.000000	0.000000	0.000000	0.000000	0.000000	0.000000	0.000000	0.000000	0.000006	0.000000	0.000000	k__Bacteria;p__unidentified_Bacteria;c__Alphaproteobacteria;o__Micropepsales;f__Micropepsaceae;g__;s__
OTU_817	0.000000	0.000000	0.000000	0.000000	0.000000	0.000000	0.000000	0.000006	0.000000	0.000083	0.000000	0.000000	0.000000	0.000000	0.000000	0.000000	0.000000	0.000000	0.000000	0.000000	0.000000	0.000000	k__Bacteria;p__Proteobacteria;c__Alphaproteobacteria;o__Rhodobacterales;f__Rhodobacteraceae;g__Shimia;s__
OTU_818	0.000000	0.000000	0.000000	0.000045	0.000000	0.000000	0.000000	0.000000	0.000000	0.000000	0.000000	0.000000	0.000000	0.000000	0.000000	0.000019	0.000000	0.000000	0.000000	0.000000	0.000000	0.000000	k__Bacteria;p__Bacteroidota;c__Bacteroidia;o__Cytophagales;f__Hymenobacteraceae;g__Hymenobacter;s__Hymenobacter_sp
OTU_819	0.000000	0.000000	0.000000	0.000000	0.000000	0.000000	0.000000	0.000032	0.000000	0.000038	0.000000	0.000000	0.000000	0.000000	0.000000	0.000000	0.000000	0.000000	0.000000	0.000000	0.000000	0.000000	k__Bacteria;p__Firmicutes;c__Bacilli;o__Erysipelotrichales;f__Erysipelatoclostridiaceae;g__Erysipelatoclostridium;s__
OTU_820	0.000000	0.000000	0.000000	0.000000	0.000000	0.000000	0.000000	0.000057	0.000000	0.000076	0.000000	0.000000	0.000000	0.000000	0.000000	0.000000	0.000000	0.000000	0.000000	0.000045	0.000000	0.000000	k__Bacteria;p__Proteobacteria;c__Gammaproteobacteria;o__Burkholderiales;f__unidentified_Burkholderiales;g__2013Ark19i;s__bacterium_2013Arg42i
OTU_821	0.000000	0.000000	0.000000	0.000000	0.000000	0.000006	0.000000	0.000013	0.000000	0.000000	0.000000	0.000000	0.000000	0.000000	0.000000	0.000000	0.000000	0.000000	0.000013	0.000013	0.000006	0.000000	k__Bacteria;p__Actinobacteria;c__unidentified_Actinobacteria;o__Frankiales;f__Nakamurellaceae;g__Nakamurella
OTU_822	0.000025	0.000000	0.000000	0.000025	0.000006	0.000000	0.000000	0.000000	0.000000	0.000000	0.000000	0.000000	0.000000	0.000000	0.000000	0.000000	0.000000	0.000000	0.000000	0.000000	0.000000	0.000000	k__Bacteria;p__Desulfobacterota;c__Desulfuromonadia;o__Desulfuromonadales;f__Geoalkalibacteraceae;g__Geoalkalibacter;s__
OTU_823	0.000019	0.000006	0.000013	0.000000	0.000000	0.000006	0.000013	0.000000	0.000006	0.000006	0.000000	0.000013	0.000000	0.000000	0.000000	0.000000	0.000006	0.000000	0.000000	0.000000	0.000000	0.000006	k__Bacteria;p__Actinobacteria;c__unidentified_Actinobacteria;o__Propionibacteriales;f__Propionibacteriaceae;g__Marinilutecoccus;s__Ponticoccus_sp_(in:_Proteobacteria)
OTU_824	0.000070	0.000000	0.000000	0.000000	0.000006	0.000000	0.000000	0.000000	0.000013	0.000000	0.000000	0.000000	0.000000	0.000000	0.000000	0.000000	0.000000	0.000013	0.000000	0.000000	0.000000	0.000000	k__Bacteria;p__Firmicutes;c__Clostridia;o__Lachnospirales;f__Lachnospiraceae;g__Anaerostipes
OTU_825	0.000000	0.000000	0.000000	0.000000	0.000000	0.000000	0.000000	0.000000	0.000000	0.000305	0.000000	0.000000	0.000000	0.000000	0.000000	0.000000	0.000000	0.000000	0.000000	0.000000	0.000000	0.000000	k__Bacteria
OTU_826	0.000000	0.000038	0.000000	0.000000	0.000000	0.000000	0.000000	0.000000	0.000000	0.000000	0.000000	0.000000	0.000000	0.000000	0.000000	0.000000	0.000000	0.000000	0.000000	0.000000	0.000000	0.000051	k__Bacteria;p__Actinobacteria;c__unidentified_Actinobacteria;o__Micrococcales;f__Micrococcaceae;g__Rothia;s__
OTU_827	0.000000	0.000000	0.000019	0.000000	0.000000	0.000013	0.000000	0.000000	0.000006	0.000000	0.000000	0.000000	0.000000	0.000000	0.000000	0.000000	0.000000	0.000013	0.000045	0.000000	0.000000	0.000000	k__Bacteria;p__Proteobacteria;c__Alphaproteobacteria;o__Sphingomonadales;f__Sphingomonadaceae;g__Sphingomonas
OTU_828	0.000000	0.000000	0.000000	0.000000	0.000000	0.000000	0.000000	0.000000	0.000000	0.000000	0.000000	0.000000	0.000000	0.000000	0.000000	0.000000	0.000000	0.000000	0.000000	0.000000	0.000000	0.000083	k__Bacteria;p__Firmicutes;c__Clostridia;o__Oscillospirales;f__Ruminococcaceae;g__Ruminococcus
OTU_829	0.000000	0.000000	0.000000	0.000000	0.000000	0.000000	0.000000	0.000000	0.000000	0.000000	0.000000	0.000000	0.000000	0.000000	0.000000	0.000000	0.000000	0.000000	0.000000	0.000000	0.000000	0.000057	k__Bacteria;p__Bacteroidota;c__Bacteroidia;o__Bacteroidales;f__Muribaculaceae;g__;s__
OTU_830	0.000006	0.000000	0.000000	0.000000	0.000019	0.000000	0.000000	0.000000	0.000000	0.000006	0.000000	0.000006	0.000006	0.000000	0.000000	0.000013	0.000000	0.000006	0.000000	0.000013	0.000000	0.000013	k__Bacteria;p__unidentified_Bacteria;c__Thermoleophilia;o__Solirubrobacterales;f__Solirubrobacteraceae
OTU_831	0.000000	0.000000	0.000000	0.000000	0.000000	0.000000	0.000000	0.000000	0.000000	0.000019	0.000000	0.000000	0.000000	0.000000	0.000000	0.000000	0.000000	0.000000	0.000000	0.000064	0.000000	0.000000	k__Bacteria;p__Cyanobacteria;c__Cyanobacteriia;o__Chloroplast;f__unidentified_Chloroplast;g__unidentified_Chloroplast
OTU_832	0.000000	0.000006	0.000000	0.000000	0.000000	0.000000	0.000006	0.000013	0.000019	0.000000	0.000089	0.000006	0.000025	0.000000	0.000000	0.000025	0.000019	0.000000	0.000000	0.000000	0.000057	0.000025	k__Bacteria;p__Actinobacteria;c__unidentified_Actinobacteria;o__Micrococcales;f__Ruaniaceae;g__Ruania;s__
OTU_833	0.000000	0.000000	0.000000	0.000000	0.000000	0.000000	0.000000	0.000013	0.000000	0.000000	0.000000	0.000000	0.000000	0.000000	0.000000	0.000057	0.000000	0.000000	0.000000	0.000000	0.000000	0.000000	k__Bacteria;p__Proteobacteria;c__Alphaproteobacteria;o__Acetobacterales;f__Acetobacteraceae
OTU_834	0.000032	0.000051	0.000000	0.000006	0.000000	0.000000	0.000000	0.000000	0.000000	0.000000	0.000000	0.000000	0.000000	0.000000	0.000000	0.000000	0.000000	0.000000	0.000000	0.000000	0.000000	0.000000	k__Bacteria;p__unidentified_Bacteria;c__Clostridia;o__Christensenellales;f__Christensenellaceae;g__;s__
OTU_835	0.000000	0.000000	0.000000	0.000000	0.000000	0.000051	0.000000	0.000000	0.000000	0.000006	0.000000	0.000038	0.000000	0.000006	0.000000	0.000000	0.000000	0.000006	0.000000	0.000000	0.000000	0.000000	k__Bacteria;p__Proteobacteria;c__Alphaproteobacteria;o__Rhizobiales;f__unidentified_Rhizobiales;g__Nordella;s__
OTU_836	0.000006	0.000025	0.000000	0.000045	0.000000	0.000000	0.000000	0.000000	0.000000	0.000000	0.000000	0.000000	0.000000	0.000000	0.000000	0.000000	0.000000	0.000000	0.000000	0.000000	0.000000	0.000000	k__Bacteria;p__Firmicutes;c__Bacilli;o__Bacillales;f__Bacillaceae
OTU_837	0.000000	0.000000	0.000000	0.000000	0.000000	0.000000	0.000000	0.000000	0.000000	0.000121	0.000000	0.000000	0.000000	0.000000	0.000000	0.000000	0.000000	0.000000	0.000000	0.000000	0.000000	0.000000	k__Bacteria
OTU_838	0.000006	0.000013	0.000000	0.000045	0.000000	0.000000	0.000000	0.000000	0.000000	0.000000	0.000000	0.000000	0.000000	0.000000	0.000000	0.000000	0.000000	0.000000	0.000000	0.000000	0.000000	0.000000	k__Bacteria;p__unidentified_Bacteria;c__Clostridia;o__Proteinivoracales;f__;g__;s__
OTU_839	0.000051	0.000006	0.000000	0.000019	0.000000	0.000000	0.000000	0.000000	0.000000	0.000000	0.000000	0.000000	0.000000	0.000000	0.000000	0.000000	0.000000	0.000000	0.000000	0.000000	0.000000	0.000000	k__Bacteria;p__Firmicutes;c__Bacilli;o__Paenibacillales;f__Paenibacillaceae
OTU_840	0.000000	0.000000	0.000000	0.000000	0.000000	0.000045	0.000000	0.000000	0.000000	0.000000	0.000000	0.000000	0.000013	0.000013	0.000000	0.000006	0.000000	0.000000	0.000000	0.000000	0.000000	0.000013	k__Bacteria
OTU_841	0.000013	0.000000	0.000000	0.000019	0.000013	0.000000	0.000000	0.000000	0.000000	0.000000	0.000000	0.000000	0.000000	0.000000	0.000000	0.000000	0.000000	0.000000	0.000000	0.000000	0.000000	0.000000	k__Bacteria;p__Proteobacteria;c__Alphaproteobacteria;o__Puniceispirillales
OTU_842	0.000000	0.000000	0.000000	0.000000	0.000000	0.000000	0.000000	0.000000	0.000000	0.000000	0.000000	0.000000	0.000000	0.000000	0.000000	0.000000	0.000000	0.000000	0.000000	0.000000	0.000000	0.000134	k__Bacteria;p__Bacteroidota;c__Bacteroidia;o__Bacteroidales;f__Muribaculaceae;g__;s__
OTU_843	0.000025	0.000006	0.000000	0.000013	0.000057	0.000000	0.000000	0.000000	0.000000	0.000000	0.000000	0.000000	0.000000	0.000000	0.000000	0.000000	0.000000	0.000000	0.000000	0.000000	0.000000	0.000000	k__Bacteria;p__Actinobacteria;c__unidentified_Actinobacteria;o__Streptosporangiales;f__Thermomonosporaceae;g__Actinomadura
OTU_844	0.000000	0.000000	0.000000	0.000019	0.000000	0.000000	0.000000	0.000000	0.000000	0.000000	0.000000	0.000000	0.000000	0.000000	0.000000	0.000000	0.000000	0.000000	0.000000	0.000000	0.000000	0.000000	k__Bacteria;p__Proteobacteria;c__Alphaproteobacteria;o__Rhodobacterales;f__Rhodobacteraceae;g__Rubellimicrobium;s__
OTU_845	0.000032	0.000000	0.000000	0.000045	0.000000	0.000000	0.000000	0.000000	0.000000	0.000000	0.000000	0.000000	0.000000	0.000000	0.000000	0.000000	0.000000	0.000000	0.000000	0.000000	0.000000	0.000000	k__Bacteria;p__Bacteroidota;c__Bacteroidia;o__Sphingobacteriales;f__Sphingobacteriaceae;g__Anseongella;s__
OTU_846	0.000000	0.000000	0.000000	0.000000	0.000000	0.000013	0.000000	0.000000	0.000000	0.000000	0.000000	0.000000	0.000000	0.000000	0.000000	0.000000	0.000000	0.000025	0.000000	0.000000	0.000000	0.000000	k__Bacteria;p__Firmicutes;c__Clostridia;o__Oscillospirales;f__Ruminococcaceae;g__Ruminococcus;s__Clostridiaceae_bacterium_DJF_VR76
OTU_847	0.000000	0.000000	0.000000	0.000000	0.000000	0.000013	0.000000	0.000000	0.000000	0.000032	0.000000	0.000032	0.000000	0.000000	0.000000	0.000006	0.000000	0.000013	0.000000	0.000000	0.000000	0.000000	k__Bacteria;p__unidentified_Bacteria;c__Acidobacteriae;o__Acidobacteriales;f__;g__;s__
OTU_848	0.000000	0.000000	0.000000	0.000000	0.000013	0.000025	0.000006	0.000000	0.000000	0.000006	0.000013	0.000006	0.000000	0.000000	0.000000	0.000000	0.000000	0.000013	0.000000	0.000013	0.000000	0.000000	k__Bacteria;p__Actinobacteriota;c__MB-A2-108;o__;f__;g__;s__
OTU_849	0.000000	0.000000	0.000000	0.000000	0.000000	0.000000	0.000000	0.000006	0.000000	0.000000	0.000000	0.000000	0.000000	0.000000	0.000000	0.000013	0.000000	0.000000	0.000000	0.000006	0.000000	0.000000	k__Bacteria;p__Bdellovibrionota;c__Bdellovibrionia;o__Bacteriovoracales;f__Bacteriovoracaceae;g__Bacteriovorax;s__
OTU_850	0.000000	0.000000	0.000000	0.000000	0.000000	0.000019	0.000000	0.000000	0.000000	0.000000	0.000000	0.000019	0.000013	0.000000	0.000000	0.000000	0.000000	0.000000	0.000000	0.000000	0.000000	0.000000	k__Bacteria;p__unidentified_Bacteria;c__Vicinamibacteria;o__Vicinamibacterales
OTU_851	0.000070	0.000006	0.000000	0.000000	0.000000	0.000000	0.000032	0.000000	0.000000	0.000000	0.000057	0.000000	0.000000	0.000019	0.000000	0.000000	0.000000	0.000000	0.000013	0.000000	0.000000	0.000000	k__Bacteria;p__Firmicutes;c__Bacilli;o__Lactobacillales;f__Lactobacillaceae;g__Lacticaseibacillus
OTU_852	0.000032	0.000051	0.000051	0.000032	0.000051	0.000025	0.000006	0.000038	0.000121	0.000013	0.000057	0.000000	0.000019	0.000032	0.000006	0.000006	0.000013	0.000000	0.000000	0.000000	0.000000	0.000000	k__Bacteria;p__Firmicutes;c__Bacilli;o__Lactobacillales;f__Enterococcaceae;g__Enterococcus
OTU_853	0.000000	0.000000	0.000000	0.000000	0.000000	0.000006	0.000000	0.000006	0.000019	0.000000	0.000025	0.000006	0.000025	0.000000	0.000006	0.000000	0.000032	0.000000	0.000006	0.000025	0.000000	0.000000	k__Bacteria;p__Actinobacteriota;c__Thermoleophilia;o__Solirubrobacterales;f__Solirubrobacteraceae;g__Solirubrobacter;s__
OTU_854	0.000000	0.000000	0.000000	0.000000	0.000000	0.000000	0.000006	0.000006	0.000000	0.000013	0.000000	0.000000	0.000000	0.000000	0.000000	0.000000	0.000000	0.000006	0.000000	0.000006	0.000000	0.000000	k__Bacteria;p__Actinobacteria;c__unidentified_Actinobacteria;o__Propionibacteriales;f__Propionibacteriaceae;g__Microlunatus
OTU_855	0.000000	0.000000	0.000000	0.000000	0.000000	0.000025	0.000000	0.000000	0.000000	0.000000	0.000000	0.000000	0.000013	0.000013	0.000000	0.000000	0.000000	0.000000	0.000000	0.000000	0.000000	0.000000	k__Bacteria;p__Actinobacteria;c__unidentified_Actinobacteria;o__Corynebacteriales;f__Corynebacteriaceae;g__Corynebacterium;s__Corynebacterium_sputi
OTU_856	0.000534	0.002302	0.000153	0.001450	0.002251	0.000312	0.000248	0.001215	0.000229	0.000839	0.000439	0.000114	0.000070	0.000006	0.000000	0.000000	0.000146	0.000000	0.000038	0.000223	0.000000	0.000000	k__Bacteria;p__Firmicutes;c__Bacilli;o__Lactobacillales;f__Lactobacillaceae;g__Weissella
OTU_857	0.000025	0.000006	0.000000	0.000006	0.000006	0.000000	0.000000	0.000000	0.000000	0.000000	0.000000	0.000000	0.000000	0.000000	0.000000	0.000000	0.000000	0.000000	0.000000	0.000000	0.000000	0.000000	k__Bacteria;p__Chloroflexi;c__Chloroflexia;o__Thermomicrobiales;f__JG30-KF-CM45;g__;s__
OTU_858	0.000000	0.000000	0.000000	0.000000	0.000000	0.000000	0.000000	0.000000	0.000000	0.000000	0.000019	0.000000	0.000000	0.000000	0.000013	0.000000	0.000000	0.000000	0.000000	0.000000	0.000006	0.000013	k__Bacteria;p__Proteobacteria;c__Gammaproteobacteria;o__Burkholderiales;f__Burkholderiaceae;g__Burkholderia-Caballeronia-Paraburkholderia;s__Burkholderia_multivorans
OTU_859	0.000000	0.000000	0.000000	0.000000	0.000000	0.000000	0.000000	0.000000	0.000000	0.000000	0.000000	0.000000	0.000000	0.000000	0.000000	0.000000	0.000000	0.000000	0.000000	0.000000	0.000000	0.000057	k__Bacteria;p__Firmicutes;c__Clostridia;o__Oscillospirales;f__UCG-010;g__;s__
OTU_860	0.000000	0.000000	0.000000	0.000000	0.000000	0.000000	0.000000	0.000000	0.000000	0.000000	0.000000	0.000000	0.000000	0.000000	0.000025	0.000000	0.000000	0.000000	0.000013	0.000000	0.000000	0.000025	k__Bacteria;p__Firmicutes;c__Bacilli;o__Erysipelotrichales;f__Erysipelotrichaceae;g__Erysipelothrix
OTU_861	0.000032	0.000000	0.000019	0.000032	0.000013	0.000032	0.000025	0.000006	0.000070	0.000006	0.000013	0.000000	0.000032	0.000006	0.000013	0.000006	0.000000	0.000000	0.000013	0.000006	0.000000	0.000000	k__Bacteria;p__Proteobacteria;c__Alphaproteobacteria;o__Rhizobiales;f__Beijerinckiaceae;g__Methylobacterium-Methylorubrum
OTU_862	0.000006	0.000000	0.000000	0.000019	0.000032	0.000000	0.000000	0.000000	0.000000	0.000000	0.000000	0.000000	0.000000	0.000000	0.000000	0.000019	0.000000	0.000000	0.000000	0.000000	0.000000	0.000000	k__Bacteria;p__unidentified_Bacteria;c__Gammaproteobacteria;o__Pseudomonadales;f__Moraxellaceae
OTU_863	0.000000	0.000000	0.000000	0.000013	0.000000	0.000000	0.000000	0.000000	0.000013	0.000000	0.000032	0.000000	0.000013	0.000000	0.000000	0.000000	0.000006	0.000000	0.000000	0.000000	0.000000	0.000000	k__Bacteria;p__Proteobacteria;c__Gammaproteobacteria;o__Burkholderiales;f__Burkholderiaceae;g__Lautropia;s__
OTU_864	0.000019	0.000019	0.000000	0.000038	0.000013	0.000000	0.000000	0.000000	0.000000	0.000000	0.000000	0.000000	0.000000	0.000000	0.000000	0.000000	0.000000	0.000000	0.000000	0.000000	0.000000	0.000000	k__Bacteria;p__Firmicutes;c__Limnochordia;o__Limnochordales;f__Limnochordaceae;g__;s__
OTU_865	0.000000	0.000000	0.000000	0.000000	0.000000	0.000000	0.000000	0.000000	0.000000	0.000000	0.000000	0.000000	0.000000	0.000000	0.000000	0.000000	0.000000	0.000000	0.000000	0.000000	0.000000	0.000140	k__Bacteria;p__Bacteroidota;c__Bacteroidia;o__Bacteroidales;f__Muribaculaceae;g__;s__
OTU_866	0.000000	0.000000	0.000000	0.000000	0.000000	0.000000	0.000000	0.000000	0.000000	0.000000	0.000000	0.000051	0.000000	0.000000	0.000000	0.000000	0.000000	0.000000	0.000000	0.000000	0.000000	0.000000	k__Bacteria;p__Proteobacteria;c__Gammaproteobacteria;o__Enterobacterales;f__Alteromonadaceae;g__Rheinheimera
OTU_867	0.000000	0.000000	0.000000	0.000000	0.000000	0.000006	0.000000	0.000000	0.000019	0.000000	0.000000	0.000000	0.000000	0.000000	0.000000	0.000000	0.000000	0.000000	0.000000	0.000000	0.000000	0.000000	k__Bacteria;p__Bacteroidota;c__Bacteroidia;o__Cytophagales;f__Hymenobacteraceae;g__Hymenobacter;s__
OTU_868	0.000000	0.000006	0.000006	0.000000	0.000038	0.000013	0.000000	0.000000	0.000006	0.000006	0.000013	0.000006	0.000019	0.000000	0.000000	0.000000	0.000000	0.000000	0.000000	0.000000	0.000000	0.000006	k__Bacteria;p__Firmicutes;c__Bacilli;o__Erysipelotrichales;f__Erysipelotrichaceae;g__Dubosiella;s__
OTU_869	0.000000	0.000000	0.000273	0.000000	0.000000	0.000350	0.000006	0.000280	0.002334	0.000051	0.000178	0.000000	0.000242	0.000000	0.000013	0.000006	0.000407	0.000051	0.001800	0.000318	0.000013	0.000000	k__Bacteria;p__Proteobacteria;c__Alphaproteobacteria;o__Rhizobiales;f__Beijerinckiaceae;g__1174-901-12;s__
OTU_870	0.000000	0.000000	0.000000	0.000000	0.000000	0.000000	0.000000	0.000000	0.000000	0.000000	0.000000	0.000000	0.000000	0.000000	0.000000	0.000000	0.000000	0.000000	0.000000	0.000000	0.000032	0.000019	k__Bacteria;p__Actinobacteria;c__unidentified_Actinobacteria;o__Micrococcales;f__Brevibacteriaceae;g__Brevibacterium
OTU_871	0.000006	0.000000	0.000000	0.000000	0.000000	0.000000	0.000000	0.000000	0.000000	0.000000	0.000000	0.000000	0.000000	0.000000	0.000000	0.000000	0.000000	0.000000	0.000000	0.000000	0.000000	0.000146	k__Bacteria;p__unidentified_Bacteria;c__Clostridia;o__Oscillospirales;f__Oscillospiraceae;g__;s__
OTU_872	0.000000	0.000000	0.000000	0.000000	0.000000	0.000000	0.000000	0.000000	0.000000	0.000076	0.000000	0.000000	0.000000	0.000000	0.000000	0.000000	0.000000	0.000000	0.000000	0.000000	0.000000	0.000000	k__Bacteria
OTU_873	0.000000	0.000000	0.000000	0.000000	0.000000	0.000000	0.000006	0.000000	0.000000	0.000000	0.000000	0.000000	0.000051	0.000000	0.000000	0.000000	0.000000	0.000000	0.000013	0.000000	0.000000	0.000000	k__Bacteria;p__Proteobacteria;c__Gammaproteobacteria;o__Pseudomonadales;f__Cellvibrionaceae;g__Cellvibrio;s__
OTU_874	0.000000	0.000000	0.000000	0.000025	0.000000	0.000000	0.000000	0.000000	0.000000	0.000000	0.000000	0.000000	0.000000	0.000000	0.000000	0.000000	0.000000	0.000000	0.000000	0.000000	0.000000	0.000000	k__Bacteria;p__unidentified_Bacteria;c__Acidimicrobiia;o__Microtrichales;f__Microtrichaceae;g__;s__
OTU_875	0.000000	0.000000	0.000000	0.000000	0.000000	0.000006	0.000000	0.000000	0.000000	0.000000	0.000000	0.000000	0.000000	0.000000	0.000000	0.000038	0.000000	0.000000	0.000000	0.000000	0.000000	0.000013	k__Bacteria;p__Campylobacterota;c__Campylobacteria;o__Campylobacterales;f__Helicobacteraceae;g__Helicobacter
OTU_876	0.000006	0.000019	0.000000	0.000006	0.000006	0.000000	0.000000	0.000000	0.000000	0.000000	0.000000	0.000000	0.000000	0.000000	0.000000	0.000000	0.000000	0.000000	0.000000	0.000000	0.000000	0.000000	k__Bacteria;p__Firmicutes;c__Limnochordia;o__MBA03;f__;g__;s__
OTU_877	0.000000	0.000000	0.000000	0.000000	0.000000	0.000013	0.000000	0.000000	0.000000	0.000000	0.000000	0.000019	0.000000	0.000000	0.000000	0.000000	0.000000	0.000006	0.000000	0.000000	0.000000	0.000000	k__Bacteria;p__Actinobacteria;c__unidentified_Actinobacteria;o__Propionibacteriales;f__Nocardioidaceae;g__Nocardioides
OTU_878	0.000000	0.000013	0.000000	0.000000	0.000000	0.000000	0.000000	0.000000	0.000000	0.000000	0.000000	0.000000	0.000000	0.000000	0.000000	0.000000	0.000000	0.000000	0.000000	0.000000	0.000000	0.000108	k__Bacteria;p__Firmicutes;c__Clostridia;o__Clostridia_UCG-014;f__;g__;s__
OTU_879	0.000000	0.000000	0.000000	0.000000	0.000000	0.000000	0.000000	0.000006	0.000000	0.000019	0.000000	0.000013	0.000000	0.000000	0.000000	0.000019	0.000000	0.000000	0.000000	0.000000	0.000000	0.000006	k__Bacteria;p__Proteobacteria;c__Alphaproteobacteria;o__Reyranellales;f__Reyranellaceae;g__Reyranella;s__
OTU_880	0.000013	0.000000	0.000000	0.000076	0.000000	0.000000	0.000000	0.000000	0.000000	0.000000	0.000000	0.000000	0.000000	0.000000	0.000000	0.000000	0.000000	0.000000	0.000000	0.000000	0.000000	0.000000	k__Bacteria;p__Bacteroidota;c__Bacteroidia;o__Bacteroidales;f__Dysgonomonadaceae;g__Proteiniphilum;s__
OTU_881	0.000000	0.000000	0.000000	0.000000	0.000000	0.000000	0.000000	0.000000	0.000000	0.000076	0.000000	0.000000	0.000000	0.000000	0.000000	0.000000	0.000000	0.000000	0.000000	0.000000	0.000000	0.000000	k__Bacteria;p__Bacteroidota;c__Bacteroidia
OTU_882	0.000000	0.000000	0.000000	0.000000	0.000000	0.000000	0.000000	0.000032	0.000000	0.000006	0.000000	0.000000	0.000000	0.000000	0.000000	0.000000	0.000000	0.000000	0.000000	0.000000	0.000000	0.000000	k__Bacteria;p__unidentified_Bacteria;c__Bacilli;o__Erysipelotrichales;f__Erysipelotrichaceae;g__;s__
OTU_883	0.000000	0.000000	0.000000	0.000000	0.000000	0.000000	0.000000	0.000006	0.000000	0.000013	0.000000	0.000000	0.000000	0.000000	0.000000	0.000019	0.000000	0.000000	0.000000	0.000000	0.000000	0.000000	k__Bacteria;p__Verrucomicrobiota;c__Verrucomicrobiae;o__Chthoniobacterales;f__Terrimicrobiaceae;g__Terrimicrobium;s__
OTU_884	0.000000	0.000000	0.000000	0.000000	0.000000	0.000000	0.000000	0.000000	0.000000	0.000102	0.000000	0.000000	0.000000	0.000000	0.000000	0.000000	0.000000	0.000000	0.000000	0.000000	0.000000	0.000000	k__Bacteria
OTU_885	0.000000	0.000000	0.000000	0.000000	0.000000	0.000051	0.000000	0.000000	0.000000	0.000000	0.000000	0.000025	0.000000	0.000000	0.000006	0.000000	0.000000	0.000000	0.000000	0.000000	0.000000	0.000000	k__Bacteria;p__unidentified_Bacteria;c__unidentified_Bacteria;o__unidentified_Bacteria;f__unidentified_Bacteria;g__unidentified_Bacteria;s__delta_proteobacterium_WX81
OTU_886	0.000000	0.000000	0.000000	0.000000	0.000000	0.000006	0.000000	0.000000	0.000000	0.000045	0.000000	0.000013	0.000000	0.000000	0.000000	0.000000	0.000000	0.000000	0.000000	0.000000	0.000000	0.000000	k__Bacteria;p__Acidobacteriota;c__Acidobacteriae;o__Acidobacteriales;f__Koribacteraceae;g__Candidatus_Koribacter;s__
OTU_887	0.000000	0.000000	0.000000	0.000000	0.000000	0.000000	0.000000	0.000000	0.000000	0.000000	0.000000	0.000000	0.000000	0.000000	0.000000	0.000000	0.000000	0.000000	0.000019	0.000013	0.000000	0.000000	Unknown
OTU_888	0.000000	0.000000	0.000000	0.000000	0.000000	0.000000	0.000000	0.000000	0.000000	0.000000	0.000000	0.000000	0.000000	0.000000	0.000000	0.000000	0.000000	0.000000	0.000000	0.000000	0.000000	0.000210	k__Bacteria;p__Bacteroidota;c__Bacteroidia;o__Bacteroidales;f__Muribaculaceae;g__;s__
OTU_889	0.000000	0.000000	0.000000	0.000000	0.000000	0.000000	0.000000	0.000000	0.000000	0.000172	0.000000	0.000000	0.000000	0.000000	0.000000	0.000000	0.000000	0.000000	0.000000	0.000000	0.000000	0.000000	Unknown
OTU_890	0.000000	0.000000	0.000000	0.000000	0.000000	0.000000	0.000000	0.000000	0.000000	0.000134	0.000000	0.000000	0.000000	0.000000	0.000000	0.000000	0.000000	0.000000	0.000000	0.000000	0.000000	0.000000	k__Bacteria
OTU_891	0.000000	0.000000	0.000000	0.000013	0.000019	0.000000	0.000000	0.000000	0.000000	0.000000	0.000000	0.000000	0.000000	0.000000	0.000000	0.000000	0.000000	0.000000	0.000000	0.000000	0.000000	0.000000	k__Bacteria;p__Bdellovibrionota;c__Bdellovibrionia;o__Bdellovibrionales;f__Bdellovibrionaceae;g__Bdellovibrio;s__
OTU_892	0.000000	0.000038	0.000000	0.000000	0.000013	0.000000	0.000000	0.000000	0.000000	0.000000	0.000000	0.000000	0.000000	0.000000	0.000000	0.000000	0.000000	0.000000	0.000000	0.000000	0.000000	0.000000	k__Bacteria;p__Firmicutes;c__Limnochordia;o__Limnochordales;f__Limnochordaceae;g__;s__
OTU_893	0.000000	0.000000	0.000006	0.000000	0.000000	0.000000	0.000000	0.000000	0.000000	0.000000	0.000000	0.000000	0.000000	0.000000	0.000000	0.000000	0.000000	0.000000	0.000025	0.000000	0.000000	0.000000	k__Bacteria;p__Proteobacteria;c__Alphaproteobacteria;o__Rickettsiales;f__bac2nit3;g__;s__
OTU_894	0.000000	0.000000	0.000000	0.000000	0.000000	0.000000	0.000000	0.000025	0.000000	0.000006	0.000000	0.000000	0.000000	0.000000	0.000000	0.000000	0.000000	0.000000	0.000000	0.000000	0.000000	0.000000	k__Bacteria;p__Proteobacteria;c__Gammaproteobacteria;o__Enterobacterales;f__Shewanellaceae;g__Shewanella;s__Shewanella_sp
OTU_895	0.000032	0.000006	0.000000	0.000000	0.000006	0.000000	0.000000	0.000000	0.000000	0.000000	0.000000	0.000000	0.000000	0.000000	0.000000	0.000000	0.000000	0.000000	0.000000	0.000000	0.000000	0.000000	k__Bacteria;p__Firmicutes;c__Desulfotomaculia;o__Desulfotomaculales;f__Desulfotomaculaceae;g__Desulfotomaculum;s__Desulfotomaculum_ferrireducens
OTU_896	0.000000	0.000000	0.000000	0.000000	0.000000	0.000000	0.000019	0.000045	0.000000	0.000006	0.000000	0.000000	0.000000	0.000000	0.000000	0.000000	0.000000	0.000000	0.000000	0.000000	0.000000	0.000000	k__Bacteria;p__Firmicutes;c__Clostridia;o__Lachnospirales;f__Lachnospiraceae
OTU_897	0.000000	0.000000	0.000000	0.000000	0.000000	0.000000	0.000000	0.000146	0.000000	0.000006	0.000000	0.000000	0.000000	0.000000	0.000000	0.000000	0.000000	0.000000	0.000000	0.000000	0.000000	0.000000	Unknown
OTU_898	0.000019	0.000000	0.000000	0.000051	0.000000	0.000000	0.000000	0.000000	0.000000	0.000000	0.000000	0.000000	0.000000	0.000000	0.000000	0.000000	0.000000	0.000000	0.000000	0.000000	0.000000	0.000000	k__Bacteria;p__Firmicutes;c__Bacilli;o__Bacillales;f__Sporolactobacillaceae;g__Sporolactobacillus
OTU_899	0.000006	0.000045	0.000000	0.000019	0.000051	0.000038	0.000000	0.000000	0.000000	0.000000	0.000013	0.000019	0.000006	0.000006	0.000000	0.000019	0.000000	0.000006	0.000000	0.000000	0.000000	0.000000	k__Bacteria;p__Actinobacteriota;c__Acidimicrobiia;o__Microtrichales;f__Ilumatobacteraceae;g__Ilumatobacter;s__
OTU_900	0.000000	0.000038	0.000045	0.000006	0.000000	0.000006	0.000051	0.000051	0.000000	0.000025	0.000000	0.000000	0.000032	0.000006	0.000140	0.000013	0.000006	0.000000	0.000051	0.000032	0.000019	0.000038	k__Bacteria;p__Firmicutes;c__Bacilli;o__Lactobacillales;f__Lactobacillaceae;g__Leuconostoc
OTU_901	0.000051	0.000045	0.000000	0.000006	0.000159	0.000000	0.000000	0.000000	0.000000	0.000000	0.000000	0.000000	0.000000	0.000000	0.000000	0.000000	0.000000	0.000000	0.000000	0.000000	0.000000	0.000000	k__Bacteria;p__unidentified_Bacteria;c__Vicinamibacteria;o__Vicinamibacterales;f__;g__;s__
OTU_902	0.000025	0.000000	0.000000	0.000025	0.000000	0.000000	0.000000	0.000000	0.000000	0.000000	0.000000	0.000000	0.000000	0.000000	0.000000	0.000000	0.000000	0.000000	0.000000	0.000000	0.000000	0.000000	k__Bacteria;p__Myxococcota;c__Myxococcia;o__Myxococcales;f__Vulgatibacteraceae;g__Vulgatibacter
OTU_903	0.000000	0.000000	0.000000	0.000000	0.000000	0.000000	0.000000	0.000000	0.000000	0.000000	0.000000	0.000000	0.000000	0.000000	0.000000	0.000038	0.000000	0.000000	0.000013	0.000000	0.000006	0.000000	k__Bacteria;p__Firmicutes;c__Bacilli;o__Bacillales;f__Bacillaceae;g__Bacillus
OTU_904	0.000000	0.000000	0.000000	0.000000	0.000000	0.000000	0.000000	0.000000	0.000000	0.000045	0.000000	0.000000	0.000000	0.000000	0.000000	0.000000	0.000000	0.000000	0.000000	0.000006	0.000000	0.000000	k__Bacteria;p__Proteobacteria;c__Gammaproteobacteria;o__Burkholderiales;f__Alcaligenaceae;g__Candidimonas;s__
OTU_905	0.000000	0.000000	0.000000	0.000000	0.000000	0.000000	0.000000	0.000000	0.000000	0.000095	0.000000	0.000000	0.000000	0.000000	0.000000	0.000000	0.000000	0.000000	0.000000	0.000000	0.000000	0.000000	k__Bacteria
OTU_906	0.000000	0.000000	0.000000	0.000000	0.000000	0.000000	0.000000	0.000000	0.000000	0.000000	0.000032	0.000000	0.000000	0.000000	0.000000	0.000000	0.000000	0.000000	0.000000	0.000000	0.000000	0.000000	k__Bacteria
OTU_907	0.000000	0.000000	0.000000	0.000000	0.000000	0.000025	0.000000	0.000000	0.000000	0.000000	0.000000	0.000000	0.000000	0.000000	0.000000	0.000000	0.000000	0.000013	0.000000	0.000000	0.000000	0.000000	k__Bacteria;p__Firmicutes;c__Bacilli;o__Lactobacillales;f__Lactobacillaceae;g__Leuconostoc;s__Leuconostocaceae_bacterium_R-53105
OTU_908	0.000000	0.000000	0.000000	0.000045	0.000000	0.000000	0.000000	0.000000	0.000000	0.000000	0.000000	0.000000	0.000000	0.000000	0.000000	0.000000	0.000000	0.000000	0.000000	0.000000	0.000000	0.000000	k__Bacteria;p__Verrucomicrobiota;c__Verrucomicrobiae;o__Chthoniobacterales;f__Chthoniobacteraceae;g__LD29;s__
OTU_909	0.000095	0.000000	0.000000	0.000000	0.000000	0.000000	0.000000	0.000000	0.000000	0.000000	0.000000	0.000000	0.000000	0.000000	0.000000	0.000000	0.000000	0.000000	0.000000	0.000000	0.000000	0.000000	k__Bacteria;p__Bacteroidota;c__Bacteroidia;o__Bacteroidales;f__Prevotellaceae;g__Prevotella;s__
OTU_910	0.000000	0.000006	0.000000	0.000000	0.000000	0.000032	0.000000	0.000025	0.000000	0.000000	0.000000	0.000019	0.000000	0.000000	0.000000	0.000013	0.000000	0.000019	0.000000	0.000000	0.000000	0.000000	k__Bacteria;p__Proteobacteria;c__Gammaproteobacteria;o__Xanthomonadales;f__Rhodanobacteraceae;g__Dokdonella;s__
OTU_911	0.000095	0.000000	0.000000	0.000000	0.000000	0.000000	0.000000	0.000000	0.000000	0.000000	0.000000	0.000000	0.000000	0.000000	0.000000	0.000000	0.000000	0.000000	0.000000	0.000000	0.000000	0.000000	k__Bacteria;p__Firmicutes;c__Limnochordia;o__Limnochordales;f__Limnochordaceae;g__;s__
OTU_912	0.000000	0.000000	0.000000	0.000000	0.000000	0.000000	0.000000	0.000006	0.000000	0.000038	0.000000	0.000000	0.000000	0.000000	0.000000	0.000000	0.000000	0.000000	0.000000	0.000000	0.000000	0.000000	k__Bacteria;p__Proteobacteria;c__Gammaproteobacteria;o__Burkholderiales;f__SC-I-84;g__;s__
OTU_913	0.000000	0.000000	0.000000	0.000000	0.000000	0.000000	0.000000	0.000000	0.000000	0.000000	0.000000	0.000000	0.000000	0.000000	0.000000	0.000000	0.000000	0.000000	0.000000	0.000038	0.000000	0.000000	k__Bacteria;p__Planctomycetes;c__unidentified_Planctomycetes;o__Isosphaerales;f__Isosphaeraceae;g__Tundrisphaera;s__
OTU_914	0.000000	0.000000	0.000000	0.000000	0.000000	0.000000	0.000000	0.000000	0.000000	0.000000	0.000000	0.000000	0.000000	0.000000	0.000000	0.000000	0.000000	0.000000	0.000000	0.000000	0.000000	0.000108	k__Bacteria;p__Actinobacteria;c__unidentified_Actinobacteria;o__Corynebacteriales;f__Corynebacteriaceae;g__Corynebacterium;s__Corynebacterium_stationis
OTU_915	0.000000	0.000000	0.000000	0.000000	0.000000	0.000000	0.000000	0.000000	0.000000	0.000496	0.000000	0.000000	0.000000	0.000000	0.000000	0.000000	0.000000	0.000000	0.000000	0.000000	0.000000	0.000000	Unknown
OTU_916	0.000019	0.000051	0.000000	0.000013	0.000051	0.000000	0.000000	0.000000	0.000000	0.000000	0.000000	0.000000	0.000000	0.000000	0.000000	0.000000	0.000000	0.000000	0.000000	0.000000	0.000000	0.000000	k__Bacteria;p__Gemmatimonadota;c__S0134_terrestrial_group;o__;f__;g__;s__
OTU_917	0.000006	0.000000	0.000000	0.000045	0.000000	0.000000	0.000000	0.000000	0.000000	0.000000	0.000000	0.000000	0.000000	0.000000	0.000000	0.000000	0.000000	0.000000	0.000000	0.000000	0.000000	0.000000	k__Bacteria;p__Firmicutes;c__Bacilli;o__Acholeplasmatales;f__Acholeplasmataceae;g__Acholeplasma;s__Acholeplasma_equifetale
OTU_918	0.000000	0.000000	0.000000	0.000000	0.000000	0.000000	0.000006	0.000000	0.000000	0.000000	0.000000	0.000000	0.000000	0.000000	0.000000	0.000000	0.000000	0.000000	0.000000	0.000000	0.000051	0.000000	k__Bacteria;p__Firmicutes;c__Bacilli;o__Bacillales;f__Bacillaceae;g__Virgibacillus
OTU_919	0.000000	0.000000	0.000000	0.000000	0.000000	0.000000	0.000000	0.000032	0.000000	0.000000	0.000000	0.000000	0.000000	0.000000	0.000000	0.000000	0.000000	0.000000	0.000000	0.000000	0.000000	0.000000	k__Bacteria;p__unidentified_Bacteria;c__Bacteroidia;o__Bacteroidales;f__Barnesiellaceae;g__;s__
OTU_920	0.000032	0.000000	0.000000	0.000000	0.000000	0.000000	0.000000	0.000000	0.000000	0.000000	0.000000	0.000000	0.000000	0.000000	0.000000	0.000000	0.000000	0.000000	0.000000	0.000000	0.000000	0.000000	k__Bacteria;p__unidentified_Bacteria;c__Alphaproteobacteria;o__Rhodospirillales;f__;g__;s__
OTU_921	0.000000	0.000006	0.000000	0.000000	0.000000	0.000000	0.000000	0.000000	0.000000	0.000000	0.000000	0.000000	0.000000	0.000000	0.000000	0.000000	0.000000	0.000000	0.000000	0.000000	0.000000	0.000095	k__Bacteria;p__Actinobacteriota;c__Coriobacteriia;o__Coriobacteriales;f__Atopobiaceae;g__Atopobium;s__
OTU_922	0.000000	0.000000	0.000000	0.000000	0.000000	0.000000	0.000000	0.000000	0.000000	0.000000	0.000000	0.000000	0.000000	0.000000	0.000000	0.000000	0.000000	0.000000	0.000000	0.000000	0.000000	0.000165	k__Bacteria;p__Bacteroidota;c__Bacteroidia;o__Bacteroidales;f__Muribaculaceae;g__;s__
OTU_923	0.000000	0.000000	0.000000	0.000000	0.000000	0.000000	0.000000	0.000000	0.000000	0.000000	0.000000	0.000000	0.000000	0.000000	0.000000	0.000000	0.000000	0.000000	0.000000	0.000000	0.000000	0.000083	k__Bacteria;p__Proteobacteria;c__Gammaproteobacteria;o__Enterobacterales;f__Pasteurellaceae;g__Aggregatibacter;s__
OTU_924	0.000013	0.000000	0.000000	0.000000	0.000000	0.000013	0.000000	0.000000	0.000000	0.000006	0.000000	0.000000	0.000000	0.000000	0.000000	0.000083	0.000000	0.000000	0.000000	0.000000	0.000000	0.000019	k__Bacteria;p__Bacteroidota;c__Bacteroidia;o__Chitinophagales;f__Chitinophagaceae;g__Taibaiella
OTU_925	0.000032	0.000000	0.000000	0.000032	0.000006	0.000000	0.000000	0.000000	0.000000	0.000000	0.000000	0.000000	0.000000	0.000000	0.000000	0.000000	0.000000	0.000000	0.000000	0.000000	0.000000	0.000000	k__Bacteria;p__Firmicutes;c__Limnochordia;o__M55-D21;f__;g__;s__
OTU_926	0.000000	0.000019	0.000000	0.000013	0.000013	0.000000	0.000000	0.000000	0.000000	0.000000	0.000000	0.000000	0.000000	0.000000	0.000000	0.000000	0.000000	0.000000	0.000000	0.000000	0.000000	0.000000	k__Bacteria;p__Firmicutes;c__Limnochordia;o__Limnochordales;f__Limnochordaceae;g__;s__
OTU_927	0.000000	0.000000	0.000000	0.000000	0.000000	0.000025	0.000000	0.000000	0.000000	0.000000	0.000000	0.000006	0.000000	0.000000	0.000000	0.000000	0.000000	0.000006	0.000000	0.000000	0.000000	0.000000	k__Bacteria;p__Actinobacteriota;c__Acidimicrobiia;o__IMCC26256;f__;g__;s__
OTU_928	0.000000	0.000000	0.000000	0.000000	0.000000	0.000000	0.000000	0.000000	0.000000	0.000000	0.000006	0.000000	0.000000	0.000000	0.000000	0.000000	0.000000	0.000000	0.000000	0.000000	0.000000	0.000025	k__Bacteria;p__Bacteroidota;c__Bacteroidia;o__Sphingobacteriales;f__Sphingobacteriaceae;g__Parapedobacter;s__
OTU_929	0.000013	0.000000	0.000000	0.000000	0.000000	0.000000	0.000000	0.000000	0.000000	0.000000	0.000000	0.000000	0.000000	0.000000	0.000000	0.000000	0.000000	0.000000	0.000000	0.000000	0.000000	0.000095	k__Bacteria;p__Firmicutes;c__Negativicutes;o__Veillonellales-Selenomonadales;f__Veillonellaceae;g__Veillonella
OTU_930	0.000000	0.000000	0.000000	0.000000	0.000000	0.000000	0.000000	0.000000	0.000000	0.000000	0.000000	0.000000	0.000000	0.000000	0.000000	0.000000	0.000000	0.000000	0.000000	0.000000	0.000000	0.000038	k__Bacteria;p__Bacteroidota;c__Bacteroidia;o__Cytophagales;f__Spirosomaceae;g__Persicitalea
OTU_931	0.000000	0.000000	0.000000	0.000000	0.000019	0.000000	0.000000	0.000000	0.000000	0.000000	0.000000	0.000000	0.000000	0.000000	0.000006	0.000000	0.000000	0.000000	0.000000	0.000000	0.000000	0.000000	k__Bacteria;p__Proteobacteria;c__Alphaproteobacteria;o__Acetobacterales;f__Acetobacteraceae;g__Asaia;s__Asaia_bogorensis
OTU_932	0.000000	0.000000	0.000000	0.000000	0.000000	0.000000	0.000000	0.000000	0.000000	0.000000	0.000000	0.000000	0.000000	0.000000	0.000000	0.000006	0.000000	0.000000	0.000000	0.000000	0.000000	0.000146	k__Bacteria;p__Bacteroidota;c__Bacteroidia;o__Bacteroidales;f__Bacteroidaceae;g__Bacteroides;s__Bacteroides_acidifaciens
OTU_933	0.000013	0.000013	0.000000	0.000013	0.000045	0.000013	0.000000	0.000000	0.000000	0.000000	0.000000	0.000019	0.000000	0.000000	0.000000	0.000006	0.000000	0.000000	0.000000	0.000000	0.000013	0.000000	k__Bacteria;p__Proteobacteria;c__Alphaproteobacteria;o__Sphingomonadales;f__Sphingomonadaceae;g__Altererythrobacter;s__
OTU_934	0.000038	0.000006	0.000000	0.000013	0.000000	0.000000	0.000000	0.000000	0.000000	0.000000	0.000000	0.000000	0.000000	0.000000	0.000000	0.000000	0.000000	0.000000	0.000000	0.000000	0.000000	0.000000	k__Bacteria;p__Firmicutes;c__Clostridia;o__Oscillospirales;f__Hungateiclostridiaceae;g__Saccharofermentans;s__
OTU_935	0.000000	0.000000	0.000000	0.000000	0.000000	0.000013	0.000000	0.000000	0.000000	0.000000	0.000000	0.000025	0.000000	0.000000	0.000000	0.000000	0.000000	0.000006	0.000000	0.000000	0.000000	0.000000	k__Bacteria;p__Proteobacteria;c__Gammaproteobacteria;o__Burkholderiales;f__SC-I-84;g__;s__
OTU_936	0.000000	0.000000	0.000000	0.000000	0.000000	0.000000	0.000000	0.000000	0.000000	0.000045	0.000000	0.000000	0.000000	0.000000	0.000000	0.000000	0.000000	0.000000	0.000000	0.000000	0.000000	0.000000	k__Bacteria;p__Cyanobacteria;c__Cyanobacteriia;o__Cyanobacteriales;f__Xenococcaceae;g__Xenococcus_CRM;s__
OTU_937	0.000000	0.000000	0.000000	0.000000	0.000000	0.000000	0.000000	0.000013	0.000000	0.000045	0.000000	0.000000	0.000000	0.000000	0.000000	0.000000	0.000000	0.000000	0.000000	0.000006	0.000000	0.000000	k__Bacteria;p__unidentified_Bacteria;c__Acidobacteriae;o__Acidobacteriales
OTU_938	0.000000	0.000000	0.000000	0.000000	0.000000	0.000013	0.000000	0.000000	0.000013	0.000000	0.000000	0.000000	0.000006	0.000000	0.000000	0.000000	0.000000	0.000000	0.000000	0.000000	0.000000	0.000000	k__Bacteria;p__Actinobacteriota;c__Thermoleophilia;o__Solirubrobacterales
OTU_939	0.000051	0.000000	0.000000	0.000000	0.000000	0.000000	0.000000	0.000000	0.000000	0.000000	0.000000	0.000000	0.000000	0.000000	0.000000	0.000000	0.000000	0.000000	0.000000	0.000000	0.000000	0.000000	k__Bacteria;p__Proteobacteria;c__Alphaproteobacteria;o__Azospirillales;f__Azospirillaceae;g__Skermanella;s__
OTU_940	0.000000	0.000000	0.000000	0.000000	0.000032	0.000000	0.000000	0.000000	0.000000	0.000000	0.000000	0.000000	0.000000	0.000000	0.000000	0.000000	0.000000	0.000000	0.000000	0.000000	0.000000	0.000000	k__Bacteria;p__Myxococcota;c__Polyangia;o__Polyangiales;f__Polyangiaceae;g__Pajaroellobacter;s__
OTU_941	0.000006	0.000000	0.000000	0.000000	0.000032	0.000000	0.000000	0.000000	0.000000	0.000000	0.000000	0.000000	0.000000	0.000000	0.000000	0.000000	0.000000	0.000000	0.000000	0.000000	0.000000	0.000019	k__Bacteria;p__Firmicutes;c__Clostridia;o__Oscillospirales;f__Oscillospiraceae
OTU_942	0.000000	0.000000	0.000000	0.000000	0.000000	0.000000	0.000000	0.000000	0.000000	0.000000	0.000000	0.000000	0.000000	0.000000	0.000000	0.000000	0.000000	0.000000	0.000000	0.000000	0.000000	0.000057	k__Bacteria;p__unidentified_Bacteria;c__Saccharimonadia;o__Saccharimonadales;f__Saccharimonadaceae;g__TM7x;s__
OTU_943	0.000000	0.000000	0.000000	0.000000	0.000000	0.000000	0.000000	0.000000	0.000000	0.000032	0.000000	0.000000	0.000000	0.000000	0.000000	0.000000	0.000000	0.000013	0.000000	0.000000	0.000000	0.000000	k__Bacteria;p__Proteobacteria;c__Gammaproteobacteria;o__Xanthomonadales;f__Rhodanobacteraceae;g__Rhodanobacter;s__
OTU_944	0.000000	0.000000	0.000000	0.000006	0.000000	0.000000	0.000000	0.000000	0.000000	0.000025	0.000000	0.000000	0.000000	0.000000	0.000000	0.000000	0.000000	0.000000	0.000000	0.000032	0.000000	0.000000	k__Bacteria;p__Bacteroidota;c__Bacteroidia;o__Cytophagales;f__Hymenobacteraceae;g__Hymenobacter
OTU_945	0.000000	0.000000	0.000000	0.000000	0.000000	0.000000	0.000000	0.000006	0.000000	0.000019	0.000000	0.000000	0.000000	0.000000	0.000000	0.000000	0.000000	0.000000	0.000000	0.000013	0.000000	0.000000	k__Bacteria;p__Proteobacteria;c__Gammaproteobacteria;o__Pseudomonadales;f__Moraxellaceae;g__Acinetobacter;s__Acinetobacter_lwoffii
OTU_946	0.000000	0.000000	0.000000	0.000000	0.000000	0.000025	0.000000	0.000013	0.000000	0.000045	0.000000	0.000038	0.000000	0.000006	0.000000	0.000006	0.000000	0.000006	0.000000	0.000000	0.000000	0.000000	k__Bacteria;p__Proteobacteria;c__Alphaproteobacteria;o__Reyranellales;f__Reyranellaceae;g__Reyranella;s__
OTU_947	0.000006	0.000000	0.000000	0.000000	0.000019	0.000000	0.000000	0.000000	0.000000	0.000000	0.000000	0.000000	0.000000	0.000000	0.000000	0.000000	0.000000	0.000000	0.000000	0.000000	0.000000	0.000000	k__Bacteria;p__Proteobacteria;c__Gammaproteobacteria;o__Steroidobacterales;f__Woeseiaceae;g__JTB255_marine_benthic_group;s__
OTU_948	0.000000	0.000000	0.000000	0.000000	0.000000	0.000000	0.000000	0.000000	0.000000	0.000045	0.000000	0.000000	0.000000	0.000000	0.000000	0.000000	0.000000	0.000000	0.000000	0.000000	0.000000	0.000000	k__Bacteria;p__Proteobacteria
OTU_949	0.000000	0.000000	0.000000	0.000000	0.000000	0.000032	0.000000	0.000000	0.000000	0.000000	0.000000	0.000032	0.000000	0.000013	0.000000	0.000000	0.000000	0.000013	0.000000	0.000000	0.000000	0.000000	k__Bacteria;p__Proteobacteria;c__Gammaproteobacteria;o__Xanthomonadales;f__Rhodanobacteraceae;g__Rhodanobacter;s__Rhodanobacter_sp
OTU_950	0.000000	0.000000	0.000000	0.000000	0.000000	0.000000	0.000000	0.000000	0.000000	0.000038	0.000000	0.000000	0.000000	0.000000	0.000000	0.000000	0.000000	0.000000	0.000000	0.000000	0.000000	0.000000	k__Bacteria;p__Proteobacteria
OTU_951	0.000000	0.000000	0.000019	0.000000	0.000000	0.000000	0.000000	0.000000	0.000000	0.000000	0.000000	0.000000	0.000000	0.000000	0.000000	0.000000	0.000000	0.000000	0.000000	0.000000	0.000000	0.000000	k__Bacteria
OTU_952	0.000000	0.000006	0.000000	0.000000	0.000019	0.000000	0.000000	0.000000	0.000000	0.000000	0.000000	0.000000	0.000000	0.000000	0.000000	0.000000	0.000000	0.000000	0.000000	0.000000	0.000000	0.000191	k__Bacteria;p__Bacteroidota;c__Bacteroidia;o__Bacteroidales;f__Muribaculaceae;g__;s__
OTU_953	0.000000	0.000000	0.000000	0.000000	0.000000	0.000000	0.000000	0.000000	0.000000	0.000000	0.000000	0.000000	0.000025	0.000000	0.000000	0.000000	0.000000	0.000000	0.000000	0.000000	0.000000	0.000000	k__Bacteria
OTU_954	0.000019	0.000000	0.000019	0.000000	0.000000	0.000013	0.000000	0.000006	0.000013	0.000025	0.000019	0.000000	0.000000	0.000000	0.000000	0.000000	0.000000	0.000000	0.000000	0.000000	0.000000	0.000000	k__Bacteria;p__Actinobacteria;c__unidentified_Actinobacteria;o__Propionibacteriales;f__Propionibacteriaceae;g__Friedmanniella;s__
OTU_955	0.000000	0.000000	0.000000	0.000000	0.000006	0.000006	0.000000	0.000000	0.000000	0.000095	0.000000	0.000000	0.000000	0.000000	0.000000	0.000000	0.000000	0.000000	0.000000	0.000000	0.000000	0.000045	k__Bacteria;p__Firmicutes;c__Clostridia;o__Clostridiales;f__Clostridiaceae;g__Candidatus_Arthromitus
OTU_956	0.000006	0.000000	0.000000	0.000025	0.000006	0.000000	0.000000	0.000000	0.000000	0.000000	0.000000	0.000000	0.000000	0.000000	0.000000	0.000000	0.000000	0.000000	0.000000	0.000000	0.000000	0.000000	k__Bacteria;p__Firmicutes;c__Bacilli;o__Paenibacillales;f__Paenibacillaceae
OTU_957	0.000000	0.000000	0.000000	0.000000	0.000000	0.000000	0.000000	0.000000	0.000000	0.000000	0.000000	0.000000	0.000000	0.000000	0.000000	0.000000	0.000000	0.000000	0.000000	0.000006	0.000000	0.000000	k__Bacteria;p__Cyanobacteria;c__Cyanobacteriia;o__Chloroplast;f__unidentified_Chloroplast;g__unidentified_Chloroplast
OTU_958	0.000019	0.000000	0.000000	0.000000	0.000006	0.000000	0.000000	0.000000	0.000000	0.000000	0.000000	0.000000	0.000000	0.000000	0.000000	0.000000	0.000000	0.000000	0.000000	0.000000	0.000000	0.000000	k__Bacteria;p__Firmicutes;c__Clostridia;o__Oscillospirales;f__Ruminococcaceae;g__Ruminococcus;s__
OTU_959	0.000000	0.000000	0.000000	0.000000	0.000000	0.000000	0.000000	0.000000	0.000000	0.000000	0.000000	0.000000	0.000000	0.000000	0.000000	0.000000	0.000000	0.000025	0.000006	0.000006	0.000000	0.000000	k__Bacteria;p__Cyanobacteria;c__Cyanobacteriia;o__Chloroplast;f__unidentified_Chloroplast;g__unidentified_Chloroplast
OTU_960	0.000000	0.000000	0.000000	0.000000	0.000000	0.000000	0.000000	0.000000	0.000000	0.000000	0.000000	0.000032	0.000000	0.000000	0.000000	0.000000	0.000000	0.000006	0.000000	0.000000	0.000000	0.000000	k__Bacteria;p__Actinobacteria;c__unidentified_Actinobacteria;o__Corynebacteriales;f__Corynebacteriaceae;g__Lawsonella
OTU_961	0.000000	0.000000	0.000000	0.000000	0.000000	0.000038	0.000000	0.000000	0.000000	0.000000	0.000000	0.000013	0.000000	0.000013	0.000000	0.000006	0.000000	0.000000	0.000006	0.000000	0.000000	0.000000	k__Bacteria;p__unidentified_Bacteria;c__Thermoleophilia;o__Gaiellales;f__unidentified_Gaiellales;g__unidentified_Gaiellales;s__bacterium_Ellin6517
OTU_962	0.000025	0.000000	0.000000	0.000000	0.000089	0.000000	0.000000	0.000000	0.000000	0.000000	0.000000	0.000000	0.000000	0.000000	0.000000	0.000000	0.000000	0.000000	0.000000	0.000000	0.000000	0.000000	k__Bacteria;p__unidentified_Bacteria;c__Bacilli;o__Erysipelotrichales;f__Erysipelotrichaceae;g__;s__
OTU_963	0.000019	0.000000	0.000000	0.000000	0.000000	0.000000	0.000000	0.000000	0.000000	0.000000	0.000000	0.000000	0.000000	0.000000	0.000000	0.000000	0.000000	0.000000	0.000000	0.000000	0.000000	0.000000	k__Bacteria;p__Actinobacteria;c__unidentified_Actinobacteria;o__Actinomycetales;f__Actinomycetaceae;g__F0332;s__
OTU_964	0.000000	0.000000	0.000000	0.000000	0.000000	0.000000	0.000000	0.000000	0.000000	0.000000	0.000000	0.000000	0.000000	0.000000	0.000000	0.000000	0.000000	0.000000	0.000000	0.000000	0.000000	0.000076	k__Bacteria;p__Firmicutes;c__Clostridia;o__Oscillospirales;f__Ruminococcaceae;g__[Eubacterium]_siraeum_group;s__
OTU_965	0.000025	0.000000	0.000000	0.000000	0.000000	0.000000	0.000000	0.000000	0.000000	0.000000	0.000000	0.000000	0.000000	0.000000	0.000000	0.000000	0.000000	0.000000	0.000000	0.000000	0.000000	0.000000	k__Bacteria;p__Proteobacteria;c__Alphaproteobacteria;o__Sneathiellales;f__Sneathiellaceae;g__Sneathiella;s__
OTU_966	0.000102	0.000064	0.000000	0.000172	0.000114	0.000000	0.000000	0.000000	0.000000	0.000000	0.000000	0.000000	0.000000	0.000000	0.000000	0.000000	0.000000	0.000000	0.000000	0.000000	0.000000	0.000000	k__Bacteria;p__unidentified_Bacteria;c__unidentified_Bacteria;o__Euzebyales;f__Euzebyaceae;g__;s__
OTU_967	0.000000	0.000000	0.000000	0.000000	0.000000	0.000000	0.000000	0.000000	0.000000	0.000000	0.000000	0.000000	0.000000	0.000000	0.000000	0.000000	0.000000	0.000000	0.000019	0.000019	0.000000	0.000000	k__Bacteria
OTU_968	0.000070	0.000000	0.000000	0.000000	0.000000	0.000000	0.000000	0.000000	0.000000	0.000000	0.000000	0.000000	0.000000	0.000000	0.000000	0.000000	0.000000	0.000000	0.000000	0.000000	0.000000	0.000000	k__Bacteria;p__unidentified_Bacteria;c__Polyangia;o__Polyangiales;f__Sandaracinaceae;g__;s__
OTU_969	0.000000	0.000000	0.000000	0.000000	0.000000	0.000000	0.000000	0.000013	0.000000	0.000019	0.000000	0.000000	0.000000	0.000000	0.000000	0.000000	0.000000	0.000000	0.000000	0.000000	0.000000	0.000000	k__Bacteria;p__Armatimonadota;c__Fimbriimonadia;o__Fimbriimonadales;f__Fimbriimonadaceae;g__;s__
OTU_970	0.000000	0.000000	0.000000	0.000000	0.000000	0.000083	0.000000	0.000000	0.000000	0.000000	0.000000	0.000045	0.000006	0.000013	0.000000	0.000025	0.000000	0.000019	0.000000	0.000006	0.000000	0.000000	k__Bacteria;p__Actinobacteriota;c__Thermoleophilia;o__Gaiellales;f__Gaiellaceae;g__Gaiella;s__
OTU_971	0.000057	0.000000	0.000000	0.000032	0.000000	0.000000	0.000000	0.000000	0.000000	0.000000	0.000000	0.000000	0.000000	0.000000	0.000000	0.000000	0.000000	0.000000	0.000000	0.000000	0.000000	0.000000	k__Bacteria;p__Firmicutes;c__Bacilli;o__Bacillales;f__Bacillaceae
OTU_972	0.000000	0.000000	0.000000	0.000000	0.000000	0.000000	0.000000	0.000032	0.000000	0.000000	0.000000	0.000000	0.000000	0.000000	0.000000	0.000000	0.000000	0.000000	0.000000	0.000000	0.000000	0.000000	k__Bacteria;p__Proteobacteria;c__Gammaproteobacteria;o__unidentified_Gammaproteobacteria;f__unidentified_Gammaproteobacteria;g__Candidatus_Berkiella;s__
OTU_973	0.000000	0.000000	0.000000	0.000000	0.000000	0.000032	0.000000	0.000000	0.000000	0.000000	0.000000	0.000019	0.000000	0.000000	0.000000	0.000000	0.000000	0.000006	0.000000	0.000000	0.000000	0.000000	k__Bacteria;p__Actinobacteriota;c__Thermoleophilia;o__Solirubrobacterales;f__67-14;g__;s__
OTU_974	0.000000	0.000000	0.000000	0.000000	0.000000	0.000000	0.000000	0.000000	0.000000	0.000064	0.000000	0.000000	0.000000	0.000000	0.000000	0.000000	0.000000	0.000000	0.000000	0.000000	0.000000	0.000000	k__Bacteria
OTU_975	0.000000	0.000000	0.000000	0.000000	0.000000	0.000000	0.000000	0.000000	0.000000	0.000000	0.000000	0.000000	0.000000	0.000000	0.000000	0.000032	0.000000	0.000000	0.000000	0.000000	0.000000	0.000000	k__Bacteria;p__unidentified_Bacteria;c__Vicinamibacteria;o__Vicinamibacterales;f__;g__;s__
OTU_976	0.000000	0.000000	0.000000	0.000000	0.000000	0.000000	0.000000	0.000006	0.000000	0.000025	0.000006	0.000000	0.000000	0.000000	0.000000	0.000025	0.000000	0.000000	0.000000	0.000000	0.000000	0.000000	k__Bacteria;p__Desulfobacterota;c__Desulfovibrionia;o__Desulfovibrionales;f__Desulfovibrionaceae;g__Desulfovibrio;s__Desulfovibrio_piger
OTU_977	0.000019	0.000000	0.000000	0.000019	0.000006	0.000000	0.000000	0.000000	0.000000	0.000000	0.000000	0.000000	0.000000	0.000000	0.000000	0.000000	0.000000	0.000000	0.000000	0.000000	0.000000	0.000000	k__Bacteria;p__unidentified_Bacteria;c__Oligoflexia;o__Oligoflexales;f__Oligoflexaceae;g__;s__
OTU_978	0.000000	0.000006	0.000000	0.000000	0.000000	0.000019	0.000000	0.000000	0.000000	0.000000	0.000000	0.000025	0.000000	0.000019	0.000000	0.000000	0.000000	0.000006	0.000000	0.000000	0.000000	0.000000	k__Bacteria;p__unidentified_Bacteria;c__Alphaproteobacteria;o__Azospirillales;f__;g__;s__
OTU_979	0.000000	0.000000	0.000013	0.000000	0.000000	0.000000	0.000006	0.000006	0.000000	0.000032	0.000019	0.000013	0.000000	0.000000	0.000013	0.000000	0.000000	0.000006	0.000000	0.000000	0.000045	0.000019	k__Bacteria;p__Firmicutes;c__Bacilli;o__Paenibacillales;f__Paenibacillaceae;g__Paenibacillus
OTU_980	0.000006	0.000000	0.000000	0.000032	0.000000	0.000000	0.000000	0.000000	0.000000	0.000000	0.000000	0.000000	0.000000	0.000000	0.000000	0.000000	0.000000	0.000000	0.000000	0.000000	0.000000	0.000000	k__Bacteria
OTU_981	0.000000	0.000000	0.000000	0.000000	0.000000	0.000000	0.000000	0.000000	0.000000	0.000019	0.000000	0.000000	0.000000	0.000000	0.000000	0.000000	0.000000	0.000000	0.000000	0.000006	0.000000	0.000000	k__Bacteria;p__unidentified_Bacteria;c__Acidobacteriae;o__Acidobacteriales;f__;g__;s__
OTU_982	0.000000	0.000000	0.000000	0.000000	0.000000	0.000000	0.000000	0.000000	0.000000	0.000032	0.000000	0.000000	0.000000	0.000000	0.000000	0.000000	0.000000	0.000000	0.000000	0.000000	0.000000	0.000000	k__Bacteria;p__Proteobacteria;c__Gammaproteobacteria
OTU_983	0.000878	0.000095	0.000127	0.000159	0.000089	0.001730	0.000636	0.001380	0.000134	0.000286	0.000114	0.000229	0.000229	0.000076	0.000254	0.000464	0.000095	0.000191	0.000165	0.000483	0.000267	0.000153	k__Bacteria;p__Firmicutes;c__Bacilli;o__Lactobacillales;f__Enterococcaceae;g__Enterococcus
OTU_984	0.000000	0.000000	0.000000	0.000000	0.000000	0.000000	0.000000	0.000000	0.000000	0.000000	0.000000	0.000000	0.000000	0.000000	0.000000	0.000000	0.000000	0.000000	0.000000	0.000000	0.000000	0.000121	k__Bacteria;p__Firmicutes;c__Clostridia;o__Clostridia_vadinBB60_group;f__;g__;s__
OTU_985	0.000000	0.000000	0.000000	0.000000	0.000000	0.000000	0.000000	0.000000	0.000000	0.000000	0.000000	0.000000	0.000019	0.000000	0.000000	0.000000	0.000013	0.000000	0.000000	0.000000	0.000000	0.000006	k__Bacteria
OTU_986	0.000000	0.000000	0.000000	0.000013	0.000038	0.000000	0.000000	0.000000	0.000000	0.000000	0.000000	0.000000	0.000000	0.000000	0.000000	0.000000	0.000000	0.000000	0.000000	0.000000	0.000000	0.000000	k__Bacteria;p__Myxococcota;c__Polyangia;o__Nannocystales;f__Nannocystaceae;g__Nannocystis
OTU_987	0.000000	0.000000	0.000000	0.000000	0.000013	0.000000	0.000000	0.000000	0.000000	0.000000	0.000000	0.000000	0.000000	0.000000	0.000000	0.000000	0.000000	0.000000	0.000000	0.000000	0.000000	0.000025	k__Bacteria;p__Bacteroidota;c__Bacteroidia;o__Bacteroidales;f__Muribaculaceae;g__;s__
OTU_988	0.000025	0.000057	0.000000	0.000000	0.000000	0.000013	0.000000	0.000000	0.000000	0.000000	0.000000	0.000032	0.000006	0.000006	0.000000	0.000019	0.000000	0.000006	0.000000	0.000000	0.000006	0.000000	k__Bacteria;p__Firmicutes;c__Bacilli;o__Bacillales;f__Bacillaceae;g__Bacillus
OTU_989	0.000000	0.000000	0.000000	0.000000	0.000000	0.000019	0.000000	0.000000	0.000000	0.000006	0.000000	0.000000	0.000000	0.000000	0.000000	0.000000	0.000000	0.000000	0.000000	0.000000	0.000000	0.000013	k__Bacteria;p__Firmicutes;c__Clostridia;o__Oscillospirales;f__Oscillospiraceae;g__UCG-005;s__
OTU_990	0.000000	0.000006	0.000000	0.000000	0.000045	0.000000	0.000000	0.000000	0.000000	0.000000	0.000000	0.000000	0.000000	0.000000	0.000000	0.000000	0.000000	0.000000	0.000000	0.000000	0.000000	0.000000	k__Bacteria;p__Chloroflexi;c__Chloroflexia;o__Thermomicrobiales;f__JG30-KF-CM45;g__;s__
OTU_991	0.000006	0.000006	0.000000	0.000019	0.000000	0.000000	0.000000	0.000000	0.000000	0.000000	0.000013	0.000000	0.000000	0.000000	0.000000	0.000000	0.000000	0.000000	0.000000	0.000000	0.000000	0.000000	k__Bacteria;p__Deinococcota;c__Deinococci;o__Deinococcales;f__Trueperaceae;g__Truepera;s__
OTU_992	0.000000	0.000000	0.000000	0.000000	0.000000	0.000000	0.000000	0.000006	0.000000	0.000019	0.000000	0.000000	0.000000	0.000000	0.000000	0.000013	0.000000	0.000000	0.000000	0.000000	0.000000	0.000000	k__Bacteria;p__Acidobacteriota;c__Holophagae;o__Subgroup_7;f__;g__;s__
OTU_993	0.000172	0.000025	0.000293	0.000191	0.000013	0.000229	0.000127	0.000114	0.000013	0.000032	0.000242	0.000083	0.000000	0.000013	0.000013	0.000019	0.000013	0.000019	0.000000	0.000000	0.000013	0.000013	k__Bacteria;p__Proteobacteria;c__Gammaproteobacteria;o__Enterobacterales;f__Enterobacteriaceae;g__Kosakonia
OTU_994	0.000076	0.000000	0.000000	0.000025	0.000013	0.000000	0.000000	0.000000	0.000000	0.000000	0.000000	0.000000	0.000000	0.000000	0.000000	0.000000	0.000000	0.000000	0.000000	0.000000	0.000000	0.000000	k__Bacteria;p__Gemmatimonadota;c__S0134_terrestrial_group;o__;f__;g__;s__
OTU_995	0.000000	0.000000	0.000000	0.000000	0.000000	0.000013	0.000000	0.000000	0.000000	0.000000	0.000000	0.000045	0.000000	0.000000	0.000000	0.000000	0.000000	0.000000	0.000000	0.000000	0.000000	0.000000	k__Bacteria;p__Actinobacteriota;c__Acidimicrobiia;o__IMCC26256;f__;g__;s__
OTU_996	0.000000	0.000000	0.000000	0.000000	0.000000	0.000000	0.000000	0.000025	0.000000	0.000000	0.000000	0.000000	0.000000	0.000000	0.000000	0.000000	0.000000	0.000000	0.000000	0.000000	0.000000	0.000000	k__Bacteria;p__Proteobacteria;c__Alphaproteobacteria;o__Rhodobacterales;f__Rhodobacteraceae
OTU_997	0.000000	0.000000	0.000000	0.000000	0.000019	0.000000	0.000000	0.000000	0.000000	0.000000	0.000000	0.000000	0.000000	0.000000	0.000000	0.000000	0.000000	0.000000	0.000000	0.000000	0.000000	0.000000	k__Bacteria;p__unidentified_Bacteria;c__Anaerolineae;o__Caldilineales;f__Caldilineaceae;g__;s__
OTU_998	0.000000	0.000000	0.000000	0.000000	0.000000	0.000000	0.000000	0.000000	0.000000	0.000038	0.000000	0.000000	0.000000	0.000000	0.000000	0.000000	0.000000	0.000000	0.000000	0.000013	0.000000	0.000000	k__Bacteria
OTU_999	0.000000	0.000000	0.000013	0.000000	0.000000	0.000000	0.000000	0.000000	0.000000	0.000000	0.000013	0.000006	0.000000	0.000000	0.000013	0.000000	0.000000	0.000000	0.000000	0.000000	0.000000	0.000000	k__Bacteria;p__Bdellovibrionota;c__Bdellovibrionia;o__Bdellovibrionales;f__Bdellovibrionaceae;g__Bdellovibrio;s__Bdellovibrio_bacteriovorus
OTU_1000	0.000051	0.000083	0.000000	0.000006	0.000013	0.000000	0.000000	0.000000	0.000000	0.000000	0.000000	0.000000	0.000000	0.000000	0.000000	0.000000	0.000000	0.000000	0.000000	0.000000	0.000000	0.000000	k__Bacteria;p__Firmicutes;c__Limnochordia;o__Limnochordales;f__Limnochordaceae;g__;s__
OTU_1001	0.000000	0.000006	0.000000	0.000000	0.000038	0.000000	0.000000	0.000000	0.000000	0.000000	0.000000	0.000000	0.000000	0.000000	0.000000	0.000000	0.000000	0.000000	0.000000	0.000000	0.000000	0.000000	k__Bacteria;p__Firmicutes;c__Clostridia;o__Lachnospirales;f__Lachnospiraceae;g__Lachnospiraceae_XPB1014_group;s__
OTU_1002	0.000000	0.000000	0.000000	0.000000	0.000000	0.000013	0.000000	0.000000	0.000000	0.000000	0.000025	0.000000	0.000006	0.000000	0.000000	0.000000	0.000000	0.000000	0.000000	0.000000	0.000000	0.000000	k__Bacteria;p__Firmicutes;c__Negativicutes;o__Veillonellales-Selenomonadales;f__Selenomonadaceae;g__Megamonas;s__
OTU_1003	0.000165	0.000140	0.000102	0.000083	0.000025	0.000178	0.000432	0.000197	0.000025	0.000172	0.000064	0.000871	0.000426	0.000089	0.000426	0.000795	0.000604	0.000687	0.000547	0.000413	0.001132	0.000210	k__Bacteria;p__Firmicutes;c__Bacilli;o__Lactobacillales;f__Lactobacillaceae
OTU_1004	0.000000	0.000000	0.000000	0.000000	0.000000	0.000000	0.000000	0.000000	0.000000	0.000076	0.000000	0.000000	0.000000	0.000000	0.000000	0.000000	0.000000	0.000000	0.000000	0.000000	0.000000	0.000000	k__Bacteria
OTU_1005	0.000000	0.000006	0.000000	0.000000	0.000000	0.000000	0.000000	0.000000	0.000000	0.000000	0.000000	0.000000	0.000000	0.000000	0.000000	0.000000	0.000000	0.000000	0.000000	0.000000	0.000000	0.000032	k__Bacteria;p__Bacteroidota;c__Bacteroidia;o__Bacteroidales;f__Porphyromonadaceae;g__Porphyromonas;s__Porphyromonas_pogonae
OTU_1006	0.000025	0.000000	0.000000	0.000000	0.000000	0.000000	0.000000	0.000000	0.000000	0.000000	0.000000	0.000000	0.000000	0.000000	0.000000	0.000000	0.000000	0.000000	0.000000	0.000000	0.000000	0.000000	k__Bacteria;p__Bdellovibrionota;c__Bdellovibrionia;o__Bdellovibrionales;f__Bdellovibrionaceae;g__;s__
OTU_1007	0.000006	0.000000	0.000000	0.000019	0.000045	0.000025	0.000000	0.000006	0.000032	0.000000	0.000019	0.000013	0.000000	0.000000	0.000000	0.000000	0.000045	0.000000	0.000000	0.000000	0.000000	0.000000	k__Bacteria;p__Actinobacteria;c__unidentified_Actinobacteria;o__Micromonosporales;f__Micromonosporaceae;g__Micromonospora;s__
OTU_1008	0.000000	0.000000	0.000000	0.000000	0.000000	0.000000	0.000006	0.000006	0.000000	0.000038	0.000000	0.000000	0.000000	0.000000	0.000000	0.000000	0.000000	0.000000	0.000013	0.000000	0.000000	0.000013	k__Bacteria;p__Firmicutes;c__Bacilli;o__Erysipelotrichales;f__Erysipelotrichaceae;g__Ileibacterium;s__Ileibacterium_valens
OTU_1009	0.000000	0.000000	0.000000	0.000000	0.000000	0.000000	0.000000	0.000019	0.000000	0.000006	0.000013	0.000000	0.000000	0.000000	0.000000	0.000025	0.000000	0.000000	0.000000	0.000000	0.000000	0.000000	k__Bacteria;p__Acidobacteriota;c__Acidobacteriae;o__Acidobacteriales;f__Acidobacteriaceae_(Subgroup_1)
OTU_1010	0.000000	0.000000	0.000000	0.000000	0.000000	0.000000	0.000000	0.000000	0.000000	0.000038	0.000000	0.000000	0.000000	0.000000	0.000000	0.000000	0.000000	0.000000	0.000000	0.000000	0.000000	0.000000	k__Bacteria;p__Proteobacteria;c__Gammaproteobacteria;o__Enterobacterales;f__Vibrionaceae;g__Vibrio;s__Vibrio_aphrogenes
OTU_1011	0.000019	0.000000	0.000000	0.000000	0.000000	0.000000	0.000000	0.000000	0.000000	0.000000	0.000000	0.000000	0.000000	0.000000	0.000000	0.000000	0.000000	0.000000	0.000000	0.000000	0.000006	0.000114	k__Bacteria;p__Firmicutes;c__Bacilli;o__Bacillales;f__Sporolactobacillaceae;g__Sporolactobacillus;s__Sporolactobacillus_inulinus
OTU_1012	0.000000	0.000006	0.000000	0.000006	0.000000	0.000000	0.000000	0.000000	0.000000	0.000000	0.000000	0.000000	0.000000	0.000000	0.000000	0.000000	0.000000	0.000000	0.000000	0.000000	0.000000	0.000000	k__Bacteria;p__Firmicutes;c__Clostridia;o__Oscillospirales;f__Hungateiclostridiaceae;g__Thermoclostridium;s__Clostridium_sp_TG60-81
OTU_1013	0.000057	0.000000	0.000000	0.000000	0.000000	0.000000	0.000000	0.000000	0.000000	0.000000	0.000000	0.000000	0.000000	0.000000	0.000000	0.000000	0.000000	0.000000	0.000000	0.000000	0.000000	0.000000	k__Bacteria;p__Bacteroidota;c__Bacteroidia;o__Sphingobacteriales;f__Sphingobacteriaceae
OTU_1014	0.000000	0.000025	0.000000	0.000000	0.000025	0.000000	0.000000	0.000000	0.000000	0.000019	0.000000	0.000000	0.000000	0.000000	0.000000	0.000000	0.000000	0.000000	0.000000	0.000000	0.000000	0.000000	k__Bacteria;p__Acidobacteriota;c__Acidobacteriae;o__Bryobacterales;f__Bryobacteraceae;g__Bryobacter;s__
OTU_1015	0.000000	0.000000	0.000000	0.000000	0.000000	0.000038	0.000000	0.000000	0.000000	0.000000	0.000000	0.000000	0.000000	0.000000	0.000000	0.000000	0.000013	0.000000	0.000000	0.000000	0.000000	0.000000	k__Bacteria;p__Verrucomicrobiota;c__Verrucomicrobiae;o__Opitutales;f__Opitutaceae;g__Opitutus;s__
OTU_1016	0.000000	0.000000	0.000000	0.000000	0.000000	0.000000	0.000000	0.000000	0.000000	0.000000	0.000000	0.000000	0.000000	0.000000	0.000000	0.000000	0.000000	0.000000	0.000045	0.000006	0.000000	0.000000	k__Bacteria
OTU_1017	0.000000	0.000000	0.000000	0.000032	0.000006	0.000000	0.000000	0.000000	0.000000	0.000000	0.000000	0.000000	0.000000	0.000000	0.000000	0.000000	0.000000	0.000000	0.000000	0.000000	0.000000	0.000000	k__Bacteria;p__Bdellovibrionota;c__Oligoflexia;o__0319-6G20;f__;g__;s__
OTU_1018	0.000000	0.000000	0.000000	0.000000	0.000000	0.000000	0.000000	0.000000	0.000000	0.000032	0.000000	0.000000	0.000000	0.000000	0.000000	0.000000	0.000000	0.000000	0.000000	0.000000	0.000000	0.000000	k__Bacteria;p__Proteobacteria;c__Gammaproteobacteria;o__Burkholderiales
OTU_1019	0.000000	0.000000	0.000000	0.000000	0.000000	0.000013	0.000000	0.000000	0.000000	0.000000	0.000000	0.000013	0.000000	0.000000	0.000000	0.000000	0.000000	0.000000	0.000000	0.000000	0.000000	0.000000	k__Bacteria;p__Chloroflexi;c__Dehalococcoidia;o__S085;f__;g__;s__
OTU_1020	0.000000	0.000000	0.000000	0.000000	0.000025	0.000006	0.000000	0.000000	0.000000	0.000000	0.000000	0.000000	0.000000	0.000000	0.000000	0.000000	0.000000	0.000000	0.000000	0.000000	0.000000	0.000000	k__Bacteria;p__Bacteroidota;c__Bacteroidia;o__Bacteroidales;f__Muribaculaceae;g__;s__
OTU_1021	0.000000	0.000000	0.000000	0.000000	0.000000	0.000032	0.000000	0.000000	0.000000	0.000000	0.000000	0.000000	0.000000	0.000000	0.000000	0.000000	0.000000	0.000000	0.000000	0.000000	0.000000	0.000000	k__Bacteria;p__Actinobacteriota;c__Acidimicrobiia;o__Microtrichales;f__Iamiaceae;g__Iamia;s__Aquihabitans_daechungensis
OTU_1022	0.000000	0.000000	0.000000	0.000000	0.000000	0.000000	0.000000	0.000000	0.000000	0.000000	0.000000	0.000000	0.000000	0.000000	0.000000	0.000025	0.000000	0.000000	0.000000	0.000000	0.000000	0.000000	Unknown
OTU_1023	0.000000	0.000000	0.000000	0.000000	0.000025	0.000006	0.000000	0.000000	0.000000	0.000000	0.000000	0.000013	0.000000	0.000000	0.000000	0.000000	0.000000	0.000000	0.000000	0.000000	0.000000	0.000000	k__Bacteria;p__Myxococcota;c__Polyangia;o__Haliangiales;f__Haliangiaceae;g__Haliangium;s__
OTU_1024	0.000000	0.000013	0.000000	0.000025	0.000000	0.000000	0.000000	0.000000	0.000000	0.000000	0.000000	0.000006	0.000000	0.000000	0.000013	0.000000	0.000000	0.000038	0.000000	0.000000	0.000000	0.000013	k__Bacteria;p__Actinobacteriota;c__Acidimicrobiia;o__Microtrichales;f__Microtrichaceae;g__IMCC26207;s__
OTU_1025	0.000000	0.000000	0.000000	0.000000	0.000000	0.000000	0.000000	0.000000	0.000019	0.000000	0.000000	0.000000	0.000000	0.000000	0.000000	0.000000	0.000000	0.000000	0.000000	0.000019	0.000000	0.000000	k__Bacteria
OTU_1026	0.000000	0.000000	0.000000	0.000000	0.000000	0.000000	0.000000	0.000000	0.000000	0.000038	0.000000	0.000000	0.000000	0.000000	0.000000	0.000000	0.000000	0.000000	0.000000	0.000000	0.000000	0.000000	k__Bacteria
OTU_1027	0.000013	0.000006	0.000000	0.000045	0.000000	0.000000	0.000000	0.000000	0.000000	0.000000	0.000000	0.000000	0.000000	0.000000	0.000000	0.000000	0.000000	0.000000	0.000000	0.000000	0.000019	0.000000	k__Bacteria;p__Sumerlaeota;c__Sumerlaeia;o__Sumerlaeales;f__Sumerlaeaceae;g__Sumerlaea
OTU_1028	0.000000	0.000000	0.000000	0.000000	0.000000	0.000000	0.000000	0.000000	0.000000	0.000000	0.000000	0.000000	0.000000	0.000000	0.000000	0.000000	0.000000	0.000000	0.000000	0.000000	0.000000	0.000159	k__Bacteria;p__Firmicutes;c__Clostridia;o__Lachnospirales;f__Lachnospiraceae;g__ASF356;s__
OTU_1029	0.041001	0.022122	0.006308	0.005837	0.005049	0.061820	0.010969	0.008260	0.012361	0.007885	0.006263	0.011026	0.011573	0.010791	0.017480	0.017665	0.004820	0.006282	0.006232	0.004801	0.012304	0.006791	k__Bacteria;p__Firmicutes;c__Bacilli;o__Lactobacillales;f__Enterococcaceae;g__Enterococcus
OTU_1030	0.000045	0.000000	0.000000	0.000000	0.000000	0.000000	0.000000	0.000000	0.000000	0.000000	0.000000	0.000000	0.000000	0.000000	0.000000	0.000000	0.000000	0.000000	0.000000	0.000000	0.000000	0.000000	k__Bacteria;p__Gemmatimonadota;c__S0134_terrestrial_group;o__;f__;g__;s__
OTU_1031	0.000013	0.000006	0.000000	0.000006	0.000000	0.000000	0.000000	0.000000	0.000013	0.000006	0.000000	0.000000	0.000000	0.000000	0.000000	0.000000	0.000000	0.000000	0.000000	0.000000	0.000000	0.000000	k__Bacteria;p__Proteobacteria;c__Alphaproteobacteria;o__Rhizobiales;f__Stappiaceae;g__Agaricicola;s__Agaricicola_taiwanensis
OTU_1032	0.000019	0.000038	0.000000	0.000000	0.000038	0.000000	0.000000	0.000000	0.000000	0.000000	0.000000	0.000000	0.000000	0.000000	0.000000	0.000000	0.000000	0.000000	0.000000	0.000000	0.000000	0.000000	k__Bacteria;p__Planctomycetota;c__Phycisphaerae;o__Phycisphaerales;f__Phycisphaeraceae;g__SM1A02;s__
OTU_1033	0.000000	0.000000	0.000000	0.000000	0.000000	0.000000	0.000000	0.000000	0.000000	0.000000	0.000000	0.000000	0.000019	0.000000	0.000000	0.000000	0.000000	0.000000	0.000000	0.000000	0.000000	0.000000	Unknown
OTU_1034	0.000000	0.000000	0.000000	0.000000	0.000000	0.000000	0.000000	0.000000	0.000000	0.000000	0.000000	0.000013	0.000000	0.000000	0.000000	0.000006	0.000000	0.000000	0.000000	0.000006	0.000000	0.000013	k__Bacteria;p__Proteobacteria;c__Alphaproteobacteria;o__Azospirillales;f__Azospirillaceae;g__Azospirillum
OTU_1035	0.000000	0.000000	0.000000	0.000000	0.000000	0.000000	0.000000	0.000000	0.000000	0.000000	0.000000	0.000000	0.000013	0.000000	0.000032	0.000000	0.000000	0.000000	0.000000	0.000000	0.000000	0.000000	k__Bacteria;p__Bacteroidota;c__Bacteroidia;o__Chitinophagales;f__Chitinophagaceae;g__Edaphobaculum;s__
OTU_1036	0.000000	0.000000	0.000000	0.000000	0.000000	0.000013	0.000000	0.000013	0.000000	0.000057	0.000000	0.000013	0.000000	0.000000	0.000006	0.000000	0.000000	0.000000	0.000000	0.000025	0.000000	0.000000	k__Bacteria;p__Acidobacteriota;c__Acidobacteriae;o__Solibacterales;f__Solibacteraceae;g__Candidatus_Solibacter;s__
OTU_1037	0.000013	0.000006	0.000000	0.000019	0.000006	0.000000	0.000000	0.000000	0.000000	0.000000	0.000000	0.000000	0.000000	0.000000	0.000000	0.000000	0.000000	0.000000	0.000000	0.000000	0.000000	0.000000	k__Bacteria;p__unidentified_Bacteria;c__Saccharimonadia;o__Saccharimonadales
OTU_1038	0.000000	0.000000	0.000000	0.000000	0.000000	0.000000	0.000000	0.000000	0.000000	0.000000	0.000000	0.000000	0.000000	0.000000	0.000000	0.000000	0.000000	0.000000	0.000000	0.000000	0.000000	0.000057	k__Bacteria;p__Firmicutes;c__Clostridia;o__Lachnospirales;f__Lachnospiraceae;g__Lachnospiraceae_NK4A136_group;s__
OTU_1039	0.000000	0.000000	0.000000	0.000000	0.000000	0.000000	0.000000	0.000000	0.000000	0.000000	0.000000	0.000032	0.000000	0.000000	0.000000	0.000000	0.000000	0.000000	0.000000	0.000000	0.000000	0.000000	k__Bacteria;p__Firmicutes;c__Clostridia;o__Clostridia_UCG-014;f__;g__;s__
OTU_1040	0.000000	0.000000	0.000000	0.000000	0.000000	0.000000	0.000000	0.000000	0.000000	0.000000	0.000000	0.000000	0.000000	0.000000	0.000000	0.000000	0.000000	0.000000	0.000000	0.000000	0.000000	0.000121	k__Bacteria;p__Bacteroidota;c__Bacteroidia;o__Bacteroidales;f__Rikenellaceae;g__Rikenella;s__Rikenella_microfusus
OTU_1041	0.000000	0.000000	0.000000	0.000000	0.000000	0.000000	0.000000	0.000000	0.000000	0.000038	0.000000	0.000000	0.000000	0.000000	0.000000	0.000000	0.000000	0.000000	0.000000	0.000013	0.000000	0.000000	k__Bacteria;p__Bacteroidota;c__Bacteroidia
OTU_1042	0.000006	0.000006	0.000000	0.000064	0.000006	0.000000	0.000000	0.000000	0.000000	0.000000	0.000000	0.000000	0.000000	0.000000	0.000000	0.000000	0.000000	0.000000	0.000000	0.000000	0.000000	0.000000	k__Bacteria;p__unidentified_Bacteria;c__Bacteroidia;o__Chitinophagales;f__;g__;s__
OTU_1043	0.000032	0.000000	0.000025	0.000006	0.000000	0.000083	0.000045	0.000038	0.000223	0.000000	0.000019	0.000013	0.000045	0.000045	0.000032	0.000006	0.000057	0.000261	0.000477	0.000038	0.000000	0.000000	k__Bacteria;p__Bacteroidota;c__Bacteroidia;o__Cytophagales;f__Hymenobacteraceae;g__Hymenobacter;s__
OTU_1044	0.000000	0.000000	0.000000	0.000000	0.000000	0.000000	0.000000	0.000000	0.000000	0.000019	0.000000	0.000000	0.000000	0.000000	0.000000	0.000000	0.000000	0.000000	0.000000	0.000000	0.000000	0.000000	k__Bacteria;p__unidentified_Bacteria;c__Gammaproteobacteria;o__Burkholderiales;f__Neisseriaceae;g__unidentified_Neisseriaceae;s\_\_bacterium\_enrichment\_culture\_clone\_B214
OTU_1045	0.000000	0.000000	0.000000	0.000000	0.000000	0.000000	0.000000	0.000000	0.000000	0.000000	0.000000	0.000000	0.000000	0.000000	0.000000	0.000000	0.000000	0.000000	0.000000	0.000000	0.000000	0.000114	k__Bacteria;p__Bacteroidota;c__Bacteroidia;o__Bacteroidales;f__Muribaculaceae;g__;s__
OTU_1046	0.000000	0.000000	0.000000	0.000000	0.000000	0.000013	0.000000	0.000000	0.000000	0.000000	0.000000	0.000025	0.000000	0.000000	0.000000	0.000000	0.000000	0.000000	0.000000	0.000000	0.000000	0.000000	k__Bacteria;p__Proteobacteria;c__Gammaproteobacteria;o__Burkholderiales;f__Chromobacteriaceae;g__Vogesella
OTU_1047	0.000000	0.000000	0.000000	0.000000	0.000000	0.000000	0.000000	0.000000	0.000000	0.000000	0.000000	0.000000	0.000000	0.000000	0.000000	0.000000	0.000000	0.000000	0.000000	0.000000	0.000000	0.000045	k__Bacteria;p__Firmicutes;c__Bacilli;o__Lactobacillales;f__Aerococcaceae;g__Facklamia;s__Facklamia_tabacinasalis
OTU_1048	0.000000	0.000000	0.000000	0.000000	0.000000	0.000000	0.000000	0.000006	0.000000	0.000064	0.000000	0.000000	0.000000	0.000000	0.000000	0.000000	0.000000	0.000000	0.000000	0.000013	0.000000	0.000000	k__Bacteria;p__Acidobacteriota;c__Acidobacteriae;o__Bryobacterales;f__Bryobacteraceae;g__Bryobacter;s__
OTU_1049	0.000013	0.000000	0.000000	0.000006	0.000000	0.000000	0.000025	0.000006	0.000000	0.000000	0.000006	0.000000	0.000000	0.000000	0.000000	0.000000	0.000000	0.000000	0.000000	0.000000	0.000000	0.000000	k__Bacteria;p__Actinobacteria;c__unidentified_Actinobacteria;o__Propionibacteriales;f__Nocardioidaceae;g__Nocardioides;s__
OTU_1050	0.000000	0.000000	0.000000	0.000000	0.000000	0.000000	0.000000	0.000000	0.000000	0.000045	0.000000	0.000000	0.000000	0.000000	0.000000	0.000000	0.000000	0.000000	0.000000	0.000000	0.000000	0.000000	k__Bacteria
OTU_1051	0.000000	0.000000	0.000000	0.000000	0.000000	0.000000	0.000000	0.000000	0.000000	0.000045	0.000000	0.000000	0.000000	0.000000	0.000000	0.000000	0.000000	0.000000	0.000000	0.000000	0.000000	0.000000	k__Bacteria
OTU_1052	0.000000	0.000000	0.000000	0.000000	0.000000	0.000032	0.000000	0.000000	0.000000	0.000032	0.000000	0.000045	0.000000	0.000006	0.000000	0.000000	0.000000	0.000013	0.000000	0.000006	0.000000	0.000000	k__Bacteria
OTU_1053	0.000000	0.000000	0.000000	0.000000	0.000000	0.000000	0.000000	0.000000	0.000045	0.000000	0.000000	0.000000	0.000000	0.000000	0.000000	0.000000	0.000000	0.000000	0.000000	0.000000	0.000000	0.000000	k__Bacteria;p__Bacteroidota;c__Bacteroidia;o__Flavobacteriales;f__Flavobacteriaceae;g__Flavobacterium;s__
OTU_1054	0.000000	0.000006	0.000000	0.000000	0.000000	0.000000	0.000000	0.000000	0.000000	0.000000	0.000000	0.000000	0.000000	0.000000	0.000000	0.000000	0.000000	0.000000	0.000000	0.000000	0.000000	0.000025	k__Bacteria;p__Campylobacterota;c__Campylobacteria;o__Campylobacterales;f__Campylobacteraceae;g__Campylobacter;s__Campylobacter_concisus
OTU_1055	0.000000	0.000000	0.000000	0.000000	0.000000	0.000013	0.000000	0.000000	0.000000	0.000000	0.000000	0.000038	0.000000	0.000000	0.000000	0.000000	0.000000	0.000000	0.000000	0.000000	0.000000	0.000000	k__Bacteria;p__Proteobacteria;c__Gammaproteobacteria;o__Burkholderiales;f__Methylophilaceae;g__Methylobacillus
OTU_1056	0.000006	0.000000	0.000000	0.000006	0.000038	0.000000	0.000000	0.000000	0.000000	0.000000	0.000000	0.000006	0.000000	0.000000	0.000000	0.000000	0.000000	0.000000	0.000000	0.000006	0.000000	0.000000	k__Bacteria;p__unidentified_Bacteria;c__Bacteroidia;o__Sphingobacteriales;f__Sphingobacteriaceae;g__;s__
OTU_1057	0.000000	0.000000	0.000006	0.000000	0.000000	0.000000	0.000000	0.000019	0.000000	0.000000	0.000000	0.000000	0.000000	0.000000	0.000000	0.000045	0.000000	0.000000	0.000000	0.000000	0.000006	0.000000	k__Bacteria;p__Proteobacteria;c__Alphaproteobacteria;o__Sphingomonadales;f__Sphingomonadaceae;g__Novosphingobium;s__Novosphingobium_rosa
OTU_1058	0.000025	0.000000	0.000000	0.000000	0.000000	0.000000	0.000000	0.000000	0.000000	0.000000	0.000000	0.000000	0.000000	0.000000	0.000000	0.000000	0.000000	0.000000	0.000000	0.000000	0.000000	0.000000	k__Bacteria;p__Proteobacteria;c__Gammaproteobacteria;o__Burkholderiales;f__Alcaligenaceae;g__Pusillimonas;s__
OTU_1059	0.000000	0.000000	0.000000	0.000000	0.000000	0.000000	0.000000	0.000000	0.000025	0.000000	0.000000	0.000000	0.000000	0.000000	0.000000	0.000000	0.000000	0.000000	0.000000	0.000000	0.000000	0.000000	k__Bacteria;p__Proteobacteria;c__Gammaproteobacteria;o__Legionellales;f__Legionellaceae;g__Legionella;s__
OTU_1060	0.000000	0.000000	0.000000	0.000000	0.000000	0.000000	0.000000	0.000000	0.000000	0.000000	0.000000	0.000000	0.000000	0.000000	0.000000	0.000000	0.000000	0.000000	0.000000	0.000000	0.000000	0.000038	k__Bacteria
OTU_1061	0.000000	0.000000	0.000000	0.000000	0.000000	0.000000	0.000000	0.000000	0.000000	0.000000	0.000000	0.000019	0.000000	0.000013	0.000000	0.000000	0.000000	0.000000	0.000000	0.000000	0.000000	0.000000	k__Bacteria
OTU_1062	0.000000	0.000000	0.000000	0.000000	0.000000	0.000000	0.000000	0.000000	0.000000	0.000000	0.000000	0.000000	0.000000	0.000000	0.000000	0.000000	0.000000	0.000000	0.000000	0.000000	0.000000	0.000045	k__Bacteria;p__Actinobacteria;c__unidentified_Actinobacteria;o__Actinomycetales;f__Actinomycetaceae;g__Actinomyces;s__Actinomyces_graevenitzii
OTU_1063	0.000000	0.000000	0.000000	0.000000	0.000025	0.000000	0.000000	0.000000	0.000000	0.000000	0.000000	0.000000	0.000000	0.000000	0.000000	0.000000	0.000000	0.000000	0.000000	0.000000	0.000000	0.000000	k__Bacteria;p__unidentified_Bacteria;c__Rhodothermia;o__Rhodothermales;f__Rhodothermaceae;g__;s__
OTU_1064	0.000000	0.000000	0.000000	0.000000	0.000000	0.000000	0.000000	0.000000	0.000000	0.000000	0.000000	0.000000	0.000000	0.000000	0.000000	0.000019	0.000000	0.000000	0.000000	0.000000	0.000000	0.000000	k__Bacteria;p__Bacteroidota;c__Bacteroidia;o__Chitinophagales;f__Chitinophagaceae;g__Edaphobaculum;s__
OTU_1065	0.000000	0.000000	0.000000	0.000000	0.000000	0.000000	0.000000	0.000000	0.000000	0.000000	0.000000	0.000000	0.000000	0.000000	0.000000	0.000000	0.000000	0.000000	0.000000	0.000000	0.000000	0.000114	k__Bacteria
OTU_1066	0.000013	0.000013	0.000000	0.000019	0.000000	0.000000	0.000000	0.000000	0.000000	0.000000	0.000000	0.000000	0.000000	0.000000	0.000000	0.000000	0.000000	0.000000	0.000000	0.000000	0.000000	0.000000	k__Bacteria;p__unidentified_Bacteria;c__Limnochordia;o__;f__;g__;s__
OTU_1067	0.000000	0.000000	0.000000	0.000000	0.000000	0.000000	0.000000	0.000000	0.000000	0.000000	0.000000	0.000019	0.000000	0.000000	0.000000	0.000000	0.000000	0.000000	0.000000	0.000000	0.000000	0.000000	k__Bacteria;p__Firmicutes
OTU_1068	0.000000	0.000000	0.000000	0.000000	0.000000	0.000000	0.000000	0.000000	0.000025	0.000000	0.000000	0.000000	0.000000	0.000000	0.000000	0.000000	0.000000	0.000000	0.000000	0.000000	0.000000	0.000000	k__Bacteria;p__Firmicutes;c__Bacilli;o__Lactobacillales;f__Streptococcaceae;g__Streptococcus;s__Streptococcus_uberis
OTU_1069	0.000000	0.000013	0.000000	0.000045	0.000000	0.000000	0.000000	0.000000	0.000000	0.000000	0.000000	0.000000	0.000000	0.000000	0.000000	0.000000	0.000000	0.000000	0.000000	0.000000	0.000000	0.000000	k__Bacteria;p__Proteobacteria;c__Gammaproteobacteria
OTU_1070	0.000000	0.000000	0.000000	0.000000	0.000000	0.000000	0.000000	0.000000	0.000000	0.000000	0.000000	0.000006	0.000000	0.000000	0.000000	0.000000	0.000000	0.000006	0.000000	0.000000	0.000000	0.000006	k__Bacteria;p__Actinobacteria;c__unidentified_Actinobacteria;o__Corynebacteriales;f__Mycobacteriaceae;g__Mycobacterium
OTU_1071	0.000000	0.000000	0.000000	0.000000	0.000000	0.000000	0.000000	0.000006	0.000000	0.000006	0.000000	0.000000	0.000000	0.000000	0.000000	0.000000	0.000000	0.000000	0.000000	0.000000	0.000006	0.000000	k__Bacteria;p__Firmicutes;c__Bacilli;o__Paenibacillales;f__Paenibacillaceae;g__Paenibacillus;s__Paenibacillus_sp_YT0039
OTU_1072	0.000000	0.000019	0.000000	0.000013	0.000006	0.000000	0.000000	0.000000	0.000000	0.000000	0.000000	0.000000	0.000000	0.000000	0.000000	0.000000	0.000000	0.000000	0.000000	0.000000	0.000000	0.000000	k__Bacteria;p__Firmicutes;c__Bacilli;o__Lactobacillales;f__Lactobacillaceae;g__Limosilactobacillus;s__Lactobacillus_mucosae
OTU_1073	0.000045	0.000006	0.000000	0.000127	0.000006	0.000000	0.000000	0.000000	0.000000	0.000019	0.000000	0.000019	0.000000	0.000000	0.000000	0.000000	0.000000	0.000013	0.000000	0.000000	0.000000	0.000000	k__Bacteria;p__unidentified_Bacteria;c__Alphaproteobacteria;o__Rhizobiales;f__Devosiaceae;g__;s__
OTU_1074	0.000000	0.000000	0.000000	0.000000	0.000000	0.000000	0.000000	0.000032	0.000000	0.000000	0.000000	0.000000	0.000000	0.000000	0.000000	0.000000	0.000000	0.000000	0.000000	0.000000	0.000000	0.000000	k__Bacteria;p__Firmicutes;c__Clostridia;o__Lachnospirales;f__Lachnospiraceae;g__Lachnospiraceae_ND3007_group;s__
OTU_1075	0.000000	0.000000	0.000000	0.000000	0.000000	0.000000	0.000000	0.000000	0.000000	0.000000	0.000000	0.000000	0.000000	0.000000	0.000000	0.000000	0.000000	0.000000	0.000000	0.000000	0.000000	0.000032	k__Bacteria;p__Firmicutes;c__Clostridia;o__Lachnospirales;f__Lachnospiraceae
OTU_1076	0.000000	0.000000	0.000000	0.000000	0.000000	0.000000	0.000000	0.000000	0.000000	0.000000	0.000000	0.000000	0.000000	0.000000	0.000000	0.000000	0.000000	0.000000	0.000000	0.000000	0.000000	0.000038	k__Bacteria;p__Proteobacteria;c__Alphaproteobacteria;o__Sphingomonadales;f__Sphingomonadaceae
OTU_1077	0.000000	0.000000	0.000013	0.000000	0.000000	0.000000	0.000000	0.000000	0.000000	0.000000	0.000006	0.000006	0.000006	0.000000	0.000000	0.000000	0.000006	0.000000	0.000000	0.000006	0.000000	0.000000	k__Bacteria;p__Acidobacteriota;c__Acidobacteriae;o__Acidobacteriales;f__Acidobacteriaceae_(Subgroup_1);g__Granulicella;s__
OTU_1078	0.000000	0.000000	0.000006	0.000000	0.000000	0.000000	0.000000	0.000000	0.000000	0.000000	0.000000	0.000000	0.000000	0.000000	0.000013	0.000000	0.000000	0.000000	0.000006	0.000000	0.000045	0.000025	k__Bacteria;p__Firmicutes;c__Bacilli;o__Bacillales;f__Sporolactobacillaceae;g__Tuberibacillus;s__Pullulanibacillus_sp
OTU_1079	0.000000	0.000000	0.000000	0.000000	0.000000	0.000000	0.000000	0.000000	0.000000	0.000000	0.000000	0.000000	0.000000	0.000000	0.000000	0.000000	0.000000	0.000000	0.000000	0.000038	0.000000	0.000019	k__Bacteria
OTU_1080	0.000000	0.000000	0.000000	0.000000	0.000000	0.000000	0.000000	0.000000	0.000000	0.000000	0.000006	0.000038	0.000000	0.000006	0.000000	0.000000	0.000000	0.000013	0.000000	0.000000	0.000000	0.000000	k__Bacteria;p__Actinobacteriota;c__MB-A2-108;o__;f__;g__;s__
OTU_1081	0.000032	0.000000	0.000000	0.000019	0.000000	0.000000	0.000000	0.000000	0.000000	0.000000	0.000000	0.000000	0.000000	0.000000	0.000000	0.000000	0.000000	0.000000	0.000000	0.000000	0.000000	0.000000	k__Bacteria;p__Proteobacteria;c__Gammaproteobacteria;o__Enterobacterales
OTU_1082	0.000000	0.000000	0.000000	0.000000	0.000000	0.000006	0.000000	0.000000	0.000000	0.000000	0.000000	0.000000	0.000000	0.000000	0.000000	0.000000	0.000000	0.000000	0.000000	0.000000	0.000000	0.000000	k__Bacteria;p__Proteobacteria;c__Gammaproteobacteria;o__Competibacterales;f__Competibacteraceae;g__Candidatus_Competibacter;s__
OTU_1083	0.000000	0.000000	0.000000	0.000000	0.000000	0.000000	0.000000	0.000000	0.000000	0.000000	0.000000	0.000000	0.000013	0.000000	0.000000	0.000019	0.000000	0.000000	0.000000	0.000000	0.000000	0.000000	k__Bacteria;p__Proteobacteria;c__Alphaproteobacteria;o__Acetobacterales;f__Acetobacteraceae;g__Roseococcus;s__
OTU_1084	0.000013	0.000000	0.000000	0.000032	0.000013	0.000000	0.000000	0.000000	0.000000	0.000000	0.000000	0.000000	0.000000	0.000000	0.000000	0.000000	0.000000	0.000000	0.000000	0.000000	0.000000	0.000000	k__Bacteria;p__Verrucomicrobiota;c__Verrucomicrobiae;o__Chthoniobacterales;f__Xiphinematobacteraceae;g__Candidatus_Xiphinematobacter;s__
OTU_1085	0.000013	0.000000	0.000000	0.000013	0.000000	0.000000	0.000000	0.000000	0.000000	0.000000	0.000000	0.000000	0.000000	0.000000	0.000000	0.000000	0.000000	0.000000	0.000000	0.000000	0.000000	0.000000	k__Bacteria;p__Firmicutes;c__unidentified_Firmicutes;o__Oscillospirales;f__Ruminococcaceae;g__;s__
OTU_1086	0.000000	0.000000	0.000000	0.000000	0.000000	0.000000	0.000000	0.000013	0.000000	0.000000	0.000000	0.000000	0.000000	0.000000	0.000000	0.000000	0.000000	0.000000	0.000000	0.000000	0.000000	0.000000	k__Bacteria;p__Bacteroidota;c__Bacteroidia;o__Flavobacteriales;f__Weeksellaceae;g__Chryseobacterium
OTU_1087	0.000000	0.000006	0.000000	0.000000	0.000064	0.000000	0.000000	0.000000	0.000000	0.000000	0.000000	0.000000	0.000000	0.000000	0.000000	0.000000	0.000000	0.000000	0.000000	0.000000	0.000000	0.000000	k__Bacteria;p__Bacteroidota;c__Bacteroidia;o__Bacteroidales;f__Prevotellaceae;g__Prevotella;s__Prevotella_intermedia
OTU_1088	0.000019	0.000013	0.000878	0.000134	0.000032	0.000979	0.000490	0.000064	0.001278	0.000025	0.000763	0.000413	0.001011	0.000846	0.000769	0.000172	0.001062	0.000407	0.000509	0.000540	0.000083	0.000000	k__Bacteria;p__Cyanobacteria;c__Cyanobacteriia;o__Chloroplast;f__unidentified_Chloroplast;g__unidentified_Chloroplast
OTU_1089	0.000000	0.000000	0.000000	0.000000	0.000000	0.000013	0.000000	0.000000	0.000000	0.000000	0.000000	0.000019	0.000000	0.000000	0.000000	0.000000	0.000000	0.000000	0.000000	0.000000	0.000000	0.000000	k__Bacteria;p__Actinobacteria;c__unidentified_Actinobacteria;o__Propionibacteriales;f__Nocardioidaceae;g__Nocardioides
OTU_1090	0.000000	0.000000	0.000000	0.000000	0.000000	0.000032	0.000000	0.000000	0.000000	0.000019	0.000000	0.000013	0.000000	0.000000	0.000000	0.000000	0.000000	0.000000	0.000000	0.000000	0.000000	0.000000	k__Bacteria;p__Proteobacteria;c__Gammaproteobacteria;o__Xanthomonadales;f__Xanthomonadaceae;g__Arenimonas;s__
OTU_1091	0.000000	0.000000	0.000000	0.000000	0.000000	0.000051	0.000000	0.000000	0.000013	0.000000	0.000006	0.000038	0.000006	0.000013	0.000006	0.000000	0.000000	0.000013	0.000000	0.000000	0.000000	0.000000	k__Bacteria;p__Actinobacteria;c__unidentified_Actinobacteria;o__Propionibacteriales;f__Nocardioidaceae;g__Nocardioides
OTU_1092	0.000000	0.000000	0.000000	0.000000	0.000000	0.000000	0.000000	0.000000	0.000013	0.000000	0.000000	0.000019	0.000000	0.000000	0.000000	0.000025	0.000000	0.000006	0.000000	0.000000	0.000000	0.000000	k__Bacteria;p__Firmicutes;c__Bacilli;o__Lactobacillales;f__Enterococcaceae;g__Enterococcus
OTU_1093	0.000000	0.000000	0.000000	0.000000	0.000000	0.000019	0.000000	0.000000	0.000000	0.000000	0.000000	0.000019	0.000000	0.000000	0.000000	0.000000	0.000000	0.000000	0.000000	0.000000	0.000000	0.000000	k__Bacteria;p__Actinobacteria;c__unidentified_Actinobacteria;o__Propionibacteriales;f__Nocardioidaceae;g__Nocardioides
OTU_1094	0.000000	0.000000	0.000000	0.000000	0.000000	0.000000	0.000000	0.000000	0.000000	0.000146	0.000000	0.000000	0.000000	0.000000	0.000000	0.000000	0.000000	0.000000	0.000000	0.000000	0.000000	0.000000	Unknown
OTU_1095	0.000000	0.000000	0.000000	0.000000	0.000000	0.000000	0.000000	0.000000	0.000000	0.000000	0.000006	0.000000	0.000006	0.000013	0.000006	0.000000	0.000000	0.000013	0.000000	0.000000	0.000000	0.000000	k__Bacteria;p__Actinobacteria;c__unidentified_Actinobacteria;o__Streptomycetales;f__Streptomycetaceae;g__Streptomyces
OTU_1096	0.000000	0.000000	0.000000	0.000000	0.000000	0.000006	0.000006	0.000000	0.000000	0.000000	0.000000	0.000000	0.000013	0.000000	0.000000	0.000000	0.000000	0.000000	0.000000	0.000000	0.000013	0.000000	k__Bacteria;p__Armatimonadota;c__Fimbriimonadia;o__Fimbriimonadales;f__Fimbriimonadaceae;g__;s__
OTU_1097	0.000000	0.000000	0.000000	0.000000	0.000000	0.000000	0.000000	0.000000	0.000000	0.000083	0.000000	0.000000	0.000000	0.000000	0.000000	0.000000	0.000000	0.000000	0.000000	0.000013	0.000000	0.000000	k__Bacteria
OTU_1098	0.000000	0.000000	0.000000	0.000019	0.000013	0.000000	0.000000	0.000000	0.000000	0.000000	0.000000	0.000000	0.000000	0.000000	0.000000	0.000000	0.000000	0.000000	0.000000	0.000000	0.000000	0.000000	k__Bacteria;p__Cyanobacteria;c__Vampirivibrionia;o__Vampirovibrionales;f__;g__;s__
OTU_1099	0.000000	0.000000	0.000000	0.000000	0.000000	0.000013	0.000000	0.000000	0.000000	0.000019	0.000000	0.000032	0.000000	0.000006	0.000000	0.000006	0.000000	0.000025	0.000000	0.000000	0.000000	0.000000	k__Bacteria;p__Actinobacteriota;c__Thermoleophilia;o__Gaiellales;f__Gaiellaceae;g__Gaiella;s__
OTU_1100	0.000000	0.000000	0.000000	0.000000	0.000000	0.000000	0.000000	0.000000	0.000000	0.000070	0.000000	0.000000	0.000000	0.000000	0.000000	0.000000	0.000000	0.000000	0.000000	0.000000	0.000000	0.000000	k__Bacteria;p__Firmicutes;c__Bacilli;o__Erysipelotrichales;f__Erysipelotrichaceae
OTU_1101	0.000000	0.000000	0.000000	0.000006	0.000000	0.000013	0.000000	0.000000	0.000000	0.000013	0.000000	0.000000	0.000000	0.000000	0.000000	0.000000	0.000000	0.000000	0.000000	0.000000	0.000000	0.000000	k__Bacteria;p__Actinobacteria;c__unidentified_Actinobacteria;o__Propionibacteriales;f__Propionibacteriaceae;g__Acidipropionibacterium;s__Acidipropionibacterium_acidipropionici
OTU_1102	0.000000	0.000000	0.000000	0.000000	0.000000	0.000000	0.000000	0.000000	0.000000	0.000000	0.000000	0.000000	0.000000	0.000032	0.000000	0.000000	0.000000	0.000000	0.000000	0.000000	0.000000	0.000000	k__Bacteria
OTU_1103	0.000000	0.000000	0.000000	0.000000	0.000000	0.000000	0.000000	0.000000	0.000000	0.000000	0.000000	0.000000	0.000000	0.000006	0.000000	0.000000	0.000000	0.000000	0.000000	0.000025	0.000000	0.000019	k__Bacteria;p__Firmicutes;c__Bacilli;o__Erysipelotrichales;f__Erysipelotrichaceae;g__Faecalibaculum;s__Faecalibaculum_rodentium
OTU_1104	0.000000	0.000000	0.000000	0.000000	0.000000	0.000025	0.000006	0.000000	0.000000	0.000000	0.000000	0.000038	0.000000	0.000000	0.000000	0.000000	0.000000	0.000019	0.000000	0.000000	0.000000	0.000000	k__Bacteria;p__Actinobacteriota;c__Acidimicrobiia;o__IMCC26256;f__;g__;s__
OTU_1105	0.000000	0.000000	0.000000	0.000000	0.000000	0.000013	0.000000	0.000000	0.000000	0.000000	0.000000	0.000006	0.000000	0.000013	0.000000	0.000000	0.000000	0.000000	0.000006	0.000000	0.000000	0.000000	k__Bacteria;p__Proteobacteria;c__Alphaproteobacteria;o__Caulobacterales;f__Hyphomonadaceae;g__Hirschia;s__
OTU_1106	0.000000	0.000000	0.000000	0.000000	0.000000	0.000000	0.000019	0.000000	0.000000	0.000032	0.000038	0.000000	0.000000	0.000000	0.000000	0.000000	0.000013	0.000000	0.000000	0.000000	0.000000	0.000000	k__Bacteria;p__Firmicutes;c__Bacilli;o__Lactobacillales;f__Enterococcaceae
OTU_1107	0.000000	0.000000	0.000000	0.000000	0.000000	0.000000	0.000000	0.000000	0.000000	0.000000	0.000000	0.000000	0.000000	0.000000	0.000000	0.000000	0.000006	0.000000	0.000000	0.000000	0.000000	0.000000	k__Bacteria;p__Bdellovibrionota;c__Oligoflexia;o__0319-6G20;f__;g__;s__
OTU_1108	0.000000	0.000000	0.000000	0.000000	0.000000	0.000000	0.000000	0.000000	0.000000	0.000000	0.000000	0.000000	0.000000	0.000000	0.000000	0.000013	0.000000	0.000000	0.000000	0.000006	0.000000	0.000000	k__Bacteria;p__Proteobacteria;c__Alphaproteobacteria;o__Rhizobiales
OTU_1109	0.000000	0.000000	0.000000	0.000000	0.000000	0.000000	0.000000	0.000000	0.000006	0.000000	0.000000	0.000000	0.000000	0.000000	0.000000	0.000000	0.000006	0.000000	0.000000	0.000000	0.000000	0.000000	k__Bacteria;p__Proteobacteria;c__Alphaproteobacteria;o__Tistrellales;f__Geminicoccaceae;g__Geminicoccus;s__
OTU_1110	0.000000	0.000000	0.000000	0.000000	0.000000	0.000000	0.000000	0.000000	0.000000	0.000032	0.000000	0.000000	0.000000	0.000000	0.000000	0.000000	0.000000	0.000000	0.000000	0.000000	0.000000	0.000000	k__Bacteria;p__Cyanobacteria;c__Cyanobacteriia;o__Cyanobacteriales;f__Xenococcaceae
OTU_1111	0.000000	0.000000	0.000000	0.000000	0.000000	0.000000	0.000000	0.000006	0.000000	0.000038	0.000000	0.000000	0.000000	0.000000	0.000000	0.000000	0.000000	0.000000	0.000000	0.000000	0.000000	0.000000	k__Bacteria;p__Proteobacteria;c__Alphaproteobacteria;o__Rickettsiales
OTU_1112	0.000000	0.000000	0.000000	0.000000	0.000000	0.000057	0.000000	0.000000	0.000000	0.000000	0.000000	0.000057	0.000000	0.000006	0.000000	0.000000	0.000000	0.000019	0.000000	0.000006	0.000000	0.000000	k__Bacteria;p__Actinobacteriota;c__Thermoleophilia;o__Solirubrobacterales;f__67-14;g__;s__
OTU_1113	0.000000	0.000013	0.000000	0.000019	0.000032	0.000000	0.000000	0.000000	0.000000	0.000000	0.000000	0.000000	0.000000	0.000000	0.000000	0.000000	0.000000	0.000000	0.000000	0.000000	0.000000	0.000000	k__Bacteria;p__Chloroflexi;c__Chloroflexia;o__Thermomicrobiales;f__JG30-KF-CM45;g__;s__
OTU_1114	0.000000	0.000019	0.000000	0.000013	0.000000	0.000000	0.000000	0.000000	0.000000	0.000000	0.000000	0.000000	0.000000	0.000000	0.000000	0.000000	0.000000	0.000000	0.000000	0.000000	0.000000	0.000000	k__Bacteria;p__Firmicutes;c__D8A-2;o__;f__;g__;s__
OTU_1115	0.000006	0.000006	0.000000	0.000000	0.000045	0.000025	0.000006	0.000000	0.000000	0.000006	0.000000	0.000000	0.000000	0.000000	0.000000	0.000000	0.000006	0.000000	0.000000	0.000000	0.000000	0.000000	k__Bacteria;p__Actinobacteria;c__unidentified_Actinobacteria;o__Propionibacteriales;f__Nocardioidaceae;g__Nocardioides
OTU_1116	0.000038	0.000025	0.000000	0.000038	0.000013	0.000000	0.000000	0.000000	0.000000	0.000000	0.000000	0.000000	0.000000	0.000000	0.000000	0.000000	0.000000	0.000000	0.000000	0.000000	0.000000	0.000000	k__Bacteria;p__Firmicutes;c__Clostridia;o__Oscillospirales;f__Hungateiclostridiaceae
OTU_1117	0.000000	0.000000	0.000000	0.000000	0.000000	0.000019	0.000000	0.000000	0.000000	0.000000	0.000000	0.000000	0.000000	0.000000	0.000000	0.000000	0.000000	0.000000	0.000000	0.000000	0.000000	0.000000	k__Bacteria;p__Chloroflexi;c__JG30-KF-CM66;o__;f__;g__;s__
OTU_1118	0.000013	0.000000	0.000000	0.000000	0.000038	0.000000	0.000000	0.000000	0.000000	0.000000	0.000000	0.000000	0.000000	0.000000	0.000000	0.000000	0.000000	0.000000	0.000000	0.000000	0.000000	0.000000	k__Bacteria;p__Myxococcota;c__Polyangia;o__Polyangiales;f__BIrii41;g__;s__
OTU_1119	0.000000	0.000000	0.000000	0.000006	0.000000	0.000032	0.000000	0.000000	0.000000	0.000006	0.000000	0.000000	0.000000	0.000006	0.000000	0.000000	0.000000	0.000019	0.000000	0.000000	0.000000	0.000000	k__Bacteria;p__unidentified_Bacteria;c__Acidimicrobiia;o__Microtrichales;f__Ilumatobacteraceae;g__;s__
OTU_1120	0.000000	0.000000	0.000019	0.000013	0.000006	0.000000	0.000172	0.000013	0.000000	0.000000	0.000006	0.000032	0.000032	0.000000	0.000032	0.000070	0.000159	0.000070	0.000127	0.000057	0.000197	0.000032	k__Bacteria;p__Firmicutes;c__Bacilli;o__Lactobacillales;f__Lactobacillaceae;g__Lactiplantibacillus
OTU_1121	0.000000	0.000000	0.000000	0.000000	0.000000	0.000000	0.000000	0.000000	0.000000	0.000140	0.000000	0.000000	0.000000	0.000000	0.000000	0.000000	0.000000	0.000000	0.000000	0.000000	0.000000	0.000000	Unknown
OTU_1122	0.000000	0.000000	0.000000	0.000000	0.000000	0.000000	0.000000	0.000000	0.000000	0.000000	0.000000	0.000000	0.000000	0.000000	0.000000	0.000000	0.000000	0.000000	0.000000	0.000000	0.000000	0.000057	k__Bacteria;p__Firmicutes;c__Clostridia;o__Oscillospirales;f__Ruminococcaceae;g__Anaerotruncus;s__
OTU_1123	0.000019	0.000000	0.000000	0.000000	0.000000	0.000000	0.000000	0.000000	0.000000	0.000000	0.000000	0.000000	0.000000	0.000000	0.000000	0.000000	0.000000	0.000000	0.000000	0.000000	0.000000	0.000000	k__Bacteria;p__Proteobacteria;c__Gammaproteobacteria;o__Burkholderiales
OTU_1124	0.000000	0.000000	0.000000	0.000000	0.000000	0.000000	0.000000	0.000000	0.000000	0.000025	0.000000	0.000000	0.000000	0.000000	0.000000	0.000000	0.000000	0.000000	0.000000	0.000000	0.000000	0.000000	k__Bacteria;p__Proteobacteria;c__Alphaproteobacteria;o__Rickettsiales;f__Mitochondria;g__unidentified_Mitochondria;s__Alphaproteobacteria_bacterium_RIFCSPLOWO2_01_FULL_40_26
OTU_1125	0.000000	0.000025	0.000000	0.000000	0.000000	0.000000	0.000000	0.000000	0.000000	0.000000	0.000000	0.000000	0.000000	0.000000	0.000000	0.000000	0.000000	0.000000	0.000000	0.000000	0.000000	0.000000	k__Bacteria;p__Firmicutes;c__Clostridia;o__Peptostreptococcales-Tissierellales;f__Family_XI;g__Tepidimicrobium;s__
OTU_1126	0.000000	0.000000	0.000000	0.000000	0.000000	0.000032	0.000000	0.000000	0.000000	0.000000	0.000000	0.000013	0.000000	0.000000	0.000000	0.000000	0.000000	0.000000	0.000000	0.000000	0.000000	0.000000	k__Bacteria;p__unidentified_Bacteria;c__Alphaproteobacteria;o__Micropepsales;f__Micropepsaceae;g__;s__
OTU_1127	0.000038	0.000013	0.000000	0.000032	0.000000	0.000000	0.000000	0.000000	0.000000	0.000000	0.000000	0.000000	0.000045	0.000013	0.000000	0.000000	0.000013	0.000006	0.000000	0.000000	0.000006	0.000000	k__Bacteria;p__Actinobacteria;c__unidentified_Actinobacteria;o__Propionibacteriales;f__Nocardioidaceae;g__Nocardioides
OTU_1128	0.000000	0.000000	0.000000	0.000000	0.000000	0.000000	0.000038	0.000000	0.000006	0.000006	0.000025	0.000019	0.000019	0.000000	0.000019	0.000000	0.000000	0.000000	0.000019	0.000000	0.000687	0.000045	k__Bacteria;p__Actinobacteria;c__unidentified_Actinobacteria;o__Pseudonocardiales;f__Pseudonocardiaceae;g__Saccharopolyspora
OTU_1129	0.000000	0.000000	0.000000	0.000038	0.000000	0.000000	0.000000	0.000000	0.000000	0.000000	0.000000	0.000000	0.000000	0.000000	0.000000	0.000000	0.000000	0.000000	0.000000	0.000000	0.000000	0.000000	k__Bacteria;p__Myxococcota;c__Myxococcia;o__Myxococcales;f__Anaeromyxobacteraceae;g__Anaeromyxobacter
OTU_1130	0.000000	0.000000	0.000000	0.000000	0.000000	0.000000	0.000000	0.000000	0.000000	0.000019	0.000000	0.000019	0.000000	0.000006	0.000000	0.000000	0.000000	0.000000	0.000000	0.000000	0.000000	0.000000	k__Bacteria;p__Proteobacteria;c__Gammaproteobacteria;o__Burkholderiales;f__Nitrosomonadaceae;g__MND1;s__
OTU_1131	0.000000	0.000000	0.000000	0.000000	0.000000	0.000013	0.000000	0.000000	0.000000	0.000000	0.000000	0.000019	0.000000	0.000006	0.000000	0.000000	0.000000	0.000013	0.000000	0.000000	0.000000	0.000000	k__Bacteria;p__Acidobacteriota;c__Holophagae;o__Subgroup_7;f__;g__;s__
OTU_1132	0.000000	0.000000	0.000000	0.000000	0.000000	0.000000	0.000000	0.000000	0.000000	0.000045	0.000000	0.000000	0.000000	0.000000	0.000000	0.000000	0.000000	0.000000	0.000000	0.000032	0.000000	0.000000	k__Bacteria;p__Proteobacteria;c__Gammaproteobacteria;o__Burkholderiales;f__Alcaligenaceae
OTU_1133	0.000019	0.000000	0.000038	0.000000	0.000000	0.000617	0.000006	0.000006	0.000000	0.000076	0.000000	0.000483	0.000006	0.000127	0.000013	0.000057	0.000019	0.000197	0.000025	0.000006	0.000165	0.000000	k__Bacteria;p__Actinobacteria;c__unidentified_Actinobacteria;o__Micrococcales;f__Micrococcaceae;g__Arthrobacter;s__Arthrobacter_pascens
OTU_1134	0.000006	0.000000	0.000000	0.000025	0.000000	0.000000	0.000000	0.000000	0.000000	0.000000	0.000000	0.000000	0.000000	0.000000	0.000000	0.000000	0.000000	0.000000	0.000000	0.000000	0.000000	0.000000	k__Bacteria;p__Myxococcota;c__Polyangia;o__Polyangiales;f__BIrii41;g__;s__
OTU_1135	0.000000	0.000000	0.000000	0.000000	0.000000	0.000000	0.000019	0.000019	0.000006	0.000000	0.000000	0.000000	0.000000	0.000000	0.000000	0.000000	0.000006	0.000000	0.000000	0.000000	0.000000	0.000000	k__Bacteria;p__Cyanobacteria;c__Cyanobacteriia;o__Chloroplast;f__unidentified_Chloroplast;g__unidentified_Chloroplast
OTU_1136	0.000000	0.000000	0.000000	0.000000	0.000000	0.000000	0.000006	0.000000	0.000000	0.000000	0.000000	0.000000	0.000006	0.000000	0.000025	0.000006	0.000000	0.000000	0.000000	0.000000	0.000006	0.000000	k__Bacteria;p__Firmicutes;c__Bacilli;o__Erysipelotrichales;f__Erysipelotrichaceae;g__Erysipelothrix
OTU_1137	0.000000	0.000000	0.000000	0.000000	0.000000	0.000013	0.000000	0.000000	0.000000	0.000000	0.000000	0.000006	0.000000	0.000000	0.000000	0.000013	0.000000	0.000000	0.000000	0.000000	0.000000	0.000000	k__Bacteria;p__Firmicutes;c__Negativicutes;o__Veillonellales-Selenomonadales;f__Sporomusaceae;g__Sporomusa
OTU_1138	0.000000	0.000000	0.000000	0.000000	0.000000	0.000000	0.000000	0.000032	0.000000	0.000000	0.000000	0.000000	0.000000	0.000000	0.000000	0.000000	0.000000	0.000000	0.000000	0.000000	0.000000	0.000000	k__Bacteria;p__Proteobacteria;c__Gammaproteobacteria;o__Pseudomonadales;f__Moraxellaceae;g__Psychrobacter
OTU_1139	0.000032	0.000000	0.000000	0.000000	0.000000	0.000006	0.000013	0.000006	0.000000	0.000032	0.000013	0.000000	0.000000	0.000000	0.000000	0.000000	0.000000	0.000000	0.000000	0.000000	0.000000	0.000000	k__Bacteria;p__Firmicutes;c__Bacilli;o__Lactobacillales;f__Carnobacteriaceae
OTU_1140	0.000032	0.000000	0.000000	0.000000	0.000000	0.000000	0.000000	0.000000	0.000000	0.000000	0.000000	0.000000	0.000000	0.000000	0.000000	0.000000	0.000000	0.000000	0.000000	0.000000	0.000000	0.000000	k__Bacteria;p__Firmicutes;c__Clostridia;o__Lachnospirales;f__Lachnospiraceae;g__Coprococcus
OTU_1141	0.000000	0.000000	0.000000	0.000000	0.000000	0.000000	0.000000	0.000000	0.000000	0.000019	0.000000	0.000000	0.000000	0.000000	0.000000	0.000000	0.000000	0.000000	0.000000	0.000006	0.000000	0.000000	k__Bacteria;p__Proteobacteria;c__Alphaproteobacteria;o__Rickettsiales;f__SM2D12;g__;s__
OTU_1142	0.000000	0.000000	0.000000	0.000000	0.000000	0.000000	0.000000	0.000006	0.000000	0.000019	0.000000	0.000000	0.000000	0.000000	0.000000	0.000006	0.000000	0.000000	0.000000	0.000000	0.000000	0.000000	k__Bacteria;p__Bdellovibrionota;c__Bdellovibrionia;o__Bdellovibrionales;f__Bdellovibrionaceae;g__Bdellovibrio
OTU_1143	0.000000	0.000000	0.000000	0.000000	0.000000	0.000000	0.000000	0.000000	0.000000	0.000038	0.000000	0.000000	0.000000	0.000000	0.000000	0.000000	0.000000	0.000000	0.000000	0.000013	0.000000	0.000000	k__Bacteria
OTU_1144	0.000000	0.000000	0.000000	0.000000	0.000000	0.000000	0.000000	0.000000	0.000000	0.000000	0.000000	0.000000	0.000000	0.000000	0.000000	0.000000	0.000000	0.000000	0.000000	0.000000	0.000000	0.000032	k__Bacteria;p__Firmicutes;c__Clostridia;o__Oscillospirales;f__UCG-010;g__;s__
OTU_1145	0.000000	0.000038	0.000000	0.000000	0.000038	0.000000	0.000000	0.000000	0.000000	0.000000	0.000000	0.000000	0.000000	0.000000	0.000000	0.000000	0.000000	0.000000	0.000000	0.000000	0.000000	0.000000	k__Bacteria
OTU_1146	0.000000	0.000000	0.000006	0.000000	0.000006	0.000000	0.000000	0.000000	0.000000	0.000000	0.000006	0.000000	0.000000	0.000000	0.000019	0.000025	0.000000	0.000000	0.000000	0.000000	0.000000	0.000000	k__Bacteria;p__unidentified_Bacteria;c__Saccharimonadia;o__Saccharimonadales;f__Saccharimonadaceae;g__TM7a;s__
OTU_1147	0.000000	0.000000	0.000000	0.000000	0.000000	0.000000	0.000000	0.000000	0.000000	0.000000	0.000000	0.000000	0.000000	0.000000	0.000000	0.000000	0.000000	0.000000	0.000000	0.000000	0.000000	0.000057	k__Bacteria;p__Firmicutes;c__Negativicutes;o__Veillonellales-Selenomonadales;f__Veillonellaceae;g__Veillonella;s__
OTU_1148	0.000000	0.000000	0.000000	0.000000	0.000000	0.000013	0.000000	0.000000	0.000006	0.000000	0.000000	0.000013	0.000000	0.000019	0.000000	0.000013	0.000000	0.000000	0.000000	0.000000	0.000000	0.000000	k__Bacteria;p__Actinobacteria;c__unidentified_Actinobacteria;o__Frankiales;f__Acidothermaceae;g__Acidothermus;s__
OTU_1149	0.000000	0.000000	0.000000	0.000000	0.000000	0.000006	0.000000	0.000000	0.000000	0.000000	0.000000	0.000000	0.000000	0.000006	0.000000	0.000006	0.000000	0.000006	0.000000	0.000000	0.000000	0.000000	k__Bacteria;p__unidentified_Bacteria;c__Alphaproteobacteria;o__;f__;g__;s__
OTU_1150	0.000000	0.000000	0.000000	0.000000	0.000000	0.000000	0.000006	0.000000	0.000000	0.000025	0.000000	0.000000	0.000000	0.000000	0.000000	0.000000	0.000000	0.000000	0.000000	0.000000	0.000000	0.000000	k__Bacteria;p__Firmicutes;c__Bacilli;o__Paenibacillales;f__Paenibacillaceae;g__Paenibacillus;s__Paenibacillus_pueri
OTU_1151	0.000006	0.000000	0.000013	0.000000	0.000000	0.000025	0.000013	0.000000	0.000013	0.000006	0.000019	0.000013	0.000000	0.000000	0.000006	0.000000	0.000000	0.000000	0.000000	0.000000	0.000000	0.000006	k__Bacteria;p__Firmicutes;c__Bacilli;o__Lactobacillales
OTU_1152	0.000000	0.000000	0.000000	0.000000	0.000000	0.000025	0.000000	0.000000	0.000000	0.000000	0.000000	0.000000	0.000000	0.000000	0.000000	0.000000	0.000000	0.000000	0.000000	0.000000	0.000000	0.000000	k__Bacteria;p__Proteobacteria;c__Gammaproteobacteria;o__Burkholderiales;f__Nitrosomonadaceae;g__mle1-7;s__
OTU_1153	0.000000	0.000000	0.000000	0.000000	0.000000	0.000006	0.000000	0.000000	0.000000	0.000000	0.000000	0.000006	0.000000	0.000013	0.000000	0.000019	0.000000	0.000000	0.000000	0.000000	0.000000	0.000000	k__Bacteria;p__unidentified_Bacteria;c__Blastocatellia;o__Blastocatellales;f__Blastocatellaceae;g__;s__
OTU_1154	0.000000	0.000000	0.000000	0.000000	0.000000	0.000013	0.000000	0.000000	0.000000	0.000000	0.000000	0.000000	0.000000	0.000000	0.000013	0.000000	0.000000	0.000000	0.000000	0.000000	0.000000	0.000000	k__Bacteria;p__Chloroflexi;c__Anaerolineae;o__SBR1031;f__A4b;g__;s__
OTU_1155	0.000000	0.000000	0.000000	0.000000	0.000000	0.000051	0.000000	0.000000	0.000000	0.000000	0.000000	0.000051	0.000000	0.000000	0.000000	0.000019	0.000000	0.000025	0.000000	0.000000	0.000000	0.000000	k__Bacteria;p__Proteobacteria;c__Alphaproteobacteria;o__Rhizobiales;f__Hyphomicrobiaceae;g__Pedomicrobium;s__
OTU_1156	0.000000	0.000000	0.000000	0.000000	0.000000	0.000019	0.000000	0.000000	0.000000	0.000000	0.000000	0.000013	0.000000	0.000000	0.000000	0.000000	0.000000	0.000000	0.000000	0.000000	0.000000	0.000000	k__Bacteria;p__unidentified_Bacteria;c__Thermoleophilia;o__;f__;g__;s__
OTU_1157	0.000000	0.000000	0.000013	0.000000	0.000000	0.000000	0.000000	0.000000	0.000006	0.000000	0.000006	0.000000	0.000000	0.000000	0.000000	0.000000	0.000013	0.000000	0.000000	0.000000	0.000000	0.000000	k__Bacteria;p__Bdellovibrionota;c__Oligoflexia;o__0319-6G20;f__;g__;s__
OTU_1158	0.000000	0.000000	0.000000	0.000000	0.000000	0.000025	0.000000	0.000000	0.000006	0.000000	0.000000	0.000013	0.000000	0.000000	0.000000	0.000000	0.000000	0.000000	0.000000	0.000000	0.000000	0.000000	k__Bacteria
OTU_1159	0.000000	0.000000	0.000000	0.000000	0.000000	0.000000	0.000000	0.000006	0.000000	0.000000	0.000013	0.000000	0.000000	0.000000	0.000000	0.000000	0.000000	0.000000	0.000000	0.000000	0.000000	0.000000	k__Bacteria;p__Deinococcota;c__Deinococci;o__Deinococcales;f__Deinococcaceae;g__Deinococcus
OTU_1160	0.000000	0.000000	0.000000	0.000000	0.000000	0.000000	0.000000	0.000013	0.000000	0.000045	0.000000	0.000000	0.000000	0.000000	0.000000	0.000000	0.000000	0.000000	0.000000	0.000000	0.000000	0.000000	k__Bacteria;p__Firmicutes;c__Bacilli;o__Paenibacillales;f__Paenibacillaceae;g__Paenibacillus;s__Paenibacillus_assamensis
OTU_1161	0.000019	0.000013	0.000000	0.000000	0.000006	0.000000	0.000000	0.000000	0.000006	0.000006	0.000000	0.000000	0.000006	0.000013	0.000000	0.000000	0.000013	0.000000	0.000000	0.000000	0.000000	0.000000	k__Bacteria;p__Proteobacteria;c__Alphaproteobacteria;o__Rhodobacterales;f__Rhodobacteraceae;g__Rubellimicrobium;s__
OTU_1162	0.000013	0.000025	0.000000	0.000064	0.000019	0.000000	0.000000	0.000000	0.000000	0.000000	0.000000	0.000000	0.000000	0.000000	0.000000	0.000000	0.000000	0.000000	0.000000	0.000000	0.000000	0.000000	k__Bacteria;p__Verrucomicrobiota;c__Verrucomicrobiae;o__Chthoniobacterales;f__Chthoniobacteraceae;g__LD29
OTU_1163	0.000000	0.000000	0.000000	0.000000	0.000000	0.000000	0.000000	0.000000	0.000000	0.000000	0.000000	0.000019	0.000000	0.000019	0.000000	0.000000	0.000000	0.000000	0.000000	0.000000	0.000000	0.000000	k__Bacteria;p__NB1-j;c__;o__;f__;g__;s__
OTU_1164	0.000000	0.000000	0.000000	0.000000	0.000000	0.000013	0.000000	0.000000	0.000000	0.000000	0.000000	0.000013	0.000000	0.000000	0.000000	0.000000	0.000000	0.000006	0.000000	0.000000	0.000000	0.000000	k__Bacteria;p__Actinobacteriota;c__MB-A2-108;o__;f__;g__;s__
OTU_1165	0.000006	0.000019	0.000000	0.000000	0.000000	0.000000	0.000000	0.000000	0.000000	0.000006	0.000000	0.000000	0.000000	0.000000	0.000000	0.000000	0.000000	0.000019	0.000000	0.000000	0.000000	0.000083	k__Bacteria;p__Fusobacteriota;c__Fusobacteriia;o__Fusobacteriales;f__Fusobacteriaceae;g__Fusobacterium;s__Fusobacterium_nucleatum
OTU_1166	0.000019	0.000000	0.000000	0.000000	0.000000	0.000000	0.000019	0.000000	0.000000	0.000000	0.000000	0.000000	0.000000	0.000000	0.000000	0.000000	0.000000	0.000000	0.000000	0.000000	0.000000	0.000000	k__Bacteria;p__unidentified_Bacteria;c__Bacteroidia;o__Cytophagales;f__Spirosomaceae;g__unidentified_Spirosomaceae;s__Spirosoma_pomorum
OTU_1167	0.000000	0.000000	0.000013	0.000000	0.000000	0.000000	0.000000	0.000000	0.000019	0.000000	0.000000	0.000000	0.000000	0.000000	0.000000	0.000000	0.000000	0.000000	0.000000	0.000000	0.000000	0.000000	k__Bacteria;p__Proteobacteria;c__Alphaproteobacteria;o__Rhizobiales;f__Beijerinckiaceae;g__1174-901-12;s__
OTU_1168	0.000019	0.000013	0.000000	0.000000	0.000025	0.000000	0.000000	0.000000	0.000000	0.000000	0.000000	0.000000	0.000000	0.000000	0.000000	0.000000	0.000000	0.000000	0.000000	0.000000	0.000000	0.000000	k__Bacteria;p__Bacteroidota;c__Bacteroidia;o__Cytophagales;f__Cyclobacteriaceae;g__Imperialibacter;s__
OTU_1169	0.000000	0.000000	0.000000	0.000000	0.000000	0.000000	0.000000	0.000000	0.000000	0.000000	0.000000	0.000000	0.000000	0.000006	0.000000	0.000006	0.000000	0.000006	0.000019	0.000000	0.000013	0.000019	k__Bacteria;p__Bacteroidota;c__Bacteroidia;o__Chitinophagales;f__Chitinophagaceae;g__Taibaiella;s__
OTU_1170	0.000000	0.000000	0.000000	0.000000	0.000000	0.000000	0.000000	0.000000	0.000000	0.000000	0.000000	0.000000	0.000013	0.000000	0.000019	0.000000	0.000000	0.000000	0.000000	0.000000	0.000000	0.000000	k__Bacteria;p__Proteobacteria;c__Gammaproteobacteria;o__Enterobacterales;f__Alteromonadaceae;g__Alishewanella;s__
OTU_1171	0.000000	0.000000	0.000000	0.000000	0.000000	0.000000	0.000006	0.000006	0.000000	0.000019	0.000000	0.000000	0.000000	0.000000	0.000000	0.000025	0.000000	0.000006	0.000000	0.000000	0.000006	0.000006	k__Bacteria;p__Firmicutes;c__Bacilli;o__Paenibacillales;f__Paenibacillaceae;g__Paenibacillus
OTU_1172	0.000006	0.000000	0.000000	0.000000	0.000013	0.000019	0.000000	0.000000	0.000000	0.000019	0.000000	0.000006	0.000000	0.000000	0.000006	0.000000	0.000000	0.000000	0.000000	0.000000	0.000000	0.000000	k__Bacteria;p__unidentified_Bacteria;c__Alphaproteobacteria;o__Rhizobiales;f__Xanthobacteraceae;g__;s__
OTU_1173	0.000000	0.000019	0.000000	0.000013	0.000000	0.000000	0.000000	0.000000	0.000000	0.000000	0.000000	0.000000	0.000000	0.000000	0.000000	0.000000	0.000000	0.000000	0.000000	0.000000	0.000000	0.000000	k__Bacteria;p__Firmicutes;c__Clostridia;o__Peptostreptococcales-Tissierellales;f__Family_XI
OTU_1174	0.000000	0.000000	0.000000	0.000019	0.000076	0.000000	0.000000	0.000006	0.000000	0.000006	0.000000	0.000000	0.000000	0.000000	0.000000	0.000000	0.000000	0.000000	0.000000	0.000000	0.000000	0.000000	k__Bacteria;p__Firmicutes;c__Bacilli;o__Lactobacillales;f__Lactobacillaceae;g__Lactobacillus;s__Lactobacillus_jensenii
OTU_1175	0.000000	0.000000	0.000000	0.000000	0.000000	0.000000	0.000000	0.000000	0.000000	0.000032	0.000000	0.000000	0.000000	0.000000	0.000000	0.000000	0.000000	0.000000	0.000000	0.000000	0.000000	0.000000	k__Bacteria
OTU_1176	0.000000	0.000006	0.000000	0.000000	0.000000	0.000000	0.000000	0.000000	0.000000	0.000000	0.000000	0.000000	0.000000	0.000000	0.000000	0.000000	0.000000	0.000000	0.000000	0.000000	0.000000	0.000108	k__Bacteria;p__Proteobacteria;c__Gammaproteobacteria;o__Enterobacterales;f__Pasteurellaceae;g__Haemophilus;s__Haemophilus_haemolyticus
OTU_1177	0.000006	0.000006	0.000000	0.000000	0.000032	0.000000	0.000000	0.000000	0.000000	0.000000	0.000000	0.000000	0.000000	0.000000	0.000000	0.000000	0.000000	0.000000	0.000000	0.000000	0.000000	0.000000	k__Bacteria;p__unidentified_Bacteria;c__Oligoflexia;o__Oligoflexales;f__Oligoflexaceae;g__;s__
OTU_1178	0.000000	0.000000	0.000000	0.000000	0.000000	0.000000	0.000000	0.000000	0.000000	0.000000	0.000000	0.000000	0.000000	0.000000	0.000000	0.000000	0.000000	0.000000	0.000000	0.000000	0.000000	0.000038	k__Bacteria;p__Bacteroidota;c__Bacteroidia;o__Bacteroidales;f__Muribaculaceae;g__;s__
OTU_1179	0.000006	0.000000	0.000000	0.000000	0.000013	0.000000	0.000000	0.000000	0.000000	0.000000	0.000000	0.000000	0.000000	0.000000	0.000000	0.000000	0.000000	0.000000	0.000000	0.000000	0.000000	0.000000	k__Bacteria;p__Bacteroidota;c__Bacteroidia;o__Chitinophagales;f__Chitinophagaceae;g__Flavitalea;s__
OTU_1180	0.000000	0.000013	0.000000	0.000000	0.000006	0.000000	0.000000	0.000000	0.000000	0.000000	0.000000	0.000000	0.000000	0.000000	0.000000	0.000000	0.000000	0.000000	0.000000	0.000000	0.000000	0.000000	k__Bacteria;p__unidentified_Bacteria;c__Anaerolineae;o__Caldilineales;f__Caldilineaceae;g__;s__
OTU_1181	0.000006	0.000000	0.000000	0.000000	0.000000	0.000000	0.000000	0.000000	0.000000	0.000000	0.000000	0.000006	0.000000	0.000000	0.000000	0.000000	0.000000	0.000000	0.000006	0.000000	0.000000	0.000000	k__Bacteria;p__Firmicutes;c__Clostridia;o__Lachnospirales;f__Lachnospiraceae;g__Lachnospiraceae_NK3A20_group;s__
OTU_1182	0.000000	0.000000	0.000000	0.000000	0.000000	0.000013	0.000000	0.000000	0.000000	0.000000	0.000000	0.000000	0.000000	0.000000	0.000000	0.000000	0.000000	0.000000	0.000000	0.000000	0.000000	0.000000	k__Archaea;p__Crenarchaeota;c__Nitrososphaeria;o__Nitrosopumilales;f__Nitrosopumilaceae;g__Candidatus_Nitrosotenuis
OTU_1183	0.000000	0.000006	0.000000	0.000000	0.000045	0.000000	0.000000	0.000000	0.000000	0.000000	0.000000	0.000000	0.000000	0.000000	0.000000	0.000000	0.000000	0.000000	0.000000	0.000000	0.000000	0.000038	k__Bacteria;p__Bacteroidota;c__Bacteroidia;o__Bacteroidales;f__Muribaculaceae;g__;s__
OTU_1184	0.000000	0.000000	0.000000	0.000000	0.000000	0.000025	0.000000	0.000000	0.000000	0.000000	0.000000	0.000006	0.000000	0.000000	0.000000	0.000000	0.000000	0.000000	0.000000	0.000000	0.000000	0.000000	k__Bacteria;p__unidentified_Bacteria;c__Alphaproteobacteria;o__Elsterales;f__;g__;s__
OTU_1185	0.000000	0.000000	0.000000	0.000000	0.000000	0.000013	0.000000	0.000025	0.000000	0.000019	0.000000	0.000000	0.000000	0.000006	0.000006	0.000114	0.000000	0.000006	0.000000	0.000000	0.000000	0.000000	k__Bacteria;p__Proteobacteria;c__Gammaproteobacteria;o__Burkholderiales;f__Comamonadaceae;g__Brachymonas;s__Brachymonas_denitrificans
OTU_1186	0.000000	0.000000	0.000000	0.000000	0.000000	0.000006	0.000000	0.000000	0.000000	0.000000	0.000000	0.000000	0.000000	0.000006	0.000000	0.000000	0.000013	0.000000	0.000000	0.000000	0.000000	0.000000	k__Bacteria;p__Actinobacteria;c__unidentified_Actinobacteria;o__Micrococcales;f__Micrococcaceae;g__Arthrobacter
OTU_1187	0.000000	0.000000	0.000000	0.000013	0.000019	0.000000	0.000000	0.000000	0.000000	0.000000	0.000000	0.000000	0.000000	0.000000	0.000000	0.000000	0.000000	0.000000	0.000000	0.000000	0.000000	0.000000	k__Bacteria
OTU_1188	0.000000	0.000000	0.000000	0.000000	0.000000	0.000025	0.000000	0.000000	0.000000	0.000000	0.000000	0.000000	0.000000	0.000000	0.000000	0.000006	0.000000	0.000000	0.000000	0.000000	0.000000	0.000000	k__Bacteria;p__unidentified_Bacteria;c__Alphaproteobacteria;o__Elsterales;f__;g__;s__
OTU_1189	0.000000	0.000000	0.000000	0.000000	0.000006	0.000000	0.000000	0.000000	0.000000	0.000000	0.000000	0.000032	0.000000	0.000006	0.000013	0.000006	0.000000	0.000000	0.000000	0.000006	0.000000	0.000000	k__Bacteria;p__Firmicutes;c__Bacilli;o__Paenibacillales;f__Paenibacillaceae;g__Paenibacillus
OTU_1190	0.000000	0.000000	0.000000	0.000000	0.000000	0.000000	0.000000	0.000000	0.000000	0.000064	0.000000	0.000000	0.000000	0.000000	0.000000	0.000000	0.000000	0.000000	0.000000	0.000000	0.000000	0.000000	Unknown
OTU_1191	0.000000	0.000000	0.000000	0.000000	0.000000	0.000006	0.000000	0.000000	0.000000	0.000000	0.000000	0.000019	0.000000	0.000000	0.000000	0.000000	0.000000	0.000000	0.000000	0.000000	0.000000	0.000000	k__Bacteria;p__Acidobacteriota;c__Vicinamibacteria;o__Vicinamibacterales;f__Vicinamibacteraceae;g__;s__
OTU_1192	0.000006	0.000013	0.000000	0.000000	0.000013	0.000019	0.000000	0.000000	0.000000	0.000000	0.000000	0.000006	0.000000	0.000000	0.000000	0.000006	0.000000	0.000019	0.000000	0.000000	0.000000	0.000000	k__Bacteria;p__Actinobacteriota;c__Thermoleophilia;o__Solirubrobacterales;f__67-14;g__;s__
OTU_1193	0.000013	0.000000	0.000000	0.000019	0.000000	0.000000	0.000000	0.000000	0.000000	0.000000	0.000000	0.000000	0.000000	0.000000	0.000000	0.000000	0.000000	0.000000	0.000000	0.000000	0.000000	0.000000	k__Bacteria;p__unidentified_Bacteria;c__Saccharimonadia;o__Saccharimonadales;f__LWQ8;g__;s__
OTU_1194	0.000013	0.000000	0.000000	0.000076	0.000013	0.000000	0.000000	0.000000	0.000000	0.000000	0.000000	0.000000	0.000000	0.000000	0.000000	0.000000	0.000000	0.000000	0.000000	0.000000	0.000000	0.000000	k__Bacteria;p__Firmicutes;c__Clostridia;o__Peptostreptococcales-Tissierellales;f__Sedimentibacteraceae;g__Sedimentibacter;s__
OTU_1195	0.000000	0.000000	0.000000	0.000000	0.000000	0.000000	0.000000	0.000000	0.000000	0.000019	0.000000	0.000000	0.000000	0.000000	0.000000	0.000000	0.000000	0.000000	0.000000	0.000000	0.000000	0.000000	k__Bacteria;p__Bacteroidota;c__Bacteroidia;o__Cytophagales;f__Amoebophilaceae
OTU_1196	0.000019	0.000000	0.000000	0.000000	0.000000	0.000000	0.000000	0.000000	0.000000	0.000000	0.000000	0.000000	0.000006	0.000000	0.000000	0.000000	0.000000	0.000000	0.000000	0.000000	0.000000	0.000000	k__Bacteria;p__Cyanobacteria;c__Cyanobacteriia;o__Chloroplast;f__unidentified_Chloroplast;g__unidentified_Chloroplast;s__Watanabea_reniformis
OTU_1197	0.000000	0.000000	0.000000	0.000057	0.000000	0.000000	0.000000	0.000000	0.000000	0.000000	0.000000	0.000000	0.000000	0.000000	0.000000	0.000000	0.000000	0.000000	0.000000	0.000000	0.000000	0.000000	k__Bacteria;p__Firmicutes;c__Bacilli;o__Paenibacillales;f__Paenibacillaceae;g__Paenibacillus;s__
OTU_1198	0.000000	0.000000	0.000000	0.000000	0.000000	0.000000	0.000000	0.000025	0.000000	0.000006	0.000000	0.000000	0.000000	0.000000	0.000000	0.000000	0.000000	0.000000	0.000000	0.000000	0.000000	0.000000	k__Bacteria;p__Acidobacteriota;c__Acidobacteriae;o__Acidobacteriales;f__Acidobacteriaceae_(Subgroup_1)
OTU_1199	0.000000	0.000000	0.000000	0.000000	0.000000	0.000000	0.000000	0.000019	0.000000	0.000006	0.000000	0.000000	0.000000	0.000000	0.000000	0.000000	0.000000	0.000000	0.000000	0.000000	0.000000	0.000000	k__Bacteria;p__Bacteroidota;c__Bacteroidia;o__Cytophagales;f__Spirosomaceae;g__Pseudarcicella;s__
OTU_1200	0.000000	0.000000	0.000000	0.000006	0.000045	0.000000	0.000000	0.000000	0.000000	0.000000	0.000000	0.000000	0.000000	0.000000	0.000000	0.000000	0.000000	0.000000	0.000000	0.000000	0.000000	0.000000	k__Bacteria;p__Actinobacteria;c__unidentified_Actinobacteria;o__Propionibacteriales;f__Nocardioidaceae;g__Nocardioides;s__
OTU_1201	0.000019	0.000000	0.000000	0.000013	0.000000	0.000000	0.000000	0.000000	0.000000	0.000000	0.000000	0.000000	0.000000	0.000000	0.000000	0.000000	0.000000	0.000000	0.000000	0.000000	0.000000	0.000000	k__Bacteria;p__Firmicutes;c__Bacilli;o__Bacillales;f__Bacillaceae
OTU_1202	0.000000	0.000000	0.000000	0.000000	0.000000	0.000000	0.000000	0.000000	0.000000	0.000038	0.000000	0.000000	0.000000	0.000000	0.000000	0.000000	0.000000	0.000000	0.000000	0.000000	0.000000	0.000000	k__Bacteria
OTU_1203	0.000000	0.000000	0.000000	0.000000	0.000000	0.000000	0.000000	0.000000	0.000000	0.000000	0.000000	0.000019	0.000000	0.000000	0.000000	0.000000	0.000000	0.000000	0.000000	0.000000	0.000000	0.000000	k__Bacteria;p__unidentified_Bacteria;c__Alphaproteobacteria;o__Reyranellales;f__Reyranellaceae;g__;s__
OTU_1204	0.000006	0.000000	0.000000	0.000000	0.000000	0.000013	0.000006	0.000006	0.000013	0.000032	0.000000	0.000013	0.000000	0.000000	0.000006	0.000000	0.000000	0.000000	0.000000	0.000000	0.000013	0.000025	k__Bacteria;p__Actinobacteria;c__unidentified_Actinobacteria;o__Micrococcales;f__Promicromonosporaceae;g__Isoptericola;s__Isoptericola_variabilis
OTU_1205	0.000000	0.000000	0.000032	0.000000	0.000000	0.000006	0.000000	0.000000	0.000000	0.000000	0.000000	0.000000	0.000000	0.000013	0.000013	0.000006	0.000000	0.000006	0.000006	0.000000	0.000000	0.000038	k__Bacteria;p__Firmicutes;c__Bacilli;o__Lactobacillales;f__Streptococcaceae;g__Lactococcus;s__bacterium
OTU_1206	0.000000	0.000000	0.000000	0.000000	0.000000	0.000000	0.000000	0.000019	0.000000	0.000006	0.000000	0.000000	0.000000	0.000000	0.000000	0.000000	0.000000	0.000000	0.000000	0.000000	0.000000	0.000000	k__Bacteria;p__Proteobacteria;c__Alphaproteobacteria;o__Elsterales;f__Elsteraceae;g__Elstera;s__
OTU_1207	0.000000	0.000000	0.000000	0.000000	0.000000	0.000000	0.000000	0.000000	0.000000	0.000000	0.000000	0.000000	0.000000	0.000000	0.000000	0.000000	0.000000	0.000000	0.000000	0.000000	0.000000	0.000032	k__Bacteria;p__Firmicutes;c__Clostridia;o__Oscillospirales;f__Ruminococcaceae;g__Anaerotruncus;s__
OTU_1208	0.000000	0.000000	0.000000	0.000000	0.000000	0.000006	0.000000	0.000000	0.000000	0.000000	0.000000	0.000032	0.000000	0.000019	0.000000	0.000000	0.000000	0.000019	0.000000	0.000000	0.000000	0.000000	k__Bacteria;p__Methylomirabilota;c__Methylomirabilia;o__Rokubacteriales;f__;g__;s__
OTU_1209	0.000000	0.000019	0.000000	0.000006	0.000032	0.000000	0.000000	0.000000	0.000000	0.000000	0.000000	0.000000	0.000000	0.000000	0.000000	0.000000	0.000000	0.000000	0.000000	0.000000	0.000000	0.000000	k__Bacteria;p__Firmicutes;c__Symbiobacteriia;o__Symbiobacteriales;f__Symbiobacteraceae;g__Symbiobacterium;s__
OTU_1210	0.000025	0.000000	0.000000	0.000000	0.000006	0.000000	0.000000	0.000000	0.000000	0.000000	0.000000	0.000000	0.000000	0.000000	0.000000	0.000000	0.000000	0.000000	0.000000	0.000000	0.000000	0.000000	k__Bacteria;p__Bacteroidota;c__Bacteroidia;o__Chitinophagales;f__Chitinophagaceae
OTU_1211	0.000000	0.000000	0.000000	0.000000	0.000000	0.000019	0.000000	0.000006	0.000000	0.000000	0.000000	0.000013	0.000000	0.000000	0.000000	0.000013	0.000000	0.000000	0.000000	0.000000	0.000000	0.000000	k__Bacteria;p__MBNT15;c__;o__;f__;g__;s__
OTU_1212	0.000000	0.000000	0.000000	0.000000	0.000000	0.000000	0.000000	0.000000	0.000000	0.000032	0.000000	0.000000	0.000000	0.000000	0.000000	0.000000	0.000000	0.000000	0.000000	0.000013	0.000000	0.000000	k__Bacteria;p__Actinobacteriota;c__Acidimicrobiia;o__Actinomarinales;f__Actinomarinaceae;g__Candidatus_Actinomarina;s__
OTU_1213	0.000000	0.000000	0.000000	0.000000	0.000000	0.000000	0.000000	0.000000	0.000000	0.000000	0.000000	0.000000	0.000000	0.000000	0.000000	0.000000	0.000000	0.000000	0.000000	0.000000	0.000000	0.000172	k__Bacteria;p__Firmicutes;c__Clostridia;o__Clostridia_UCG-014;f__;g__;s__
OTU_1214	0.000051	0.000000	0.000000	0.000000	0.000000	0.000000	0.000006	0.000006	0.000000	0.000000	0.000000	0.000000	0.000000	0.000000	0.000000	0.000000	0.000000	0.000000	0.000000	0.000000	0.000000	0.000000	k__Bacteria;p__Proteobacteria;c__Gammaproteobacteria;o__Enterobacterales
OTU_1215	0.000057	0.000108	0.000477	0.000045	0.000000	0.000134	0.000076	0.000095	0.000032	0.000070	0.000038	0.000280	0.000051	0.000057	0.000172	0.000687	0.000019	0.000045	0.000057	0.000038	0.000114	0.000986	k__Bacteria;p__Proteobacteria;c__Alphaproteobacteria;o__Rhizobiales;f__Rhizobiaceae;g__Shinella;s__Shinella_zoogloeoides
OTU_1216	0.000013	0.000025	0.000000	0.000006	0.000000	0.000089	0.000006	0.000000	0.000000	0.000000	0.000013	0.000089	0.000006	0.000006	0.000000	0.000000	0.000006	0.000013	0.000000	0.000000	0.000032	0.000019	k__Bacteria;p__Actinobacteria;c__unidentified_Actinobacteria;o__Streptomycetales;f__Streptomycetaceae;g__Streptomyces
OTU_1217	0.000032	0.000000	0.000000	0.000025	0.000000	0.000000	0.000000	0.000000	0.000000	0.000000	0.000000	0.000000	0.000000	0.000000	0.000000	0.000000	0.000000	0.000000	0.000000	0.000000	0.000000	0.000000	k__Bacteria;p__Firmicutes;c__Limnochordia;o__Limnochordales;f__Limnochordaceae;g__;s__
OTU_1218	0.000000	0.000000	0.000000	0.000000	0.000000	0.000000	0.000000	0.000000	0.000000	0.000000	0.000000	0.000019	0.000000	0.000000	0.000000	0.000000	0.000000	0.000006	0.000000	0.000000	0.000000	0.000000	k__Bacteria;p__Proteobacteria;c__Gammaproteobacteria;o__Burkholderiales;f__SC-I-84;g__;s__
OTU_1219	0.000006	0.000000	0.000000	0.000019	0.000000	0.000000	0.000000	0.000000	0.000000	0.000000	0.000000	0.000000	0.000000	0.000000	0.000000	0.000000	0.000000	0.000000	0.000000	0.000000	0.000000	0.000000	k__Bacteria;p__Firmicutes;c__Limnochordia;o__;f__;g__;s__
OTU_1220	0.000000	0.000000	0.000000	0.000000	0.000000	0.000013	0.000000	0.000000	0.000000	0.000000	0.000006	0.000019	0.000000	0.000006	0.000000	0.000000	0.000000	0.000000	0.000000	0.000000	0.000000	0.000000	k__Bacteria;p__Chloroflexi;c__Ktedonobacteria;o__Ktedonobacterales;f__JG30-KF-AS9;g__;s__
OTU_1221	0.000000	0.000000	0.000000	0.000000	0.000000	0.000000	0.000000	0.000000	0.000000	0.000032	0.000000	0.000000	0.000000	0.000000	0.000000	0.000000	0.000000	0.000000	0.000000	0.000000	0.000025	0.000006	k__Bacteria;p__Firmicutes;c__Bacilli
OTU_1222	0.000000	0.000000	0.000000	0.000000	0.000000	0.000000	0.000006	0.000006	0.000000	0.000000	0.000000	0.000000	0.000013	0.000006	0.000000	0.000006	0.000032	0.000045	0.000025	0.000051	0.000070	0.000032	k__Bacteria;p__Firmicutes;c__Bacilli;o__Lactobacillales;f__Lactobacillaceae;g__Lactiplantibacillus
OTU_1223	0.000000	0.000000	0.000000	0.000000	0.000000	0.000000	0.000000	0.000000	0.000000	0.000057	0.000000	0.000000	0.000000	0.000000	0.000000	0.000000	0.000000	0.000000	0.000000	0.000000	0.000000	0.000000	k__Bacteria;p__Proteobacteria;c__Gammaproteobacteria;o__Xanthomonadales;f__Rhodanobacteraceae
OTU_1224	0.000000	0.000000	0.000000	0.000000	0.000000	0.000000	0.000000	0.000025	0.000000	0.000000	0.000000	0.000000	0.000000	0.000000	0.000000	0.000000	0.000000	0.000000	0.000000	0.000000	0.000000	0.000000	k__Bacteria;p__Proteobacteria;c__Gammaproteobacteria;o__EV818SWSAP88;f__;g__;s__
OTU_1225	0.000000	0.000006	0.000000	0.000038	0.000013	0.000000	0.000000	0.000000	0.000000	0.000000	0.000000	0.000000	0.000000	0.000000	0.000000	0.000000	0.000000	0.000000	0.000000	0.000000	0.000000	0.000000	k__Bacteria;p__Firmicutes;c__Clostridia;o__Peptostreptococcales-Tissierellales;f__Family_XI;g__Tepidimicrobium;s__Clostridiales_bacterium_NS5-2
OTU_1226	0.000095	0.000025	0.000032	0.000191	0.000165	0.000159	0.000134	0.000032	0.000013	0.000025	0.000006	0.000076	0.000019	0.000025	0.000006	0.000025	0.000000	0.000070	0.000045	0.000019	0.000000	0.000006	k__Bacteria;p__Proteobacteria;c__Alphaproteobacteria;o__Sphingomonadales;f__Sphingomonadaceae
OTU_1227	0.000006	0.000000	0.000000	0.000006	0.000000	0.000000	0.000000	0.000000	0.000000	0.000000	0.000000	0.000000	0.000000	0.000000	0.000000	0.000000	0.000000	0.000000	0.000000	0.000000	0.000000	0.000000	k__Bacteria;p__Proteobacteria;c__Gammaproteobacteria;o__Pseudomonadales;f__Hahellaceae;g__Hahella;s__
OTU_1228	0.000000	0.000000	0.000000	0.000000	0.000000	0.000000	0.000000	0.000000	0.000000	0.000000	0.000000	0.000000	0.000000	0.000000	0.000000	0.000000	0.000000	0.000000	0.000000	0.000000	0.000000	0.000025	k__Bacteria;p__Bacteroidota;c__Bacteroidia;o__Bacteroidales;f__Muribaculaceae;g__;s__
OTU_1229	0.000000	0.000000	0.000000	0.000000	0.000000	0.000000	0.000000	0.000000	0.000000	0.000000	0.000000	0.000000	0.000000	0.000000	0.000000	0.000000	0.000000	0.000000	0.000000	0.000000	0.000000	0.000083	k__Bacteria;p__Proteobacteria;c__Gammaproteobacteria;o__Enterobacterales;f__Pasteurellaceae;g__Actinobacillus;s__Haemophilus_parahaemolyticus
OTU_1230	0.000000	0.000000	0.000000	0.000000	0.000000	0.000070	0.000000	0.000000	0.000000	0.000000	0.000000	0.000006	0.000000	0.000000	0.000000	0.000000	0.000000	0.000000	0.000000	0.000000	0.000000	0.000000	k__Bacteria;p__Acidobacteriota;c__Blastocatellia;o__11-24;f__;g__;s__
OTU_1231	0.000000	0.000000	0.000032	0.000025	0.000006	0.000000	0.000000	0.000000	0.000000	0.000000	0.000000	0.000000	0.000000	0.000000	0.000000	0.000000	0.000000	0.000000	0.000000	0.000000	0.000000	0.000000	k__Bacteria;p__Bacteroidota;c__Bacteroidia;o__Flavobacteriales;f__Weeksellaceae;g__Chryseobacterium
OTU_1232	0.000000	0.000000	0.000000	0.000000	0.000000	0.000000	0.000000	0.000019	0.000000	0.000000	0.000000	0.000000	0.000000	0.000000	0.000000	0.000000	0.000000	0.000000	0.000000	0.000000	0.000000	0.000000	k__Bacteria;p__Proteobacteria;c__Alphaproteobacteria;o__Rhodobacterales;f__Rhodobacteraceae
OTU_1233	0.000000	0.000000	0.000000	0.000000	0.000000	0.000000	0.000000	0.000000	0.000000	0.000000	0.000000	0.000000	0.000000	0.000000	0.000000	0.000000	0.000000	0.000000	0.000000	0.000000	0.000038	0.000000	k__Bacteria
OTU_1234	0.000000	0.000000	0.000000	0.000000	0.000000	0.000025	0.000000	0.000000	0.000000	0.000038	0.000000	0.000013	0.000000	0.000000	0.000000	0.000000	0.000006	0.000013	0.000000	0.000000	0.000000	0.000000	k__Bacteria;p__Proteobacteria;c__Gammaproteobacteria;o__Burkholderiales;f__SC-I-84;g__;s__
OTU_1235	0.000000	0.000000	0.000000	0.000000	0.000000	0.000019	0.000000	0.000000	0.000000	0.000000	0.000000	0.000000	0.000000	0.000000	0.000000	0.000000	0.000000	0.000000	0.000000	0.000000	0.000000	0.000000	Unknown
OTU_1236	0.000000	0.000000	0.000000	0.000000	0.000000	0.000000	0.000000	0.000000	0.000000	0.000000	0.000000	0.000019	0.000000	0.000000	0.000000	0.000000	0.000000	0.000000	0.000000	0.000000	0.000000	0.000000	k__Bacteria;p__Actinobacteriota;c__Coriobacteriia;o__Coriobacteriales;f__Atopobiaceae;g__Atopobium
OTU_1237	0.000000	0.000000	0.000000	0.000000	0.000013	0.000000	0.000000	0.000000	0.000000	0.000000	0.000000	0.000000	0.000000	0.000000	0.000000	0.000000	0.000000	0.000000	0.000000	0.000000	0.000000	0.000000	Unknown
OTU_1238	0.000203	0.000165	0.000261	0.000102	0.000114	0.000324	0.000165	0.000127	0.000477	0.000064	0.000178	0.000305	0.000642	0.000852	0.000528	0.000483	0.000248	0.000159	0.000083	0.000114	0.000108	0.000057	k__Bacteria;p__Firmicutes;c__Bacilli;o__Lactobacillales;f__Enterococcaceae;g__Enterococcus
OTU_1239	0.000000	0.000000	0.000000	0.000000	0.000000	0.000000	0.000000	0.000000	0.000000	0.000000	0.000000	0.000019	0.000000	0.000000	0.000000	0.000000	0.000000	0.000000	0.000000	0.000000	0.000000	0.000000	k__Bacteria
OTU_1240	0.000000	0.000000	0.000000	0.000000	0.000000	0.000000	0.000000	0.000000	0.000000	0.000000	0.000000	0.000000	0.000000	0.000000	0.000000	0.000000	0.000000	0.000032	0.000000	0.000000	0.000000	0.000000	k__Bacteria;p__unidentified_Bacteria;c__Thermoleophilia;o__Gaiellales;f__;g__;s__
OTU_1241	0.000000	0.000000	0.000000	0.000000	0.000000	0.000000	0.000000	0.000000	0.000000	0.000006	0.000000	0.000013	0.000000	0.000000	0.000000	0.000000	0.000000	0.000006	0.000000	0.000000	0.000000	0.000000	k__Bacteria
OTU_1242	0.000000	0.000000	0.000013	0.000000	0.000000	0.000000	0.000000	0.000000	0.000000	0.000000	0.000000	0.000013	0.000045	0.000000	0.000057	0.000076	0.000000	0.000000	0.000000	0.000000	0.000000	0.000305	k__Bacteria;p__Proteobacteria;c__Alphaproteobacteria;o__Rhizobiales;f__Rhizobiaceae;g__Allorhizobium-Neorhizobium-Pararhizobium-Rhizobium;s__Rhizobium_sp_R-31762
OTU_1243	0.000013	0.000000	0.000000	0.000000	0.000019	0.000000	0.000000	0.000000	0.000000	0.000000	0.000000	0.000000	0.000000	0.000000	0.000000	0.000000	0.000000	0.000000	0.000000	0.000000	0.000000	0.000000	k__Bacteria;p__Myxococcota;c__Polyangia;o__Polyangiales;f__Sandaracinaceae;g__Sandaracinus;s__
OTU_1244	0.000013	0.000000	0.000000	0.000000	0.000000	0.000000	0.000000	0.000000	0.000000	0.000000	0.000000	0.000000	0.000000	0.000000	0.000000	0.000000	0.000000	0.000000	0.000000	0.000000	0.000000	0.000000	k__Bacteria;p__Proteobacteria;c__Gammaproteobacteria;o__Burkholderiales;f__Comamonadaceae;g__Schlegelella
OTU_1245	0.000000	0.000000	0.000000	0.000000	0.000013	0.000000	0.000000	0.000000	0.000000	0.000000	0.000000	0.000000	0.000000	0.000000	0.000000	0.000000	0.000000	0.000000	0.000000	0.000000	0.000000	0.000000	k__Bacteria;p__Firmicutes;c__Clostridia;o__Oscillospirales;f__Oscillospiraceae;g__Oscillospira;s__
OTU_1246	0.000000	0.000000	0.000000	0.000000	0.000000	0.000000	0.000000	0.000000	0.000000	0.000000	0.000000	0.000000	0.000000	0.000000	0.000000	0.000000	0.000000	0.000013	0.000000	0.000000	0.000000	0.000000	k__Bacteria;p__Myxococcota;c__Polyangia;o__Polyangiales;f__Polyangiaceae;g__Pajaroellobacter;s__
OTU_1247	0.000000	0.000000	0.000006	0.000000	0.000000	0.000000	0.000000	0.000000	0.000000	0.000019	0.000000	0.000000	0.000000	0.000000	0.000000	0.000000	0.000000	0.000013	0.000000	0.000000	0.000000	0.000000	k__Bacteria
OTU_1248	0.000000	0.000000	0.000000	0.000000	0.000000	0.000000	0.000000	0.000000	0.000000	0.000000	0.000000	0.000000	0.000000	0.000000	0.000000	0.000000	0.000000	0.000000	0.000013	0.000006	0.000000	0.000000	k__Bacteria
OTU_1249	0.000000	0.000000	0.000000	0.000000	0.000000	0.000000	0.000000	0.000006	0.000000	0.000019	0.000000	0.000000	0.000000	0.000000	0.000000	0.000000	0.000000	0.000000	0.000000	0.000013	0.000000	0.000000	k__Bacteria;p__unidentified_Bacteria;c__Acidobacteriae;o__Acidobacteriales;f__;g__;s__
OTU_1250	0.000000	0.000000	0.000000	0.000000	0.000013	0.000000	0.000000	0.000000	0.000000	0.000000	0.000000	0.000000	0.000000	0.000000	0.000000	0.000000	0.000000	0.000000	0.000000	0.000000	0.000000	0.000000	Unknown
OTU_1251	0.000000	0.000000	0.000000	0.000000	0.000000	0.000000	0.000000	0.000000	0.000000	0.000000	0.000000	0.000000	0.000000	0.000000	0.000000	0.000006	0.000000	0.000000	0.000000	0.000006	0.000000	0.000000	k__Bacteria;p__Cyanobacteria;c__Cyanobacteriia;o__Chloroplast;f__unidentified_Chloroplast;g__unidentified_Chloroplast;s__Symbiochloris_handae
OTU_1252	0.000000	0.000000	0.000000	0.000000	0.000032	0.000000	0.000000	0.000000	0.000000	0.000000	0.000000	0.000000	0.000000	0.000000	0.000000	0.000000	0.000000	0.000000	0.000000	0.000000	0.000000	0.000006	k__Bacteria;p__Firmicutes;c__Clostridia;o__Lachnospirales;f__Lachnospiraceae
OTU_1253	0.000000	0.000000	0.000000	0.000000	0.000000	0.000000	0.000000	0.000000	0.000013	0.000000	0.000000	0.000000	0.000000	0.000000	0.000000	0.000000	0.000000	0.000000	0.000000	0.000000	0.000000	0.000000	k__Bacteria;p__Bacteroidota;c__Bacteroidia;o__Bacteroidales;f__Bacteroidaceae;g__Bacteroides;s__Bacteroides_plebeius
OTU_1254	0.000000	0.000000	0.000000	0.000000	0.000000	0.000000	0.000000	0.000000	0.000000	0.000000	0.000000	0.000000	0.000013	0.000000	0.000000	0.000000	0.000000	0.000000	0.000000	0.000000	0.000000	0.000000	k__Bacteria
OTU_1255	0.000000	0.000000	0.000019	0.000000	0.000000	0.000000	0.000000	0.000000	0.000000	0.000000	0.000000	0.000000	0.000000	0.000000	0.000000	0.000000	0.000000	0.000000	0.000000	0.000000	0.000000	0.000000	k__Bacteria;p__Proteobacteria;c__Alphaproteobacteria;o__Rhizobiales;f__Rhizobiaceae;g__Allorhizobium-Neorhizobium-Pararhizobium-Rhizobium
OTU_1256	0.000000	0.000000	0.000000	0.000000	0.000000	0.000000	0.000000	0.000013	0.000000	0.000000	0.000000	0.000000	0.000000	0.000000	0.000000	0.000000	0.000000	0.000000	0.000000	0.000000	0.000000	0.000000	k__Bacteria;p__Bacteroidota;c__Bacteroidia;o__Bacteroidales;f__Prevotellaceae;g__Alloprevotella;s__
OTU_1257	0.000000	0.000000	0.000000	0.000000	0.000000	0.000000	0.000000	0.000000	0.000000	0.000000	0.000000	0.000000	0.000000	0.000000	0.000013	0.000000	0.000000	0.000000	0.000000	0.000000	0.000000	0.000000	k__Bacteria
OTU_1258	0.000000	0.000000	0.000000	0.000000	0.000000	0.000000	0.000006	0.000000	0.000000	0.000000	0.000000	0.000006	0.000000	0.000000	0.000000	0.000000	0.000000	0.000000	0.000000	0.000000	0.000000	0.000000	k__Bacteria;p__Bdellovibrionota;c__Bdellovibrionia;o__Bdellovibrionales;f__Bdellovibrionaceae;g__Bdellovibrio;s__Bdellovibrio_sp_SKB1291214
OTU_1259	0.000000	0.000000	0.000000	0.000000	0.000000	0.000000	0.000000	0.000000	0.000000	0.000000	0.000000	0.000000	0.000000	0.000000	0.000000	0.000013	0.000000	0.000000	0.000000	0.000000	0.000000	0.000000	k__Bacteria
OTU_1260	0.000032	0.000006	0.000000	0.000000	0.000000	0.000000	0.000000	0.000000	0.000000	0.000000	0.000000	0.000000	0.000000	0.000000	0.000000	0.000000	0.000000	0.000000	0.000000	0.000000	0.000000	0.000000	k__Bacteria;p__Firmicutes;c__Limnochordia
OTU_1261	0.000000	0.000000	0.000000	0.000006	0.000025	0.000000	0.000000	0.000000	0.000000	0.000000	0.000000	0.000000	0.000000	0.000000	0.000000	0.000000	0.000000	0.000000	0.000000	0.000000	0.000000	0.000000	k__Bacteria;p__unidentified_Bacteria;c__Clostridia;o__Oscillospirales;f__Ruminococcaceae;g__;s__
OTU_1262	0.000000	0.000000	0.000000	0.000000	0.000000	0.000000	0.000000	0.000013	0.000000	0.000000	0.000000	0.000000	0.000000	0.000000	0.000000	0.000000	0.000000	0.000000	0.000000	0.000000	0.000000	0.000000	Unknown
OTU_1263	0.000000	0.000000	0.000445	0.000019	0.000000	0.000426	0.000019	0.000197	0.001482	0.000095	0.000178	0.000064	0.000413	0.001195	0.000413	0.000095	0.000248	0.000420	0.000121	0.001043	0.000013	0.000000	k__Bacteria;p__Proteobacteria;c__Alphaproteobacteria;o__Rickettsiales;f__Mitochondria;g__unidentified_Mitochondria
OTU_1264	0.000000	0.000000	0.000000	0.000000	0.000000	0.000000	0.000000	0.000000	0.000000	0.000013	0.000000	0.000006	0.000000	0.000019	0.000000	0.000000	0.000000	0.000000	0.000000	0.000000	0.000000	0.000000	k__Bacteria;p__Proteobacteria;c__Gammaproteobacteria;o__unidentified_Gammaproteobacteria;f__unidentified_Gammaproteobacteria;g__Acidibacter;s__
OTU_1265	0.000000	0.000000	0.000000	0.000000	0.000000	0.000000	0.000000	0.000019	0.000000	0.000019	0.000000	0.000006	0.000000	0.000000	0.000000	0.000000	0.000000	0.000000	0.000000	0.000019	0.000000	0.000000	k__Bacteria;p__Cyanobacteria;c__Cyanobacteriia;o__Chloroplast;f__unidentified_Chloroplast;g__unidentified_Chloroplast;s__Virgulinella_fragilis
OTU_1266	0.000019	0.000000	0.000000	0.000146	0.000000	0.000000	0.000000	0.000000	0.000000	0.000000	0.000000	0.000000	0.000000	0.000000	0.000000	0.000000	0.000000	0.000000	0.000000	0.000000	0.000000	0.000000	k__Bacteria;p__Firmicutes;c__Bacilli;o__Paenibacillales;f__Paenibacillaceae;g__Cohnella;s__
OTU_1267	0.000000	0.000000	0.000000	0.000000	0.000000	0.000000	0.000000	0.000000	0.000000	0.000025	0.000000	0.000000	0.000000	0.000000	0.000000	0.000000	0.000000	0.000000	0.000000	0.000000	0.000000	0.000000	k__Bacteria;p__Bacteroidota;c__Bacteroidia;o__Cytophagales
OTU_1268	0.000000	0.000000	0.000000	0.000000	0.000000	0.000000	0.000000	0.000000	0.000025	0.000000	0.000000	0.000000	0.000000	0.000000	0.000000	0.000000	0.000000	0.000000	0.000000	0.000000	0.000000	0.000000	k__Bacteria
OTU_1269	0.000000	0.000000	0.000000	0.000000	0.000000	0.000000	0.000000	0.000000	0.000000	0.000032	0.000000	0.000000	0.000000	0.000000	0.000000	0.000000	0.000000	0.000000	0.000000	0.000000	0.000000	0.000000	k__Bacteria
OTU_1270	0.000000	0.000000	0.000000	0.000000	0.000000	0.000013	0.000000	0.000000	0.000013	0.000000	0.000000	0.000000	0.000000	0.000000	0.000000	0.000000	0.000000	0.000000	0.000000	0.000000	0.000000	0.000000	k__Bacteria;p__Chloroflexi;c__Chloroflexia;o__Chloroflexales;f__Chloroflexaceae;g__FFCH7168;s__
OTU_1271	0.000013	0.000000	0.000000	0.000000	0.000000	0.000000	0.000000	0.000000	0.000000	0.000000	0.000000	0.000000	0.000000	0.000000	0.000000	0.000000	0.000000	0.000000	0.000000	0.000000	0.000000	0.000000	k__Bacteria;p__Bacteroidota;c__Bacteroidia;o__Bacteroidales;f__Rikenellaceae;g__Alistipes;s__Alistipes_shahii
OTU_1272	0.000000	0.000000	0.000000	0.000000	0.000000	0.000000	0.000000	0.000000	0.000000	0.000000	0.000000	0.000000	0.000000	0.000000	0.000000	0.000000	0.000000	0.000000	0.000000	0.000000	0.000000	0.000057	k__Bacteria;p__Bacteroidota;c__Bacteroidia;o__Bacteroidales;f__Muribaculaceae;g__;s__
OTU_1273	0.000000	0.000000	0.000000	0.000000	0.000000	0.000000	0.000000	0.000000	0.000000	0.000000	0.000000	0.000000	0.000000	0.000000	0.000000	0.000032	0.000000	0.000000	0.000000	0.000000	0.000000	0.000000	k__Bacteria;p__Actinobacteriota;c__Thermoleophilia;o__Solirubrobacterales;f__67-14;g__unidentified_67-14;s__Solirubrobacterales_bacterium_67-14
OTU_1274	0.000019	0.000013	0.000000	0.000006	0.000013	0.000000	0.000000	0.000000	0.000000	0.000000	0.000000	0.000000	0.000000	0.000000	0.000000	0.000000	0.000000	0.000000	0.000000	0.000000	0.000000	0.000000	k__Bacteria;p__Armatimonadota;c__Fimbriimonadia;o__Fimbriimonadales;f__Fimbriimonadaceae;g__;s__
OTU_1275	0.000000	0.000006	0.000000	0.000000	0.000000	0.000013	0.000000	0.000000	0.000000	0.000006	0.000000	0.000019	0.000000	0.000013	0.000000	0.000000	0.000000	0.000013	0.000000	0.000000	0.000000	0.000000	k__Bacteria
OTU_1276	0.000000	0.000013	0.000000	0.000006	0.000000	0.000000	0.000000	0.000000	0.000000	0.000000	0.000000	0.000006	0.000000	0.000000	0.000000	0.000000	0.000000	0.000000	0.000000	0.000000	0.000000	0.000000	k__Bacteria;p__unidentified_Bacteria;c__Acidimicrobiia;o__Microtrichales;f__;g__;s__
OTU_1277	0.000000	0.000000	0.000000	0.000000	0.000000	0.000000	0.000000	0.000000	0.000000	0.000000	0.000000	0.000000	0.000000	0.000000	0.000000	0.000000	0.000000	0.000000	0.000000	0.000000	0.000000	0.000102	k__Bacteria;p__Bacteroidota;c__Bacteroidia;o__Bacteroidales;f__Rikenellaceae;g__Alistipes;s__
OTU_1278	0.000045	0.000000	0.000000	0.000000	0.000006	0.000000	0.000000	0.000000	0.000000	0.000000	0.000000	0.000000	0.000000	0.000000	0.000000	0.000000	0.000000	0.000000	0.000000	0.000000	0.000000	0.000000	k__Bacteria;p__Firmicutes;c__Clostridia;o__Oscillospirales;f__Ruminococcaceae;g__Ruminococcus;s__Ruminococcus_sp_N15.MGS-57
OTU_1279	0.000000	0.000000	0.000000	0.000000	0.000000	0.000000	0.000006	0.000000	0.000000	0.000000	0.000000	0.000000	0.000000	0.000000	0.000000	0.000000	0.000000	0.000000	0.000000	0.000000	0.000000	0.000159	k__Bacteria;p__Bacteroidota;c__Bacteroidia;o__Bacteroidales;f__Muribaculaceae;g__;s__
OTU_1280	0.000000	0.000000	0.000000	0.000006	0.000000	0.000000	0.000000	0.000000	0.000000	0.000000	0.000000	0.000000	0.000000	0.000000	0.000000	0.000000	0.000000	0.000000	0.000000	0.000000	0.000000	0.000000	k__Bacteria
OTU_1281	0.000000	0.000000	0.000000	0.000000	0.000000	0.000064	0.000000	0.000006	0.000000	0.000019	0.000000	0.000019	0.000000	0.000006	0.000000	0.000019	0.000000	0.000025	0.000000	0.000013	0.000000	0.000000	k__Bacteria;p__unidentified_Bacteria;c__Alphaproteobacteria;o__Rhizobiales;f__Xanthobacteraceae;g__;s__
OTU_1282	0.000000	0.000000	0.000000	0.000000	0.000000	0.000000	0.000000	0.000000	0.000000	0.000000	0.000000	0.000000	0.000000	0.000000	0.000000	0.000000	0.000000	0.000000	0.000019	0.000000	0.000000	0.000000	k__Bacteria
OTU_1283	0.000134	0.000235	0.000572	0.004591	0.000617	0.001482	0.002111	0.000229	0.000121	0.000852	0.001119	0.054298	0.001698	0.000890	0.004171	0.003008	0.001431	0.001113	0.025308	0.000630	0.001132	0.002474	k__Bacteria;p__Proteobacteria;c__Gammaproteobacteria;o__Enterobacterales;f__Erwiniaceae;g__Pantoea;s__Pantoea_sp_PSNIH1
OTU_1284	0.000025	0.000000	0.000000	0.000019	0.000013	0.000000	0.000000	0.000000	0.000000	0.000000	0.000000	0.000000	0.000000	0.000000	0.000000	0.000000	0.000000	0.000000	0.000000	0.000000	0.000000	0.000000	k__Bacteria;p__unidentified_Bacteria;c__Rhodothermia;o__Balneolales;f__Balneolaceae
OTU_1285	0.000000	0.000000	0.000000	0.000000	0.000000	0.000032	0.000013	0.000000	0.000000	0.000000	0.000000	0.000019	0.000000	0.000006	0.000000	0.000000	0.000000	0.000000	0.000000	0.000000	0.000000	0.000000	k__Bacteria;p__Actinobacteriota;c__Acidimicrobiia;o__IMCC26256;f__;g__;s__
OTU_1286	0.000000	0.000000	0.000000	0.000000	0.000000	0.000000	0.000000	0.000000	0.000000	0.000000	0.000000	0.000013	0.000000	0.000006	0.000000	0.000000	0.000000	0.000000	0.000000	0.000000	0.000000	0.000000	k__Bacteria;p__Acidobacteriota;c__Acidobacteriae;o__Bryobacterales;f__Bryobacteraceae;g__Bryobacter;s__
OTU_1287	0.000000	0.000006	0.000000	0.000000	0.000000	0.000013	0.000000	0.000000	0.000000	0.000000	0.000000	0.000019	0.000000	0.000000	0.000000	0.000006	0.000000	0.000013	0.000000	0.000000	0.000000	0.000000	k__Bacteria;p__Proteobacteria;c__Alphaproteobacteria;o__Caulobacterales;f__Caulobacteraceae;g__Phenylobacterium;s__
OTU_1288	0.000038	0.000000	0.000000	0.000006	0.000000	0.000000	0.000000	0.000000	0.000000	0.000000	0.000000	0.000000	0.000000	0.000000	0.000000	0.000000	0.000000	0.000000	0.000000	0.000000	0.000000	0.000000	k__Bacteria
OTU_1289	0.000000	0.000000	0.000000	0.000000	0.000000	0.000000	0.000000	0.000000	0.000000	0.000000	0.000000	0.000000	0.000000	0.000000	0.000000	0.000000	0.000000	0.000000	0.000000	0.000000	0.000000	0.000032	k__Bacteria;p__Proteobacteria;c__Gammaproteobacteria;o__Burkholderiales;f__Comamonadaceae;g__Pelomonas;s__
OTU_1290	0.000000	0.000000	0.000000	0.000013	0.000000	0.000000	0.000000	0.000000	0.000000	0.000000	0.000000	0.000000	0.000000	0.000000	0.000000	0.000000	0.000000	0.000000	0.000000	0.000000	0.000000	0.000000	Unknown
OTU_1291	0.000000	0.000000	0.000000	0.000000	0.000000	0.000000	0.000000	0.000000	0.000000	0.000000	0.000000	0.000000	0.000000	0.000000	0.000000	0.000000	0.000000	0.000000	0.000000	0.000000	0.000000	0.000019	k__Bacteria;p__Bacteroidota;c__Bacteroidia;o__Bacteroidales;f__Muribaculaceae;g__;s__
OTU_1292	0.000000	0.000000	0.000000	0.000000	0.000000	0.000000	0.000000	0.000000	0.000000	0.000019	0.000000	0.000000	0.000000	0.000000	0.000000	0.000000	0.000000	0.000000	0.000000	0.000000	0.000000	0.000000	k__Bacteria
OTU_1293	0.000051	0.000006	0.000000	0.000000	0.000000	0.000000	0.000000	0.000000	0.000000	0.000000	0.000000	0.000000	0.000000	0.000000	0.000000	0.000000	0.000000	0.000000	0.000000	0.000000	0.000000	0.000000	k__Bacteria;p__Myxococcota;c__Myxococcia;o__Myxococcales;f__Vulgatibacteraceae;g__Vulgatibacter;s__
OTU_1294	0.000000	0.000000	0.000000	0.000000	0.000013	0.000000	0.000000	0.000000	0.000000	0.000000	0.000000	0.000000	0.000000	0.000000	0.000000	0.000000	0.000000	0.000000	0.000000	0.000000	0.000000	0.000000	Unknown
OTU_1295	0.000000	0.000000	0.000000	0.000000	0.000000	0.000000	0.000000	0.000000	0.000000	0.000000	0.000000	0.000032	0.000000	0.000000	0.000000	0.000000	0.000000	0.000000	0.000000	0.000000	0.000000	0.000006	k__Bacteria;p__Actinobacteria;c__unidentified_Actinobacteria;o__Micrococcales;f__Demequinaceae;g__Demequina;s__Demequina_globuliformis
OTU_1296	0.000038	0.000000	0.000000	0.000000	0.000013	0.000000	0.000000	0.000000	0.000000	0.000000	0.000000	0.000000	0.000000	0.000000	0.000000	0.000000	0.000000	0.000000	0.000000	0.000000	0.000000	0.000000	k__Bacteria;p__Myxococcota;c__Polyangia;o__Polyangiales;f__Polyangiaceae;g__Pajaroellobacter;s__
OTU_1297	0.000000	0.000000	0.000000	0.000000	0.000000	0.000000	0.000000	0.000000	0.000000	0.000000	0.000000	0.000006	0.000000	0.000000	0.000000	0.000000	0.000000	0.000006	0.000000	0.000000	0.000000	0.000000	k__Bacteria;p__unidentified_Bacteria;c__Acidimicrobiia;o__Microtrichales;f__Ilumatobacteraceae;g__;s__
OTU_1298	0.000000	0.000000	0.000000	0.000000	0.000000	0.000032	0.000000	0.000000	0.000000	0.000000	0.000000	0.000006	0.000000	0.000000	0.000000	0.000000	0.000000	0.000000	0.000000	0.000000	0.000000	0.000000	k__Bacteria;p__Proteobacteria;c__Alphaproteobacteria;o__Dongiales;f__Dongiaceae;g__Dongia;s__
OTU_1299	0.000000	0.000000	0.000000	0.000000	0.000000	0.000006	0.000006	0.000102	0.000000	0.000019	0.000000	0.000000	0.000000	0.000000	0.000000	0.000000	0.000045	0.000000	0.000000	0.000000	0.000000	0.000000	k__Bacteria;p__Proteobacteria;c__Gammaproteobacteria;o__Pseudomonadales;f__Moraxellaceae;g__Acinetobacter
OTU_1300	0.000000	0.000000	0.000000	0.000000	0.000000	0.000000	0.000000	0.000000	0.000000	0.000000	0.000000	0.000000	0.000000	0.000000	0.000000	0.000000	0.000000	0.000000	0.000000	0.000013	0.000000	0.000000	k__Bacteria;p__unidentified_Bacteria;c__Alphaproteobacteria;o__Elsterales;f__;g__;s__
OTU_1301	0.000000	0.000000	0.000000	0.000006	0.000000	0.000000	0.000000	0.000019	0.000000	0.000000	0.000000	0.000000	0.000000	0.000000	0.000000	0.000000	0.000000	0.000000	0.000000	0.000000	0.000000	0.000000	k__Bacteria
OTU_1302	0.000000	0.000000	0.000000	0.000000	0.000013	0.000000	0.000000	0.000000	0.000000	0.000000	0.000000	0.000000	0.000000	0.000000	0.000000	0.000000	0.000000	0.000000	0.000000	0.000000	0.000000	0.000019	k__Bacteria
OTU_1303	0.000000	0.000000	0.000000	0.000000	0.000000	0.000000	0.000000	0.000000	0.000000	0.000000	0.000000	0.000013	0.000006	0.000000	0.000000	0.000000	0.000000	0.000000	0.000000	0.000000	0.000000	0.000000	k__Bacteria
OTU_1304	0.000000	0.000000	0.000000	0.000000	0.000000	0.000000	0.000000	0.000000	0.000000	0.000006	0.000000	0.000006	0.000000	0.000019	0.000000	0.000000	0.000000	0.000000	0.000000	0.000000	0.000000	0.000000	k__Bacteria;p__Actinobacteria;c__unidentified_Actinobacteria;o__Micromonosporales;f__Micromonosporaceae;g__Dactylosporangium;s__
OTU_1305	0.000000	0.000000	0.000000	0.000000	0.000000	0.000000	0.000000	0.000000	0.000000	0.000000	0.000000	0.000000	0.000000	0.000000	0.000000	0.000000	0.000000	0.000000	0.000000	0.000000	0.000000	0.000000	k__Bacteria;p__Bacteroidota;c__Bacteroidia;o__Chitinophagales;f__Chitinophagaceae;g__Cnuella;s__
OTU_1306	0.000000	0.000000	0.000000	0.000000	0.000000	0.000019	0.000000	0.000000	0.000000	0.000000	0.000000	0.000000	0.000000	0.000000	0.000000	0.000000	0.000006	0.000000	0.000000	0.000000	0.000000	0.000000	k__Bacteria;p__Proteobacteria;c__Alphaproteobacteria;o__Caulobacterales;f__Hyphomonadaceae;g__SWB02;s__
OTU_1307	0.000000	0.000000	0.000000	0.000000	0.000013	0.000000	0.000000	0.000000	0.000000	0.000000	0.000000	0.000000	0.000000	0.000000	0.000000	0.000000	0.000000	0.000000	0.000000	0.000000	0.000000	0.000000	k__Bacteria;p__Firmicutes;c__Bacilli;o__Paenibacillales;f__Paenibacillaceae;g__Paenibacillus;s__Paenibacillus_sp_R-6928
OTU_1308	0.000083	0.000814	0.000000	0.000165	0.000375	0.000000	0.000000	0.000000	0.000000	0.000000	0.000000	0.000000	0.000000	0.000000	0.000000	0.000000	0.000000	0.000000	0.000000	0.000000	0.000000	0.000000	k__Bacteria;p__Firmicutes;c__Limnochordia;o__Limnochordales;f__Limnochordaceae;g__;s__
OTU_1309	0.000000	0.000000	0.000000	0.000000	0.000013	0.000000	0.000000	0.000000	0.000000	0.000000	0.000000	0.000000	0.000000	0.000000	0.000000	0.000000	0.000000	0.000000	0.000000	0.000000	0.000000	0.000045	k__Bacteria;p__Proteobacteria;c__Gammaproteobacteria;o__Burkholderiales;f__Sutterellaceae;g__Parasutterella;s__Burkholderiales_bacterium_YL45
OTU_1310	0.000013	0.000000	0.000000	0.000019	0.000000	0.000000	0.000000	0.000000	0.000000	0.000000	0.000000	0.000000	0.000000	0.000000	0.000000	0.000000	0.000000	0.000000	0.000000	0.000000	0.000000	0.000000	k__Bacteria;p__Proteobacteria;c__Gammaproteobacteria;o__Pseudomonadales;f__Pseudohongiellaceae;g__Pseudohongiella
OTU_1311	0.000064	0.000000	0.000000	0.000019	0.000000	0.000000	0.000000	0.000000	0.000000	0.000000	0.000000	0.000000	0.000000	0.000000	0.000000	0.000000	0.000000	0.000000	0.000000	0.000000	0.000000	0.000000	k__Bacteria;p__Firmicutes;c__Bacilli;o__Izemoplasmatales;f__;g__;s__
OTU_1312	0.000000	0.000006	0.000000	0.000000	0.000045	0.000000	0.000000	0.000000	0.000000	0.000000	0.000000	0.000000	0.000000	0.000000	0.000000	0.000000	0.000000	0.000000	0.000000	0.000000	0.000000	0.000000	k__Bacteria;p__Sumerlaeota;c__Sumerlaeia;o__Sumerlaeales;f__Sumerlaeaceae;g__Sumerlaea;s__
OTU_1313	0.000000	0.000000	0.000000	0.000000	0.000000	0.000000	0.000000	0.000000	0.000000	0.000000	0.000000	0.000000	0.000000	0.000000	0.000000	0.000000	0.000000	0.000013	0.000000	0.000000	0.000000	0.000000	Unknown
OTU_1314	0.000013	0.000000	0.000000	0.000000	0.000000	0.000000	0.000000	0.000000	0.000000	0.000000	0.000000	0.000000	0.000000	0.000000	0.000000	0.000000	0.000000	0.000000	0.000000	0.000000	0.000000	0.000000	k__Bacteria;p__Firmicutes;c__Clostridia;o__Lachnospirales;f__Lachnospiraceae;g__Acetitomaculum;s__
OTU_1315	0.000000	0.000000	0.000000	0.000000	0.000000	0.000000	0.000000	0.000000	0.000000	0.000000	0.000000	0.000006	0.000000	0.000000	0.000000	0.000000	0.000000	0.000000	0.000000	0.000000	0.000000	0.000000	k__Bacteria;p__Spirochaetota;c__Spirochaetia;o__Spirochaetales;f__Spirochaetaceae;g__Treponema
OTU_1316	0.000000	0.000000	0.000000	0.000000	0.000000	0.000000	0.000000	0.000006	0.000000	0.000057	0.000000	0.000013	0.000000	0.000000	0.000000	0.000000	0.000000	0.000000	0.000000	0.000013	0.000000	0.000000	k__Bacteria;p__Proteobacteria;c__Gammaproteobacteria;o__Burkholderiales;f__Nitrosomonadaceae;g__MND1;s__
OTU_1317	0.000032	0.000000	0.000000	0.000000	0.000013	0.000000	0.000000	0.000000	0.000000	0.000000	0.000000	0.000000	0.000000	0.000000	0.000000	0.000000	0.000000	0.000000	0.000000	0.000000	0.000000	0.000000	k__Bacteria
OTU_1318	0.000000	0.000000	0.000000	0.000000	0.000000	0.000000	0.000000	0.000013	0.000000	0.000000	0.000000	0.000000	0.000000	0.000000	0.000000	0.000000	0.000000	0.000000	0.000000	0.000000	0.000000	0.000000	k__Bacteria;p__Firmicutes;c__Bacilli;o__Lactobacillales;f__Enterococcaceae;g__Enterococcus
OTU_1319	0.000089	0.000000	0.000000	0.000000	0.000000	0.000000	0.000000	0.000000	0.000000	0.000000	0.000000	0.000000	0.000000	0.000000	0.000000	0.000000	0.000000	0.000000	0.000000	0.000000	0.000000	0.000000	k__Bacteria;p__Firmicutes;c__Bacilli;o__Lactobacillales;f__Lactobacillaceae;g__Ligilactobacillus;s__Lactobacillus_ruminis
OTU_1320	0.000032	0.000000	0.000000	0.000000	0.000000	0.000013	0.000000	0.000000	0.000000	0.000000	0.000000	0.000000	0.000000	0.000000	0.000000	0.000000	0.000000	0.000000	0.000000	0.000000	0.000000	0.000000	k__Bacteria;p__unidentified_Bacteria;c__Alphaproteobacteria
OTU_1321	0.000000	0.000000	0.000000	0.000000	0.000000	0.000032	0.000000	0.000006	0.000000	0.000000	0.000000	0.000019	0.000000	0.000000	0.000000	0.000000	0.000000	0.000013	0.000000	0.000000	0.000000	0.000000	k__Bacteria;p__unidentified_Bacteria;c__Thermoleophilia;o__Gaiellales;f__;g__;s__
[truncated: 1,200 more rows]
